# Supplementary material for: Evaluation of formaldehyde, particulate matters 2.5 and 10 emitted to a 3D printing workspace based on ventilation
Source: Sci Rep. 2022 Dec 14;12:21638. doi: 10.1038/s41598-022-25957-x (PMC9750962; doi:10.1038/s41598-022-25957-x)
Supplement: Supplementary file 1 — Supplementary Table S1. [file 41598_2022_25957_MOESM1_ESM.xlsx]

## Sheet: Supplementary Table S1
Supplementary Table S1. Test measurements of emission amount for the PLA, ABS, and TPU with FDM and Clear, Dental LT, and Flexible 80A with SLA divided by 4 stages in the 3DP workspace and control setting of formaldehyde, PM10, and PM2.5
Stage	Time (s)	Formadehyde (µg/m³)												PM10 (µg/m³)												PM2.5 (µg/m³)
		3DP workspace						Control						3DP workspace						Control						3DP workspace						Control
		PLA	ABS	TPU	Clear	Dental LT	Flexible 80A	PLA	ABS	TPU	Clear	Dental LT	Flexible 80A	PLA	ABS	TPU	Clear	Dental LT	Flexible 80A	PLA	ABS	TPU	Clear	Dental LT	Flexible 80A	PLA	ABS	TPU	Clear	Dental LT	Flexible 80A	PLA	ABS	TPU	Clear	Dental LT	Flexible 80A
Preparation without ventilation	0	17	27	18	-	21	19	13	7	11	-	4	3	39	25	34	-	30	19	30	34	34	-	50	34	21	14	19	-	17	11	15	17	19	-	25	17
	1	17	27	18		21	19	13	7	11		4	3	39	25	34		30	19	30	34	34		50	34	21	14	19		17	11	15	17	19		25	17
	2	17	27	18		21	19	13	7	11		4	3	39	25	34		30	19	30	34	34		50	34	21	14	19		17	11	15	17	19		25	17
	3	17	27	18		21	19	13	7	11		3	3	39	25	34		30	19	32	34	34		48	27	21	14	19		17	11	17	17	19		24	15
	4	17	27	18		21	19	13	7	11		3	3	39	25	34		32	21	32	34	32		48	27	21	14	19		18	12	17	17	18		24	15
	5	17	27	18		21	19	13	7	11		3	3	36	25	32		32	21	32	34	32		48	27	20	14	18		18	12	17	17	18		24	15
	6	17	28	18		21	19	13	7	11		3	3	36	27	32		32	21	32	34	32		48	27	20	15	18		18	12	17	17	18		24	15
	7	17	28	18		21	19	13	7	11		3	3	36	27	32		32	21	37	34	32		50	25	20	15	18		18	12	19	17	18		26	14
	8	17	28	18		21	18	13	7	11		3	3	36	27	32		28	19	37	32	30		50	25	20	15	18		16	11	19	16	15		26	14
	9	17	28	18		21	18	13	7	11		3	3	36	27	37		28	19	37	32	30		50	25	19	15	21		16	11	19	16	15		26	14
	10	17	29	18		21	18	13	7	11		3	3	36	25	37		28	19	37	32	30		50	25	19	14	21		16	11	19	16	15		26	14
	11	17	29	18		21	18	13	7	11		3	3	36	25	37		28	19	37	32	30		50	23	19	14	21		16	11	19	16	15		24	13
	12	17	29	18	18	21	18	13	7	11	0	3	3	36	25	37	34	28	19	34	28	30	57	50	23	19	14	21	19	16	11	18	15	15	30	24	13
	13	18	29	18	18	21	18	13	7	11	0	3	3	37	25	41	34	28	19	34	28	30	54	50	23	20	14	22	19	16	11	18	15	15	29	24	13
	14	18	29	18	18	21	18	13	7	11	0	3	3	37	25	41	30	28	19	34	28	30	54	50	23	20	14	22	17	16	11	18	15	15	29	24	13
	15	18	29	18	18	21	18	13	7	11	0	3	3	37	23	41	30	28	19	34	28	30	54	50	21	20	13	22	17	16	11	18	15	15	29	25	12
	16	18	29	18	18	21	18	12	7	11	0	3	3	37	23	41	30	28	19	36	28	30	54	50	21	20	13	22	17	16	11	18	16	15	29	25	12
	17	18	29	18	18	21	18	12	7	11	0	3	3	34	23	41	30	28	19	36	28	28	46	50	21	18	13	22	17	16	11	18	16	15	24	25	12
	18	18	29	18	17	21	18	12	7	11	0	3	3	34	23	41	30	28	19	36	28	28	46	50	21	18	13	22	17	16	11	18	16	15	24	25	12
	19	18	29	18	17	21	18	12	7	11	0	3	3	34	25	41	30	28	19	36	28	28	46	52	21	18	14	22	17	16	11	18	16	15	24	24	12
	20	18	29	18	17	21	18	12	7	11	0	3	3	34	25	41	30	30	21	36	34	28	46	52	21	18	14	22	17	17	12	19	19	15	24	24	12
	21	18	29	18	17	21	18	12	7	11	0	3	3	36	25	41	30	30	21	36	34	27	48	52	21	19	14	22	17	17	12	19	19	14	25	24	12
	22	18	29	18	17	21	18	12	7	11	0	3	3	36	25	41	30	30	21	36	34	27	48	52	21	19	14	22	17	17	12	19	19	14	25	24	12
	23	18	30	18	17	21	18	12	7	11	0	3	3	36	25	41	32	30	21	36	34	27	48	48	21	19	14	22	16	17	12	19	19	14	25	22	12
	24	18	30	18	17	21	18	12	7	11	0	3	3	36	25	41	32	28	23	36	37	27	48	48	25	19	14	22	16	16	13	19	21	14	25	22	14
	25	18	30	18	17	21	18	12	7	11	0	3	3	36	25	39	32	28	23	36	37	30	46	48	25	19	14	20	16	16	13	19	21	15	25	22	14
	26	18	30	18	17	21	18	12	7	11	0	3	3	36	25	39	32	28	23	36	37	30	46	48	25	19	14	20	16	16	13	19	21	15	25	22	14
	27	18	30	18	17	21	18	12	7	11	0	3	3	36	27	39	32	28	23	36	37	30	46	45	25	19	15	20	17	16	13	19	21	15	25	21	14
	28	18	30	18	17	21	18	12	7	11	0	3	3	36	27	39	32	28	23	34	37	30	46	45	25	19	15	20	17	16	13	18	21	15	25	21	13
	29	18	30	18	17	21	18	12	7	10	0	3	3	32	27	37	32	28	23	34	36	30	50	45	25	17	15	21	17	16	13	18	20	16	27	21	13
	30	18	30	18	17	21	18	12	7	10	0	3	3	32	27	37	32	28	23	34	36	30	50	45	25	17	15	21	17	16	13	18	20	16	27	21	13
	31	18	30	18	17	21	18	12	7	10	0	3	3	32	23	37	32	28	23	34	36	30	50	45	25	17	13	21	17	16	13	18	20	16	27	21	13
	32	18	30	18	17	21	18	12	7	10	0	3	2	32	23	37	32	28	23	37	36	30	50	45	28	17	13	21	17	16	13	18	20	16	27	21	13
	33	18	30	18	17	21	18	12	7	10	0	3	2	34	23	32	32	28	25	37	36	30	46	45	28	18	13	18	17	16	13	18	20	15	25	21	13
	34	18	30	18	17	21	18	12	7	10	0	3	2	34	23	32	32	28	25	37	36	30	46	45	28	18	13	18	17	16	13	18	20	15	25	21	13
	35	18	30	18	17	21	18	12	7	10	0	3	2	34	23	32	32	28	25	37	36	30	46	45	28	18	13	18	17	16	13	18	20	15	25	21	13
	36	18	30	18	17	21	18	12	7	10	0	3	2	34	23	32	32	28	25	34	36	30	46	46	32	18	13	18	17	16	13	17	20	15	25	23	14
	37	18	30	18	17	21	18	12	7	10	0	3	2	32	23	32	32	28	28	34	34	30	48	46	32	18	13	18	17	16	14	17	19	17	26	23	14
	38	18	30	17	17	21	18	12	7	10	0	3	2	32	23	34	32	28	28	34	34	30	48	46	32	18	13	19	17	16	14	17	19	17	26	23	14
	39	18	30	17	17	21	18	12	7	10	0	3	2	32	23	34	32	28	28	34	34	30	48	46	32	18	13	19	17	16	14	17	19	17	26	23	14
	40	18	30	17	17	21	18	12	7	10	0	3	2	32	23	34	32	28	28	30	34	30	48	46	34	18	13	19	17	16	14	16	19	17	26	24	15
	41	18	30	17	17	21	18	12	7	10	0	3	2	32	23	34	32	30	28	30	30	32	48	46	34	18	13	19	17	17	14	16	17	18	26	24	15
	42	18	30	17	17	21	18	12	7	10	0	3	2	37	23	34	32	30	28	30	30	32	50	46	34	20	13	17	17	17	14	16	17	18	27	24	15
	43	18	30	17	17	21	18	12	7	10	0	3	2	37	27	34	32	30	28	30	30	32	50	46	34	20	15	17	17	17	14	16	17	18	27	24	15
	44	18	30	17	17	21	18	12	7	10	0	3	2	37	27	34	32	30	28	30	30	32	50	41	30	20	15	17	17	17	14	16	17	18	27	23	14
	45	18	30	17	17	21	18	12	8	10	0	3	2	37	27	34	32	28	21	32	30	32	50	41	30	20	15	17	17	16	11	17	17	18	27	23	14
	46	18	30	17	17	21	18	12	8	10	0	3	2	37	27	32	32	28	21	32	30	32	48	41	30	20	15	17	17	16	11	17	17	18	27	23	14
	47	18	30	17	17	21	18	12	8	10	0	3	2	37	27	32	34	28	21	32	30	32	48	41	30	20	15	17	18	16	11	17	17	18	27	23	14
	48	18	30	17	17	21	18	12	8	10	0	3	2	37	34	32	34	28	21	32	30	32	48	48	28	20	18	17	18	16	11	17	17	18	27	25	13
	49	18	30	17	17	21	18	12	8	10	0	3	2	37	34	32	34	27	21	34	32	32	48	48	28	20	18	17	18	15	10	18	16	18	27	25	13
	50	18	30	17	17	21	18	12	8	10	0	3	2	37	34	34	34	27	21	34	32	32	46	48	28	20	18	17	18	15	10	18	16	18	26	25	13
	51	18	30	17	17	21	18	12	8	10	0	3	2	37	34	34	28	27	21	34	32	32	46	48	28	20	18	17	16	15	10	18	16	18	26	25	13
	52	18	31	17	17	21	18	12	8	10	0	3	2	37	41	34	28	27	21	34	32	32	46	50	27	20	23	17	16	15	10	18	16	18	26	26	12
	53	18	31	17	17	21	18	12	8	10	0	3	2	37	41	34	28	27	21	32	36	32	46	50	27	20	23	17	16	15	10	17	17	18	26	26	12
	54	18	31	17	17	21	18	12	8	10	0	3	2	37	41	45	28	27	21	32	36	36	46	50	27	20	23	24	16	15	10	17	17	19	26	26	12
	55	18	31	17	17	21	18	12	8	10	0	3	2	37	41	45	30	27	21	32	36	36	46	50	27	20	23	24	17	15	10	17	17	19	26	26	12
	56	18	31	17	17	21	18	12	8	10	0	3	2	37	36	45	30	27	21	32	36	36	46	52	27	20	20	24	17	15	10	17	17	19	26	27	12
	57	18	31	17	17	21	18	12	9	10	0	3	2	37	36	45	30	30	18	28	37	36	46	52	28	20	20	24	17	16	9	16	18	19	26	27	12
	58	18	31	17	17	21	18	12	9	10	0	3	2	39	36	48	30	30	18	28	37	34	48	52	28	21	20	25	17	16	9	16	18	18	27	27	12
	59	18	31	17	17	21	18	12	9	10	0	3	2	39	36	48	30	30	18	28	37	34	48	52	28	21	20	25	17	16	9	16	18	18	27	27	12
	60	18	32	17	17	21	18	12	9	10	0	3	2	39	30	48	30	30	18	28	37	34	48	48	28	21	17	25	17	16	9	16	18	18	27	25	12
	61	18	32	17	17	21	18	12	9	10	0	3	3	39	30	48	30	34	18	28	37	34	48	48	21	21	17	25	17	18	10	16	18	18	27	25	11
	62	18	32	17	17	21	18	12	9	10	0	3	3	41	30	43	30	34	18	28	37	34	46	48	21	21	17	23	17	18	10	16	18	17	26	25	11
	63	18	32	17	17	21	18	12	9	10	0	3	3	41	30	43	30	34	18	28	37	34	46	48	21	21	17	23	17	18	10	16	18	17	26	25	11
	64	18	32	17	17	21	18	12	9	10	0	3	3	41	30	43	30	34	18	28	37	34	46	48	21	21	17	23	17	18	10	16	18	17	26	25	11
	65	18	32	17	17	21	18	12	9	10	0	3	3	41	30	43	30	34	18	28	37	34	46	43	21	21	17	23	17	18	10	16	18	17	26	24	11
	66	18	32	17	17	21	18	12	9	9	0	3	3	37	30	43	30	37	16	28	36	32	46	43	21	20	17	23	17	20	9	16	18	17	26	24	11
	67	18	32	17	17	21	18	12	9	9	0	3	3	37	30	43	30	37	16	28	36	32	46	43	21	20	17	23	17	20	9	16	18	17	26	24	11
	68	18	33	17	17	21	18	12	9	9	0	3	3	37	28	43	32	37	16	28	36	32	46	43	21	20	16	23	18	20	9	16	18	17	26	24	11
	69	18	33	17	17	21	18	12	9	9	0	3	3	37	28	43	32	37	16	28	36	32	46	43	19	20	16	23	18	20	9	16	18	17	26	24	10
	70	18	33	17	17	21	18	12	10	9	0	3	3	32	28	43	32	39	18	28	34	32	50	43	19	18	16	23	18	22	10	16	18	17	27	24	10
	71	18	33	17	17	21	18	12	10	9	0	3	3	32	28	37	32	39	18	28	34	32	50	43	19	18	16	19	18	22	10	16	18	17	27	24	10
	72	18	34	17	17	21	18	12	10	9	0	3	3	32	25	37	34	39	18	28	34	32	50	43	19	18	14	19	19	22	10	16	18	17	27	24	10
	73	18	34	17	17	21	18	12	10	9	0	3	3	32	25	37	34	39	18	27	34	32	50	37	25	18	14	19	19	22	10	14	18	17	27	21	13
	74	18	34	17	17	21	17	12	10	9	0	3	3	32	25	37	34	39	19	27	34	30	50	37	25	18	14	19	19	22	11	14	18	16	27	21	13
	75	18	34	17	17	21	17	12	10	9	0	3	3	34	25	34	34	39	19	27	34	30	54	37	25	19	14	17	19	22	11	14	18	16	29	21	13
	76	18	35	17	17	21	17	12	10	9	0	3	3	34	25	34	34	39	19	27	34	30	54	37	25	19	14	17	19	22	11	14	18	16	29	21	13
	77	18	35	17	17	21	17	12	10	9	0	3	3	34	25	34	34	39	19	30	34	30	54	36	25	19	14	17	19	22	11	15	18	16	29	20	13
	78	18	35	17	17	22	17	12	10	9	0	3	3	34	25	34	34	37	18	30	30	27	54	36	25	19	14	17	19	21	10	15	17	15	29	20	13
	79	18	35	17	17	22	17	12	10	9	0	3	3	36	25	27	34	37	18	30	30	27	55	36	25	18	14	13	19	21	10	15	17	15	30	20	13
	80	18	35	17	17	22	17	12	10	9	0	3	3	36	25	27	36	37	18	30	30	27	55	36	25	18	14	13	18	21	10	15	17	15	30	20	13
	81	18	35	17	17	22	17	12	10	9	0	3	3	36	21	27	36	37	18	30	30	27	55	37	21	18	12	13	18	21	10	15	17	15	30	21	12
	82	18	35	17	17	22	17	12	10	9	0	3	3	36	21	27	36	34	19	32	28	27	55	37	21	18	12	13	18	19	11	16	16	15	30	21	12
	83	18	35	16	17	22	17	12	10	9	0	3	3	36	21	32	36	34	19	32	28	27	54	37	21	17	12	17	18	19	11	16	16	15	30	21	12
	84	18	35	16	17	22	17	12	10	9	0	3	3	36	21	32	37	34	19	32	28	27	54	37	21	17	12	17	19	19	11	16	16	15	30	21	12
	85	18	36	16	17	22	17	12	10	9	0	2	3	36	25	32	37	34	19	32	28	27	54	37	21	17	14	17	19	19	11	16	16	15	30	21	11
	86	18	36	16	17	22	17	12	10	9	0	2	3	36	25	32	37	36	18	32	28	27	54	37	21	17	14	17	19	18	10	15	16	15	30	21	11
	87	18	36	16	17	22	17	12	10	9	0	2	3	32	25	37	37	36	18	32	28	30	50	37	21	16	14	20	19	18	10	15	16	17	27	21	11
	88	18	36	16	17	22	17	12	10	9	0	2	3	32	25	37	36	36	18	32	28	30	50	37	21	16	14	20	18	18	10	15	16	17	27	21	11
	89	18	37	16	17	22	17	12	10	9	0	2	3	32	25	37	36	36	18	32	28	30	50	36	19	16	14	20	18	18	10	15	16	17	27	20	10
	90	18	37	16	17	23	18	12	10	9	0	2	3	32	25	37	36	32	18	32	27	30	50	36	19	16	14	20	18	16	10	16	15	17	27	20	10
	91	18	37	16	17	23	18	12	10	9	0	2	3	36	25	43	36	32	18	32	27	30	50	36	19	18	14	23	18	16	10	16	15	17	27	20	10
	92	18	37	16	17	23	18	12	10	9	0	2	3	36	25	43	36	32	18	32	27	30	50	36	19	18	14	23	17	16	10	16	15	17	27	20	10
	93	18	37	16	17	23	18	12	10	9	0	2	3	36	30	43	36	32	18	32	27	30	50	39	19	18	17	23	17	16	10	16	15	17	27	22	10
	94	18	37	16	17	24	18	12	10	9	0	2	3	36	30	43	36	28	19	28	27	30	50	39	23	18	17	23	17	15	11	14	15	17	27	22	11
	95	18	37	16	17	24	18	12	10	9	0	2	3	34	30	45	36	28	19	28	27	32	46	39	23	17	17	24	17	15	11	14	15	18	25	22	11
	96	18	37	16	17	24	18	12	10	9	0	2	3	34	30	45	36	28	19	28	27	32	46	39	23	17	17	24	17	15	11	14	15	18	25	22	11
	97	18	37	16	17	24	18	12	10	9	0	2	3	34	34	45	37	28	19	28	27	32	46	39	23	17	19	24	17	15	11	14	15	18	25	22	11
	98	18	37	16	17	24	19	12	10	9	0	1	3	34	34	45	37	28	16	28	27	32	46	37	25	17	19	24	17	15	9	13	15	18	25	21	12
	99	18	37	16	17	24	19	12	10	8	0	1	3	34	34	39	37	32	16	28	28	34	52	37	25	17	19	21	17	15	9	13	16	19	29	21	12
	100	18	37	16	17	24	19	12	10	8	0	1	3	34	34	39	37	32	16	28	28	34	52	37	25	17	19	21	17	15	9	13	16	19	29	21	12
	101	18	37	16	17	24	19	12	10	8	0	1	3	34	30	39	36	32	16	28	28	34	52	37	25	17	17	21	16	15	9	13	16	19	29	21	12
	102	18	37	16	17	24	19	12	10	8	0	1	3	34	30	39	36	32	16	30	28	34	52	39	25	17	17	21	16	15	9	15	16	19	29	22	12
	103	18	37	16	17	25	19	12	10	8	0	1	3	34	30	39	36	30	18	30	28	34	52	39	25	17	17	21	16	15	10	15	16	19	28	22	12
	104	18	37	16	17	25	19	12	10	8	0	1	3	34	30	36	36	30	18	30	28	34	52	39	25	17	17	19	16	15	10	15	16	19	28	22	12
	105	18	37	16	17	25	19	12	10	8	0	1	3	34	30	36	32	30	18	30	28	34	52	39	25	17	17	19	16	15	10	15	16	19	28	22	12
	106	18	37	16	17	25	19	12	10	8	0	1	3	34	30	36	32	30	18	25	28	34	52	39	27	17	17	19	16	15	10	13	16	19	28	21	13
	107	18	37	16	17	25	19	12	10	8	0	1	3	39	30	36	32	32	23	25	32	36	52	39	27	21	17	19	16	15	13	13	17	20	28	21	13
	108	18	37	16	17	25	19	12	10	8	0	1	3	39	30	32	32	32	23	25	32	36	48	39	27	21	17	18	16	15	13	13	17	20	26	21	13
	109	18	38	16	17	25	19	12	10	8	0	1	3	39	27	32	28	32	23	25	32	36	48	39	27	21	15	18	15	15	13	13	17	20	26	21	13
	110	18	38	16	17	25	19	12	10	8	0	1	3	39	27	32	28	32	23	28	32	36	48	41	28	21	15	18	15	15	13	14	17	20	26	22	15
	111	18	38	16	17	25	19	12	10	8	0	1	3	39	27	32	28	28	30	28	30	36	48	41	28	21	15	18	15	13	17	14	16	19	26	22	15
	112	17	38	16	17	25	19	12	10	8	0	1	3	39	27	30	28	28	30	28	30	36	48	41	28	21	15	17	15	13	17	14	16	19	26	22	15
	113	17	38	16	17	25	19	12	10	8	0	1	3	39	27	30	32	28	30	28	30	36	48	41	28	21	15	17	17	13	17	14	16	19	26	22	15
	114	17	39	16	17	25	19	12	10	8	0	0	3	39	25	30	32	28	30	28	30	36	48	46	28	21	14	17	17	13	17	14	16	19	26	26	16
	115	17	39	16	17	26	20	12	10	8	0	0	3	39	25	30	32	30	30	30	36	32	48	46	28	21	14	17	17	16	17	15	17	17	26	26	16
	116	17	39	16	17	26	20	12	10	8	0	0	3	41	25	30	32	30	30	30	36	32	46	46	28	22	14	17	17	16	17	15	17	17	25	26	16
	117	17	39	16	17	26	20	12	10	8	0	0	3	41	25	30	34	30	30	30	36	32	46	46	28	22	14	17	17	16	17	15	17	17	25	26	16
	118	17	39	16	17	26	20	12	10	8	0	0	3	41	23	30	34	30	30	30	36	32	46	46	27	22	13	17	17	16	17	15	17	17	25	26	15
	119	17	39	16	17	27	20	12	10	8	0	0	3	41	23	30	34	30	30	30	36	32	46	46	27	22	13	17	17	15	17	14	18	17	25	26	15
	120	17	39	16	17	27	20	12	10	8	0	0	3	41	23	25	34	30	30	30	36	28	48	46	27	21	13	14	17	15	17	14	18	15	26	26	15
	121	17	39	16	17	27	20	12	10	8	0	0	3	41	23	25	32	30	30	30	36	28	48	46	27	21	13	14	17	15	17	14	18	15	26	26	15
	122	17	40	16	17	27	20	12	10	8	0	0	3	41	21	25	32	30	30	30	36	28	48	46	25	21	12	14	17	15	17	14	18	15	26	26	14
	123	17	40	16	17	28	20	12	11	8	0	0	3	41	21	25	32	30	27	37	37	28	48	46	25	21	12	14	17	16	14	19	19	15	26	26	14
	124	17	40	16	17	28	20	12	11	8	0	0	3	41	21	28	32	30	27	37	37	30	45	46	25	22	12	16	17	16	14	19	19	16	24	26	14
	125	17	40	16	17	28	20	12	11	8	0	0	3	41	21	28	34	30	27	37	37	30	45	46	25	22	12	16	18	16	14	19	19	16	24	26	14
	126	17	41	16	17	28	20	12	11	8	0	0	3	41	21	28	34	30	27	37	37	30	45	46	25	22	12	16	18	16	14	19	19	16	24	26	14
	127	17	41	16	17	28	21	12	11	8	0	0	3	41	21	28	34	32	28	41	36	30	45	46	23	22	12	16	18	16	15	20	18	16	24	26	13
	128	17	41	16	17	28	21	12	11	8	0	0	3	43	21	28	34	32	28	41	36	32	46	46	23	22	12	16	18	16	15	20	18	17	25	26	13
	129	17	41	16	17	28	21	12	11	8	0	0	3	43	21	28	34	32	28	41	36	32	46	46	23	22	12	16	18	16	15	20	18	17	25	26	13
	130	17	42	16	17	28	21	12	11	8	0	0	3	43	21	28	37	32	28	41	36	32	46	46	23	22	12	16	19	16	15	20	18	17	25	26	13
	131	17	42	16	17	28	21	12	11	8	0	0	3	43	21	28	37	32	23	37	36	32	46	36	23	22	12	16	19	16	13	18	18	17	25	20	12
	132	17	42	16	17	29	21	12	11	8	0	0	3	39	21	28	37	36	23	37	36	32	43	36	23	21	12	16	19	18	13	18	18	18	24	20	12
	133	17	42	16	17	29	21	12	11	8	0	0	3	39	21	28	37	36	23	37	36	32	43	36	23	21	12	16	19	18	13	18	18	18	24	20	12
	134	17	43	16	18	29	21	12	11	8	0	0	3	39	23	28	34	36	23	37	36	32	43	36	23	21	13	16	18	18	13	18	18	18	24	20	12
	135	17	43	16	18	29	21	12	11	8	0	0	3	39	23	28	34	36	23	37	36	32	43	37	21	21	13	16	18	18	13	18	18	18	24	21	11
	136	17	43	16	18	30	21	12	11	8	0	0	3	36	23	28	34	36	19	37	36	36	45	37	21	20	13	16	18	18	10	18	18	18	24	21	11
	137	17	43	16	18	30	21	12	11	8	0	0	3	36	23	30	34	36	19	37	36	36	45	37	21	20	13	17	18	18	10	18	18	18	24	21	11
	138	17	45	16	19	30	21	12	11	8	0	0	3	36	28	30	36	36	19	37	36	36	45	37	21	20	14	17	19	18	10	18	18	18	24	21	11
	139	17	45	16	19	30	21	12	11	8	0	0	3	36	28	30	36	36	19	36	36	36	45	37	21	20	14	17	19	18	10	17	18	18	24	21	12
	140	17	45	16	19	30	21	12	11	8	0	0	3	36	28	30	36	36	23	36	32	45	45	37	21	19	14	17	19	18	12	17	18	23	24	21	12
	141	17	45	16	19	30	21	12	11	8	0	0	3	36	28	30	36	36	23	36	32	45	46	37	21	19	14	16	19	18	12	17	18	23	25	21	12
	142	17	47	16	20	30	21	12	11	8	0	0	3	36	28	30	36	36	23	36	32	45	46	37	21	19	14	16	18	18	12	17	18	23	25	21	12
	143	17	47	16	20	30	21	12	11	8	0	0	3	36	28	30	36	36	23	28	32	45	46	48	25	19	14	16	18	18	12	15	18	23	25	24	13
	144	17	47	16	20	31	21	12	11	8	0	0	3	36	28	30	36	32	21	28	34	46	46	48	25	19	14	16	18	17	10	15	19	24	25	24	13
	145	17	47	16	20	31	21	12	11	8	0	0	3	32	28	32	36	32	21	28	34	46	48	48	25	17	14	17	18	17	10	15	19	24	25	24	13
	146	17	47	16	21	31	21	12	11	8	0	0	3	32	28	32	34	32	21	28	34	46	48	48	25	17	14	17	17	17	10	15	19	24	25	24	13
	147	17	48	16	21	31	21	12	11	8	0	0	3	32	28	32	34	32	21	28	34	46	48	59	23	17	13	17	17	17	10	15	19	24	25	29	13
	148	17	48	16	21	31	22	12	11	8	0	0	3	32	28	32	34	28	21	27	30	45	48	59	23	17	13	17	17	15	11	14	17	23	25	29	13
	149	17	48	16	21	31	22	12	11	8	0	0	3	34	28	34	34	28	21	27	30	45	50	59	23	18	13	16	17	15	11	14	17	23	27	29	13
	150	17	48	16	21	31	22	12	11	8	0	0	3	34	28	34	34	28	21	27	30	45	50	59	23	18	13	16	18	15	11	14	17	23	27	29	13
	151	17	50	16	21	31	22	12	11	8	0	0	3	34	27	34	34	28	21	27	30	45	50	59	28	18	13	16	18	15	11	14	17	23	27	28	15
	152	17	50	16	21	31	22	12	11	8	0	0	3	34	27	34	34	27	21	27	32	45	50	59	28	18	13	16	18	14	11	14	18	23	27	28	15
	153	17	50	17	21	31	22	12	11	8	0	0	3	30	27	32	34	27	21	27	32	45	48	59	28	17	13	15	18	14	11	14	18	23	26	28	15
	154	17	50	17	21	31	22	12	11	8	0	0	3	30	27	32	34	27	21	27	32	45	48	59	28	17	13	15	18	14	11	14	18	23	26	28	15
	155	17	51	17	21	31	22	12	11	8	0	0	3	30	27	32	34	27	21	27	32	45	48	52	30	17	13	15	18	14	11	14	18	23	26	26	16
	156	17	51	17	21	31	22	12	11	8	0	0	3	30	27	32	34	25	21	27	32	45	48	52	30	17	13	15	18	14	11	13	18	23	26	26	16
	157	17	51	17	21	31	22	12	11	8	0	0	3	30	27	32	34	25	21	27	32	45	48	52	30	17	13	16	18	14	11	13	18	24	26	26	16
	158	17	51	17	21	31	22	12	11	8	0	0	3	30	27	32	36	25	21	27	32	45	48	52	30	17	13	16	18	14	11	13	18	24	26	26	16
	159	17	51	17	21	31	22	12	11	8	0	0	3	30	28	32	36	25	21	27	32	45	48	48	28	17	14	16	18	14	11	13	18	24	26	25	15
	160	17	51	17	21	31	22	12	11	8	0	0	3	30	28	32	36	25	25	25	28	45	48	48	28	17	14	16	18	14	13	13	16	24	26	25	15
	161	17	51	17	21	31	22	12	11	8	0	0	3	32	28	32	36	25	25	25	28	43	48	48	28	18	14	15	18	14	13	13	16	23	27	25	15
	162	17	51	17	21	31	22	12	11	8	0	0	3	32	28	32	36	25	25	25	28	43	48	48	28	18	14	15	19	14	13	13	16	23	27	25	15
	163	17	52	17	21	31	22	12	11	8	0	0	3	32	28	32	36	25	25	25	28	43	48	48	28	18	14	15	19	14	13	13	16	23	27	25	15
	164	17	52	17	21	31	23	12	11	8	0	0	3	32	28	32	36	25	21	28	30	43	48	45	28	18	14	15	19	14	11	15	17	23	27	23	15
	165	17	52	17	21	31	23	12	11	8	0	0	3	34	28	30	36	25	21	28	30	39	43	45	28	19	14	16	19	14	11	15	17	21	24	23	15
	166	17	52	17	21	31	23	12	11	8	0	0	3	34	28	30	36	25	21	28	30	39	43	45	28	19	14	16	19	14	11	15	17	21	24	23	15
	167	17	52	17	22	31	23	12	11	8	0	0	3	34	27	30	34	25	21	28	30	39	43	45	28	19	15	16	18	14	11	15	17	21	24	23	15
	168	17	52	17	22	31	23	12	11	8	0	0	3	34	27	30	34	25	21	30	30	39	43	43	27	19	15	16	18	14	11	16	17	21	24	21	14
	169	17	52	17	22	32	23	12	11	8	0	0	3	36	27	30	34	25	23	30	28	39	45	43	27	19	15	16	18	14	12	16	16	20	25	21	14
	170	17	52	17	22	32	23	12	11	8	0	0	3	36	27	30	34	25	23	30	28	39	45	43	27	19	15	16	18	14	12	16	16	20	25	21	14
	171	17	52	17	22	32	23	12	11	8	0	0	3	36	23	30	30	25	23	30	28	39	45	43	27	19	13	16	17	14	12	16	16	20	25	21	14
	172	17	52	17	22	32	23	12	11	8	0	0	3	36	23	30	30	25	23	32	28	39	45	41	27	19	13	16	17	14	12	17	16	20	25	20	14
	173	17	52	17	22	34	23	12	11	8	0	0	3	36	23	30	30	27	19	32	30	34	45	41	27	19	13	16	17	15	11	17	17	19	25	20	14
	174	17	52	17	22	34	23	12	11	8	0	0	3	36	23	28	30	27	19	32	30	34	48	41	27	19	13	16	17	15	11	17	17	19	27	20	14
	175	17	53	17	22	34	23	12	11	8	0	0	3	36	27	28	34	27	19	32	30	34	48	41	27	19	15	16	19	15	11	17	17	19	27	20	14
	176	17	53	17	22	34	23	12	11	8	0	0	3	36	27	28	34	27	19	34	30	34	48	39	25	19	15	16	19	15	11	18	17	19	27	20	14
	177	17	53	17	22	36	23	12	12	8	0	0	3	34	27	28	34	25	21	34	28	32	48	39	25	18	15	16	19	14	12	18	16	18	27	20	14
	178	17	53	18	22	36	23	12	12	8	0	0	3	34	27	30	34	25	21	34	28	32	52	39	25	18	15	17	19	14	12	18	16	18	29	20	14
	179	17	53	18	23	36	23	12	12	8	0	0	3	34	27	30	43	25	21	34	28	32	52	39	25	18	15	17	24	14	12	18	16	18	29	20	14
	180	17	53	18	23	36	23	12	12	8	0	0	3	34	27	30	43	25	21	34	28	32	52	41	23	18	15	17	24	14	12	18	16	18	29	20	13
	181	17	53	18	23	39	23	12	12	8	0	0	3	34	27	30	43	25	21	30	32	30	52	41	23	18	15	17	24	14	12	16	18	17	29	20	13
	182	17	53	19	23	39	23	12	12	8	0	0	3	37	27	32	43	25	21	30	32	30	52	41	23	20	15	18	24	14	12	16	18	17	29	20	13
	183	17	53	19	24	39	23	12	12	8	0	0	3	37	27	32	41	25	21	30	32	30	52	41	23	20	15	18	23	14	12	16	18	17	29	20	13
	184	17	53	19	24	39	23	12	12	8	0	0	3	37	30	32	41	25	21	30	32	30	52	43	21	20	17	18	23	14	12	16	18	17	29	21	12
	185	17	53	19	24	46	23	12	12	8	0	0	3	37	30	32	41	27	25	27	28	32	52	43	21	20	17	18	23	15	13	15	16	18	29	21	12
	186	18	53	20	24	46	23	12	12	8	0	0	3	34	30	32	41	27	25	27	28	32	55	43	21	18	17	18	23	15	13	15	16	18	30	21	12
	187	18	53	20	25	46	23	12	12	8	0	0	3	34	30	32	41	27	25	27	28	32	55	43	21	18	17	18	22	15	13	15	16	18	30	21	12
	188	18	53	20	25	46	23	12	12	8	0	0	3	34	30	32	41	27	25	27	28	32	55	43	21	18	17	18	22	15	13	15	16	18	30	20	12
	189	18	53	20	25	48	23	12	12	8	0	0	3	34	30	32	41	28	25	27	30	32	55	43	21	18	17	18	22	16	13	15	17	18	30	20	12
	190	18	53	21	25	48	23	12	12	8	0	0	3	34	30	28	41	28	25	27	30	34	52	43	21	18	17	16	22	16	13	15	17	19	28	20	12
	191	18	53	21	26	48	23	12	12	8	0	0	3	34	30	28	39	28	25	27	30	34	52	43	21	18	17	16	20	16	13	15	17	19	28	20	12
	192	18	53	21	26	48	23	12	12	8	0	0	3	34	36	28	39	28	25	27	30	34	52	45	23	18	18	16	20	16	13	15	17	19	28	20	13
	193	18	53	21	26	51	23	12	12	8	0	0	3	34	36	28	39	30	25	28	30	34	52	45	23	18	18	16	20	17	12	16	17	19	28	20	13
	194	18	53	22	26	51	23	12	12	8	0	0	3	34	36	27	39	30	25	28	30	28	52	45	23	17	18	15	20	17	12	16	17	16	28	20	13
	195	18	53	22	27	51	23	12	12	8	0	0	3	34	36	27	32	30	25	28	30	28	52	45	23	17	18	15	17	17	12	16	17	16	28	20	13
	196	18	54	22	27	51	23	12	12	8	0	0	4	34	32	27	32	30	25	28	30	28	52	45	19	17	17	15	17	17	12	16	17	16	28	21	11
	197	18	54	22	27	53	24	12	12	8	0	0	4	34	32	27	32	28	25	27	28	28	52	45	19	17	17	15	17	16	13	15	16	16	28	21	11
	198	19	54	24	27	53	24	12	12	8	0	0	4	28	32	27	32	28	25	27	28	30	48	45	19	16	17	14	17	16	13	15	16	17	27	21	11
	199	19	54	24	27	53	24	12	12	8	0	0	4	28	32	27	32	28	25	27	28	30	48	45	19	16	17	14	17	16	13	15	16	17	27	21	11
	200	19	54	24	28	53	24	12	12	8	0	0	4	28	32	27	36	28	25	27	28	30	48	45	19	16	17	14	17	16	13	15	16	17	27	21	11
	201	19	54	24	28	53	24	12	12	8	0	0	4	28	32	27	36	28	25	27	28	30	48	45	19	16	17	14	17	16	13	15	16	17	27	21	11
	202	19	54	25	28	54	24	12	12	8	0	0	4	32	32	25	36	30	23	27	28	30	46	45	19	17	17	13	17	17	12	15	16	16	25	21	11
	203	19	54	25	28	54	24	12	12	8	0	0	4	32	32	25	36	30	23	27	28	30	46	45	19	17	17	13	17	17	12	15	16	16	25	21	11
	204	19	55	25	28	54	24	12	12	8	0	0	4	32	36	25	32	30	23	27	28	30	46	45	19	17	19	13	16	17	12	15	16	16	25	21	11
	205	19	55	25	28	54	24	12	12	8	0	0	4	32	36	25	32	30	23	23	28	30	46	41	25	17	19	13	16	17	12	13	16	16	25	20	13
	206	19	55	25	28	55	25	12	12	8	0	0	4	32	36	25	32	36	25	23	28	32	46	41	25	16	19	13	16	19	12	13	16	17	26	20	13
	207	19	55	26	28	55	25	12	12	8	0	0	4	32	36	25	32	36	25	23	28	32	46	41	25	16	19	13	16	19	12	13	16	17	26	20	13
	208	19	55	26	28	55	25	12	12	8	0	0	4	32	32	25	27	36	25	23	28	32	46	41	25	16	18	13	13	19	12	13	16	17	26	20	13
	209	19	55	26	28	55	25	12	12	8	0	0	4	32	32	25	27	36	25	27	28	32	46	43	23	16	18	13	13	19	12	15	16	17	26	21	12
	210	20	55	26	28	55	25	12	12	8	0	0	4	30	32	25	27	34	25	27	27	32	46	43	23	16	18	13	13	18	12	15	15	18	26	21	12
	211	20	55	27	28	55	25	12	12	8	0	0	4	30	32	23	27	34	25	27	27	32	48	43	23	16	18	12	13	18	12	15	15	18	27	21	12
	212	20	55	27	28	55	25	12	12	8	0	0	4	30	32	23	23	34	25	27	27	32	48	43	23	16	18	12	12	18	12	15	15	18	27	21	12
	213	20	56	27	28	55	25	12	12	8	0	0	4	30	32	23	23	34	25	27	27	32	48	43	23	16	18	12	12	18	12	15	15	18	27	22	12
	214	20	56	27	28	55	25	12	12	8	0	0	4	30	32	23	23	32	25	27	28	32	48	43	23	16	18	12	12	17	13	15	16	17	27	22	12
	215	20	56	28	28	55	25	12	12	8	0	0	4	30	32	28	23	32	25	27	28	32	45	43	23	16	18	14	12	17	13	15	16	17	25	22	12
	216	20	56	28	28	55	25	12	12	8	0	0	4	30	32	28	27	32	25	27	28	32	45	43	23	16	18	14	14	17	13	15	16	17	25	22	12
	217	20	57	28	28	55	25	12	12	8	0	0	4	30	32	28	27	32	25	27	28	32	45	39	25	16	18	14	14	17	13	15	16	17	25	22	13
	218	20	57	28	28	55	25	12	12	7	0	0	4	30	32	28	27	30	25	25	27	32	45	39	25	16	18	14	14	16	13	14	15	18	25	22	13
	219	20	57	28	28	55	25	12	12	7	1	0	4	34	32	34	27	30	25	25	27	32	48	39	25	18	18	16	14	16	13	14	15	18	25	22	13
	220	20	57	28	28	55	25	12	12	7	1	0	4	34	32	34	30	30	25	25	27	32	48	39	25	18	18	16	16	16	13	14	15	18	25	22	13
	221	20	57	28	28	55	25	12	12	7	1	0	5	34	30	34	30	30	25	25	27	32	48	39	27	18	17	16	16	16	13	14	15	18	25	21	14
	222	20	57	28	28	54	24	12	12	7	1	0	5	34	30	34	30	34	23	25	28	32	48	39	27	18	17	16	16	18	13	14	16	18	25	21	14
	223	21	57	28	28	54	24	12	12	7	1	0	5	36	30	32	30	34	23	25	28	34	54	39	27	19	17	17	16	18	13	14	16	18	26	21	14
	224	21	57	28	28	54	24	12	12	7	1	0	5	36	30	32	27	34	23	25	28	34	54	39	27	19	17	17	15	18	13	14	16	18	26	21	14
	225	21	58	28	28	54	24	12	12	7	1	0	5	36	27	32	27	34	23	25	28	34	54	39	28	19	15	17	15	18	13	14	16	18	26	22	15
	226	21	58	28	28	54	24	12	12	7	1	0	5	36	27	32	27	30	21	25	27	34	54	39	28	19	15	17	15	16	12	14	15	18	26	22	15
	227	21	58	28	28	54	24	12	12	7	1	0	5	32	27	34	27	30	21	25	27	32	52	39	28	17	15	19	15	16	12	14	15	18	25	22	15
	228	21	58	28	28	54	24	12	12	7	1	0	5	32	27	34	27	30	21	25	27	32	52	39	28	17	15	19	15	16	12	14	15	18	25	22	15
	229	21	58	28	28	54	24	12	12	7	1	0	5	32	27	34	27	30	21	25	27	32	52	41	28	17	15	19	15	16	12	14	15	18	25	22	15
	230	21	58	28	28	53	23	12	12	7	1	0	5	32	27	34	27	28	21	25	25	32	52	41	28	17	15	19	15	16	12	14	14	18	25	22	15
	231	21	58	28	28	53	23	12	12	7	1	0	5	32	27	37	27	28	21	25	25	30	50	41	28	18	15	21	15	16	12	14	14	16	24	22	15
	232	21	58	28	28	53	23	12	12	7	1	0	5	32	27	37	27	28	21	25	25	30	50	41	28	18	15	21	15	16	12	14	14	16	24	22	15
	233	21	59	28	28	53	23	12	12	7	1	0	5	32	23	37	30	28	21	25	25	30	50	39	28	18	13	21	17	16	12	14	14	16	24	21	15
	234	21	59	28	28	53	23	12	12	7	1	0	6	32	23	37	30	28	18	21	27	30	50	39	28	18	13	21	17	16	10	12	15	16	24	21	15
	235	21	59	28	28	53	23	12	12	7	0	0	6	34	23	37	30	28	18	21	27	32	48	39	28	18	13	21	17	16	10	12	15	17	23	21	15
	236	21	59	28	28	53	23	12	12	7	0	0	6	34	23	34	30	28	18	21	27	32	48	39	28	18	13	19	17	16	10	12	15	17	23	21	15
	237	21	59	28	28	53	23	12	12	7	0	0	6	34	27	34	32	28	18	21	27	32	48	39	28	18	15	19	18	16	10	12	15	17	23	21	15
	238	21	59	28	28	53	23	12	12	7	0	0	6	34	27	34	32	28	18	21	27	32	48	39	27	18	15	19	18	16	10	12	15	17	23	20	14
	239	21	59	28	28	54	23	12	12	7	0	0	6	34	27	34	32	32	18	21	27	34	48	39	27	18	15	19	18	17	10	12	15	17	23	20	14
	240	21	59	28	28	54	23	12	12	7	0	0	6	34	27	37	32	32	18	21	27	34	48	39	27	18	15	20	18	17	10	12	15	17	23	20	14
	241	21	58	28	28	54	23	12	12	7	0	0	6	34	25	37	30	32	18	21	27	34	48	39	27	18	14	20	17	17	10	12	15	17	23	20	14
	242	21	58	28	28	54	23	11	12	7	0	0	6	34	25	37	30	32	18	21	27	34	48	39	28	18	14	20	17	17	10	12	15	17	23	20	15
	243	21	58	28	28	55	23	11	12	7	0	0	6	34	25	37	30	34	18	21	27	34	48	39	28	17	14	20	17	17	10	12	15	17	23	20	15
	244	21	58	29	28	55	23	11	12	7	0	0	6	34	25	41	30	34	18	21	27	34	48	39	28	17	14	20	17	17	10	12	15	17	25	20	15
	245	21	58	29	28	55	23	11	12	7	0	0	6	34	25	41	30	34	18	21	27	34	48	39	28	17	14	20	17	17	10	12	15	17	25	20	15
	246	21	57	29	28	55	23	11	12	7	0	0	6	34	30	41	30	34	18	23	27	34	48	43	27	17	16	20	17	17	10	13	15	17	25	21	14
	247	21	57	29	28	56	24	11	12	7	0	0	6	34	30	41	30	32	19	23	23	32	48	43	27	17	16	20	17	17	11	13	13	16	25	21	14
	248	21	57	29	28	56	24	11	12	7	0	0	6	32	30	43	30	32	19	23	23	32	52	43	27	17	16	23	17	17	11	13	13	16	26	21	14
	249	21	57	29	27	56	24	11	12	7	0	0	6	32	30	43	34	32	19	23	23	32	52	43	27	17	16	23	18	17	11	13	13	16	26	21	14
	250	21	56	29	27	56	24	11	12	7	0	0	6	32	36	43	34	32	19	23	23	32	52	39	30	17	18	23	18	17	11	13	13	16	26	20	16
	251	21	56	29	27	59	25	11	12	7	0	0	6	32	36	43	34	34	21	27	25	34	52	39	30	17	18	23	18	18	12	14	14	17	26	20	16
	252	21	56	30	27	59	25	11	12	7	0	0	6	32	36	39	34	34	21	27	25	34	54	39	30	17	18	21	18	18	12	14	14	17	28	20	16
	253	21	56	30	27	59	25	11	12	7	0	0	6	32	36	39	34	34	21	27	25	34	54	39	30	17	18	21	18	18	12	14	14	17	28	20	16
	254	21	55	30	27	59	25	11	12	7	0	0	6	32	39	39	34	34	21	27	25	34	54	37	34	17	19	21	18	18	12	14	14	17	28	19	15
	255	21	55	30	27	61	26	11	12	7	0	0	6	32	39	39	34	34	21	30	25	32	54	37	34	17	19	21	18	18	12	15	14	17	28	19	15
	256	20	55	30	27	61	26	11	12	7	0	0	6	30	39	37	34	34	21	30	25	32	52	37	34	16	19	21	18	18	12	15	14	17	27	19	15
	257	20	55	30	27	61	26	11	12	7	0	0	6	30	39	37	34	34	21	30	25	32	52	37	34	16	19	21	18	18	12	15	14	17	27	19	15
	258	20	54	30	27	61	26	11	12	7	0	0	6	30	41	37	34	34	21	30	25	32	52	39	32	16	20	21	18	18	12	15	14	17	27	19	15
	259	20	54	30	27	64	27	11	12	7	0	0	6	30	41	37	34	32	19	30	23	32	52	39	32	16	20	21	18	17	11	15	13	17	27	19	15
	260	20	54	31	27	64	27	11	12	7	0	0	6	32	41	36	34	32	19	30	23	30	50	39	32	18	20	19	18	17	11	15	13	16	27	19	15
	261	20	54	31	27	64	27	11	12	7	0	0	6	32	41	36	32	32	19	30	23	30	50	39	32	18	20	19	17	17	11	15	13	16	27	19	15
	262	20	53	31	27	64	27	11	12	7	0	0	6	32	39	36	32	32	19	30	23	30	50	37	30	18	19	19	17	17	11	15	13	16	27	20	14
	263	20	53	31	27	68	28	11	12	7	0	0	6	32	39	36	32	32	19	30	23	30	50	37	30	18	19	19	17	18	11	15	13	16	27	20	14
	264	20	53	31	27	68	28	11	12	7	0	0	6	32	39	34	32	32	19	30	23	30	50	37	30	18	19	18	17	18	11	15	13	17	27	20	14
	265	20	53	31	27	68	28	11	12	7	0	0	6	32	39	34	32	32	19	30	23	30	50	37	30	18	19	18	17	18	11	15	13	17	27	20	14
	266	20	52	31	27	68	28	11	12	7	0	0	6	32	34	34	30	32	19	30	23	30	50	39	28	18	18	18	16	18	11	15	13	17	27	21	13
	267	20	52	31	27	68	29	11	12	7	0	0	6	32	34	34	30	32	19	28	27	30	50	39	28	18	18	18	16	18	11	14	14	17	27	21	13
	268	20	52	31	27	71	29	11	12	7	0	0	6	32	34	34	30	32	19	28	27	30	48	39	28	17	18	18	16	18	11	14	14	17	26	21	13
	269	20	52	31	27	71	29	11	12	7	0	0	6	32	34	36	30	32	19	28	27	30	48	39	28	17	18	20	16	18	11	14	14	17	26	21	13
	270	20	51	31	27	71	29	11	12	7	0	0	6	32	34	36	28	32	19	28	27	30	48	36	28	17	18	20	15	18	11	14	14	17	26	20	13
	271	20	51	31	27	71	29	11	12	7	0	0	6	32	34	36	28	32	16	28	27	30	48	36	27	17	18	20	15	18	9	14	14	17	26	20	13
	272	20	51	31	27	73	29	11	12	7	0	0	6	32	34	36	28	32	16	28	30	36	48	36	27	17	18	20	15	18	9	14	16	17	26	20	13
	273	20	51	31	27	73	29	11	12	7	0	0	6	32	34	34	28	32	16	28	30	36	48	36	27	17	18	19	15	18	9	14	16	17	26	20	13
	274	20	50	31	27	73	29	11	12	7	0	0	6	32	32	34	28	32	16	28	30	36	48	36	27	17	15	19	15	18	9	14	16	17	26	20	13
	275	20	50	31	27	73	29	11	12	7	0	0	6	32	32	34	28	32	16	23	30	36	48	36	27	17	15	19	15	18	9	12	16	17	26	20	11
	276	21	50	31	27	74	30	11	12	7	0	0	6	28	32	34	28	30	16	23	28	36	48	36	27	15	15	19	15	17	9	12	15	16	27	20	11
	277	21	50	32	27	74	30	11	12	7	0	0	6	28	32	36	28	30	16	23	28	36	48	36	27	15	15	20	15	17	9	12	15	16	27	20	11
	278	21	50	32	27	74	30	11	12	7	0	0	6	28	32	36	25	30	16	23	28	36	48	36	27	15	15	20	14	17	9	12	15	16	27	20	11
	279	21	49	32	27	74	30	11	12	7	0	0	6	28	30	36	25	30	16	27	28	36	48	36	23	15	15	20	14	17	9	14	15	16	27	20	10
	280	21	49	32	27	75	31	11	12	6	0	0	6	32	30	36	25	30	14	27	32	36	48	36	23	17	15	20	14	16	8	14	16	16	27	20	10
	281	21	49	32	27	75	31	11	12	6	0	0	6	32	30	34	25	30	14	27	32	36	48	36	23	17	15	18	14	16	8	14	16	16	27	20	10
	282	21	49	32	27	77	31	11	12	6	0	0	6	32	30	34	25	30	14	27	32	36	48	36	23	17	15	18	14	16	8	14	16	16	27	20	10
	283	21	48	32	27	77	31	11	12	6	0	0	6	32	34	34	25	30	14	27	32	36	48	37	21	17	17	18	14	16	8	14	16	16	27	20	11
	284	21	48	32	27	77	32	11	12	6	0	0	6	32	34	34	25	30	16	21	30	36	48	37	21	17	17	18	14	16	9	12	15	17	27	20	11
	285	21	48	32	27	77	32	11	12	6	0	0	6	34	34	30	25	30	16	21	30	36	46	37	21	18	17	17	14	16	9	12	15	17	26	20	11
	286	21	48	32	27	79	32	11	12	6	0	0	6	34	34	30	23	30	16	21	30	36	46	37	21	18	17	17	13	16	9	12	15	17	26	20	11
	287	21	47	32	27	79	32	11	12	6	0	0	6	34	37	30	23	30	16	21	30	36	46	37	21	18	20	17	13	16	9	12	15	17	26	20	10
	288	21	47	32	27	79	33	11	12	6	0	0	6	34	37	30	23	30	18	25	32	36	46	37	21	18	20	17	13	16	10	14	15	17	26	20	10
	289	21	47	32	27	79	33	11	12	6	0	0	6	34	37	30	23	30	18	25	32	36	46	37	21	17	20	17	13	16	10	14	15	17	25	20	10
	290	21	47	32	27	79	33	11	12	6	0	0	6	34	37	30	21	30	18	25	32	36	46	37	21	17	20	17	12	16	10	14	15	17	25	20	10
	291	21	47	32	27	79	33	11	12	6	0	0	6	34	41	30	21	30	18	25	32	36	46	37	23	17	22	17	12	16	10	14	15	17	25	19	12
	292	21	47	32	27	79	34	11	12	6	0	0	6	34	41	30	21	30	19	23	32	37	46	37	23	17	22	17	12	16	11	13	15	16	25	19	12
	293	21	47	33	27	79	34	11	12	6	0	0	6	34	41	27	21	30	19	23	32	37	48	37	23	18	22	15	12	16	11	13	15	16	26	19	12
	294	21	47	33	27	79	34	11	12	6	0	0	6	34	41	27	23	30	19	23	32	37	48	37	23	18	22	15	13	16	11	13	15	16	26	19	12
	295	21	47	33	27	79	34	11	12	6	0	0	6	34	43	27	23	30	19	23	32	37	48	36	23	18	22	15	13	16	11	13	15	16	26	19	12
	296	21	47	33	27	81	34	11	12	6	0	0	6	34	43	27	23	30	19	23	32	37	48	36	23	18	22	15	13	16	11	13	15	16	26	19	12
	297	21	47	33	27	81	34	11	12	6	0	0	6	39	43	30	23	30	19	23	32	30	45	36	23	21	22	15	13	16	11	13	15	16	24	19	12
	298	21	47	33	27	81	34	11	12	6	0	0	6	39	43	30	23	30	19	23	32	30	45	36	23	21	22	15	13	16	11	13	15	16	24	19	12
	299	21	47	33	27	81	34	11	12	6	0	0	6	39	43	30	23	30	19	23	32	30	45	36	21	21	22	15	13	16	11	13	15	16	24	19	12
	300	21	47	33	27	81	35	11	12	6	0	0	6	39	43	30	23	30	18	21	39	30	45	36	21	21	22	15	13	16	10	12	18	16	24	19	12
3DP time without ventilation	301	21	47	34	27	82	35	11	12	6	0	0	6	41	43	32	23	30	18	21	39	32	46	36	21	21	22	15	13	16	10	12	18	16	25	19	12
	302	21	47	34	27	82	35	11	12	6	0	0	6	41	43	32	23	30	18	21	39	32	46	36	21	21	22	15	13	16	10	12	18	16	25	19	12
	303	21	47	34	27	82	35	11	12	6	0	0	6	41	39	32	23	30	18	21	39	32	46	39	21	21	19	15	13	16	10	12	18	16	25	20	12
	304	21	47	34	27	82	35	11	12	6	0	0	6	41	39	32	23	30	21	25	37	32	46	39	21	21	19	15	13	16	12	13	18	16	25	20	12
	305	21	47	34	27	82	35	11	12	6	0	0	6	43	39	32	23	28	21	25	37	34	43	39	21	21	19	15	13	16	12	13	18	18	23	20	12
	306	21	47	34	27	82	35	11	12	6	0	0	6	43	39	32	23	28	21	25	37	34	43	39	21	21	19	15	13	16	12	13	18	18	23	20	12
	307	21	47	34	27	82	35	11	12	6	0	0	6	43	37	32	25	28	21	25	37	34	43	36	21	21	20	15	14	16	12	13	18	18	23	20	12
	308	21	47	34	27	82	35	11	12	6	0	0	6	43	37	32	25	28	21	28	37	34	43	36	21	21	20	15	14	16	12	13	18	18	23	20	12
	309	21	47	34	27	83	35	11	12	6	0	0	6	39	37	32	25	27	21	28	36	34	48	36	21	21	20	15	14	15	12	13	18	17	27	20	12
	310	21	47	34	27	83	35	11	12	6	0	0	6	39	37	32	25	27	21	28	36	34	48	36	21	21	20	15	14	15	12	13	18	17	27	20	12
	311	21	47	34	28	83	35	11	12	6	0	0	6	39	37	32	28	27	21	28	36	34	48	36	21	21	20	15	16	15	12	13	18	17	27	20	12
	312	21	46	34	28	83	35	11	12	6	0	0	6	39	37	32	28	27	21	30	36	34	48	36	21	21	20	15	16	15	12	14	18	17	27	20	12
	313	21	46	34	28	84	35	11	12	6	0	0	6	37	37	32	28	25	21	30	36	36	48	36	21	20	20	15	16	14	12	14	19	18	27	20	12
	314	21	46	34	28	84	35	11	12	6	0	0	6	37	37	32	28	25	21	30	36	36	46	36	21	20	20	15	16	14	12	14	19	18	26	20	12
	315	21	46	34	28	84	35	11	12	6	0	0	6	37	37	32	27	25	21	30	36	36	46	36	21	20	20	15	15	14	12	14	19	18	26	20	12
	316	21	46	34	28	84	35	11	12	6	0	0	6	37	30	32	27	25	21	27	36	36	46	37	21	20	17	15	15	14	12	13	19	18	26	21	12
	317	21	46	34	28	84	35	11	12	6	0	0	6	37	30	32	27	25	19	27	34	34	46	37	21	20	17	15	15	14	11	13	18	19	26	21	12
	318	21	46	34	28	84	35	11	12	6	0	0	6	41	30	34	27	25	19	27	34	34	45	37	21	21	17	16	15	14	11	13	18	19	24	21	12
	319	21	46	34	29	84	35	11	12	6	0	0	6	41	30	34	27	25	19	27	34	34	45	37	21	21	17	16	15	14	11	13	18	19	24	21	12
	320	21	46	34	29	84	35	11	12	6	0	0	6	41	28	34	27	25	19	27	34	34	45	37	21	21	16	16	15	14	11	13	18	19	24	21	12
	321	21	46	34	29	85	35	11	12	6	0	0	6	41	28	34	27	27	21	28	37	37	45	37	21	21	16	16	15	15	12	14	19	20	24	21	12
	322	21	46	36	29	85	35	11	12	6	0	0	6	39	28	30	27	27	21	28	37	37	54	37	21	21	16	15	15	15	12	14	19	20	28	21	12
	323	21	46	36	29	85	35	11	12	6	0	0	6	39	28	30	25	27	21	28	37	37	54	37	21	21	16	15	14	15	12	14	19	20	28	21	12
	324	21	46	36	29	85	35	11	12	6	0	0	6	39	25	30	25	27	21	28	37	37	54	39	25	21	14	15	14	15	12	14	19	20	28	22	14
	325	21	46	36	29	86	36	11	12	6	0	0	6	39	25	30	25	28	19	30	37	37	54	39	25	21	14	15	14	16	11	14	21	20	28	22	14
	326	21	46	38	29	86	36	11	12	6	0	0	6	37	25	34	25	28	19	30	37	37	52	39	25	20	14	19	14	16	11	14	21	20	27	22	14
	327	21	46	38	30	86	36	11	12	6	0	0	6	37	25	34	27	28	19	30	37	37	52	39	25	20	14	19	15	16	11	14	21	20	27	22	14
	328	21	47	38	30	86	36	11	12	6	0	0	6	37	27	34	27	28	19	30	37	37	52	41	28	20	15	19	15	16	11	14	21	20	27	23	15
	329	21	47	38	30	86	38	11	12	6	0	0	6	37	27	34	27	28	21	30	36	37	52	41	28	20	15	19	15	16	12	14	20	20	27	23	15
	330	21	47	41	30	86	38	11	12	6	0	0	6	39	27	37	27	28	21	30	36	37	50	41	28	21	15	21	15	16	12	14	20	20	27	23	15
	331	21	47	41	30	86	38	11	12	6	0	0	6	39	27	37	28	28	21	30	36	37	50	41	28	21	15	21	15	16	12	14	20	20	27	23	15
	332	21	47	41	30	86	38	11	12	6	0	0	6	39	19	37	28	28	21	30	36	37	50	41	32	21	11	21	15	16	12	14	20	20	27	23	17
	333	21	47	41	30	85	40	11	12	6	0	0	6	39	19	37	28	30	23	23	39	37	50	41	32	21	11	21	15	17	13	12	22	20	27	23	17
	334	22	47	45	30	85	40	11	12	6	0	0	6	39	19	39	28	30	23	23	39	36	52	41	32	20	11	22	15	17	13	12	22	20	27	23	17
	335	22	47	45	30	85	40	11	12	6	0	0	6	39	19	39	28	30	23	23	39	36	52	41	32	20	11	22	15	17	13	12	22	20	27	23	17
	336	22	47	45	31	85	40	11	12	6	0	0	6	39	27	39	25	30	23	23	39	36	52	43	34	20	15	22	13	17	13	12	22	20	27	24	17
	337	22	47	45	31	85	42	11	12	6	0	0	6	39	27	39	25	30	21	23	43	36	52	43	34	20	15	22	13	17	12	12	23	20	27	24	17
	338	23	47	45	31	84	42	11	12	6	0	0	6	37	27	39	25	30	21	23	43	36	50	43	34	19	15	22	13	17	12	12	23	20	26	24	17
	339	23	47	47	31	84	42	11	12	6	0	0	6	37	27	41	25	30	21	23	43	36	50	43	34	19	15	23	13	17	12	12	23	20	26	24	17
	340	23	47	47	32	84	42	11	12	6	0	0	6	37	28	41	30	30	21	23	43	36	50	45	34	19	16	23	15	17	12	12	23	20	26	25	17
	341	23	47	47	32	84	42	11	12	6	0	0	6	37	28	41	30	30	21	23	43	36	50	45	32	19	16	23	15	17	12	12	23	20	26	25	17
	342	25	47	47	32	82	43	11	12	6	0	0	6	39	28	41	30	32	21	23	36	36	50	45	32	20	16	23	15	18	12	12	19	20	25	25	17
	343	25	47	50	32	82	43	11	12	6	0	0	6	39	28	39	30	32	21	23	36	36	50	45	32	20	16	22	15	18	12	12	19	20	25	25	17
	344	25	47	50	33	82	43	11	12	6	0	0	6	39	28	39	30	32	21	23	36	36	50	45	32	20	16	22	16	18	12	12	19	20	25	25	17
	345	25	47	50	33	82	43	11	12	6	0	0	6	39	36	39	30	32	21	23	36	36	50	41	30	20	20	22	16	18	12	12	19	20	25	23	16
	346	26	47	50	33	80	45	11	12	7	0	0	6	32	36	39	30	28	19	23	37	37	54	41	30	17	20	22	16	16	11	12	20	19	25	23	16
	347	26	47	53	33	80	45	11	12	7	0	0	6	32	36	41	30	28	19	23	37	37	54	41	30	17	20	22	16	16	11	12	20	19	25	23	16
	348	26	47	53	34	80	45	11	12	7	0	0	6	32	36	41	30	28	19	23	37	37	54	41	30	17	20	22	15	16	11	12	20	19	25	23	16
	349	26	47	53	34	80	45	11	12	7	0	0	6	32	36	41	30	28	19	27	37	37	54	39	30	17	20	22	15	16	11	13	20	19	25	22	16
	350	26	47	53	34	78	46	11	12	7	0	0	6	32	36	41	30	27	18	27	36	41	54	39	30	17	20	22	15	15	10	13	20	20	25	22	16
	351	27	47	56	34	78	46	11	12	7	0	0	6	34	36	37	30	27	18	27	36	41	52	39	30	18	20	20	15	15	10	13	20	20	25	22	16
	352	27	47	56	35	78	46	11	12	7	0	0	6	34	36	37	30	27	18	27	36	41	52	39	30	18	20	20	16	15	10	13	20	20	25	22	16
	353	27	47	56	35	78	46	11	12	7	0	0	6	34	34	37	30	27	18	27	36	41	52	41	28	18	18	20	16	15	10	13	20	20	25	22	15
	354	27	47	56	35	76	47	11	12	7	0	0	6	34	34	37	30	28	21	25	34	39	52	41	28	18	18	20	16	16	12	13	19	19	25	22	15
	355	29	47	58	35	76	47	11	12	7	0	0	6	36	34	37	30	28	21	25	34	39	52	41	28	19	18	20	16	16	12	13	19	19	25	22	15
	356	29	47	58	35	76	47	11	12	7	0	0	6	36	34	37	27	28	21	25	34	39	52	41	28	19	18	20	15	16	12	13	19	19	25	22	15
	357	29	47	58	35	76	47	11	12	7	0	0	6	36	34	37	27	28	21	25	34	39	52	41	25	19	17	20	15	16	12	13	19	19	25	21	13
	358	29	47	58	35	74	47	11	12	7	0	0	6	36	34	37	27	27	19	25	37	37	52	41	25	19	17	20	15	15	11	13	19	18	25	21	13
	359	29	47	59	35	74	47	11	12	7	0	0	6	32	34	41	27	27	19	25	37	37	50	41	25	18	17	23	15	15	11	13	19	18	27	21	13
	360	29	47	59	35	74	47	11	12	7	0	0	6	32	34	41	32	27	19	25	37	37	50	41	25	18	17	23	17	15	11	13	19	18	27	21	13
	361	29	47	59	35	74	47	11	12	7	0	0	6	32	32	41	32	27	19	25	37	37	50	43	19	18	17	23	17	15	11	13	19	18	27	21	11
	362	29	47	59	35	73	47	11	12	8	0	0	6	32	32	41	32	32	19	21	37	39	50	43	19	18	17	23	17	17	11	11	19	19	27	21	11
	363	30	47	60	35	73	47	11	12	8	0	0	6	34	32	41	32	32	19	21	37	39	52	43	19	19	17	23	17	17	11	11	19	19	29	21	11
	364	30	47	60	35	73	47	11	12	8	0	0	6	34	32	41	30	32	19	21	37	39	52	43	19	19	17	23	16	17	11	11	19	19	29	21	11
	365	30	47	60	35	73	47	11	12	8	0	0	6	34	32	41	30	32	19	21	37	39	52	46	21	19	16	23	16	17	11	11	19	19	29	23	12
	366	30	47	60	35	73	47	11	11	8	0	0	6	34	32	41	30	30	21	27	36	39	52	46	21	19	16	23	16	16	11	13	17	19	29	23	12
	367	30	47	60	35	73	47	11	11	8	0	0	6	37	32	41	30	30	21	27	36	39	48	46	21	21	16	23	16	16	11	13	17	19	27	23	12
	368	30	47	60	35	73	47	11	11	8	0	0	6	37	32	37	32	30	21	27	36	39	48	46	21	21	16	21	17	16	11	13	17	19	27	23	12
	369	30	48	60	35	73	47	11	11	8	0	0	6	37	28	37	32	30	21	27	36	39	48	50	25	21	15	21	17	16	11	13	17	19	27	24	14
	370	30	48	60	35	73	47	11	11	8	0	0	6	37	28	37	32	30	21	28	34	39	48	50	25	21	15	21	17	16	11	13	16	19	27	24	14
	371	30	48	60	35	73	47	11	11	8	0	0	6	41	28	37	32	32	21	28	34	36	46	50	25	21	15	21	17	17	11	13	16	18	26	24	14
	372	30	48	61	35	73	47	11	11	8	0	0	6	41	28	36	32	32	21	28	34	36	46	50	25	21	15	20	17	17	11	13	16	18	26	24	14
	373	30	49	61	34	73	47	11	11	8	0	0	6	41	30	36	34	32	21	28	34	36	46	46	32	21	16	20	17	17	11	13	16	18	26	24	18
	374	30	49	61	34	73	47	10	11	8	0	0	6	41	30	36	34	32	21	25	34	36	46	46	32	21	16	20	17	17	11	13	16	18	26	24	18
	375	30	49	61	34	73	47	10	11	8	0	0	6	39	30	36	34	34	21	25	32	39	45	46	32	21	16	20	17	18	11	13	16	21	25	24	18
	376	30	49	61	34	73	47	10	11	8	0	0	6	39	30	36	34	34	21	25	32	39	45	46	32	21	16	20	17	18	11	13	16	21	25	24	18
	377	30	50	61	34	73	47	10	11	8	0	0	6	39	28	36	34	34	21	25	32	39	45	45	32	21	15	20	17	18	11	13	16	21	25	23	18
	378	30	50	61	34	73	47	10	11	8	0	0	6	39	28	36	34	34	21	25	32	39	45	45	34	21	15	20	17	18	11	12	16	21	25	23	19
	379	30	50	61	34	73	47	10	11	9	0	0	6	37	28	36	34	36	19	25	34	43	43	45	34	20	15	20	17	20	10	12	16	21	24	23	19
	380	30	50	61	34	73	47	10	11	9	0	0	6	37	28	32	34	36	19	25	34	43	43	45	34	20	15	18	17	20	10	12	16	21	24	23	19
	381	30	50	60	33	73	47	10	11	9	0	0	6	37	28	30	37	36	19	25	34	43	43	45	34	20	15	17	19	20	10	12	16	21	24	23	19
	382	30	51	60	33	73	47	10	11	9	0	0	6	37	25	30	37	36	19	27	34	43	43	43	28	20	14	17	19	20	10	13	16	21	24	23	16
	383	30	51	60	33	73	47	10	11	9	0	0	6	37	25	30	37	34	19	27	32	46	43	43	28	20	14	17	19	19	9	13	16	23	24	23	16
	384	30	51	60	33	73	47	10	11	9	0	0	6	41	25	30	37	34	19	27	32	46	43	43	28	22	14	17	19	19	9	13	16	23	23	23	16
	385	30	51	60	33	73	47	10	11	9	0	0	6	41	25	30	36	34	19	27	32	46	43	43	28	22	14	17	19	19	9	13	16	23	23	23	16
	386	30	52	60	33	73	47	10	11	9	0	0	6	41	27	30	36	34	19	27	32	46	43	39	28	22	15	17	19	19	9	13	16	23	23	22	16
	387	30	52	60	33	73	47	10	10	9	0	0	6	41	27	27	36	34	19	27	32	41	43	39	28	22	15	15	19	19	10	13	17	22	23	22	16
	388	29	52	60	33	73	47	10	10	9	0	0	6	39	27	27	36	34	19	27	32	41	43	39	28	22	15	15	19	19	10	13	17	22	23	22	16
	389	29	52	60	32	73	47	10	10	9	0	0	6	39	27	27	37	34	19	27	32	41	43	39	28	22	15	15	20	19	10	13	17	22	23	22	16
	390	29	53	60	32	73	47	10	10	9	0	0	6	39	27	27	37	34	19	27	32	41	43	37	28	22	15	15	20	19	10	13	17	22	23	21	16
	391	29	53	60	32	73	47	10	10	9	0	0	6	39	27	28	37	36	18	25	34	37	43	37	28	22	15	15	20	18	10	12	18	20	23	21	16
	392	29	53	60	32	73	47	10	10	9	0	0	6	45	27	28	37	36	18	25	34	37	41	37	28	24	15	15	20	18	10	12	18	20	21	21	16
	393	29	53	60	32	73	47	10	10	9	0	0	6	45	27	28	34	36	18	25	34	37	41	37	28	24	15	15	18	18	10	12	18	20	21	21	16
	394	29	53	60	32	73	47	10	10	9	0	0	6	45	27	28	34	36	18	25	34	37	41	36	28	24	15	15	18	18	10	12	18	20	21	20	16
	395	29	53	60	32	73	47	10	10	9	0	0	6	45	27	28	34	34	19	27	34	37	41	36	28	24	15	15	18	18	11	14	18	20	21	20	16
	396	29	53	60	32	73	47	10	10	9	0	0	6	41	27	30	34	34	19	27	34	37	43	36	28	22	15	16	18	18	11	14	18	20	21	20	16
	397	29	53	60	33	73	47	10	10	9	0	0	6	41	27	30	34	34	19	27	34	37	43	36	28	22	15	16	19	18	11	14	18	20	21	20	16
	398	29	54	60	33	73	47	10	10	9	0	0	6	41	25	30	34	34	19	27	34	37	43	34	30	22	14	16	19	18	11	14	18	20	21	19	17
	399	29	54	60	33	72	48	10	10	10	0	0	6	41	25	30	34	30	18	25	34	37	43	34	30	22	14	16	19	16	10	13	18	19	21	19	17
	400	28	54	60	33	72	48	10	10	10	0	0	6	45	25	30	34	30	18	25	34	37	46	34	30	23	14	16	19	16	10	13	18	19	22	19	17
	401	28	54	60	34	72	48	10	10	10	0	0	6	45	25	30	36	30	18	25	34	37	46	34	30	23	14	15	19	16	10	13	18	19	22	19	17
	402	28	55	60	34	72	48	10	10	10	0	0	6	45	25	30	36	30	18	25	34	37	46	37	27	23	14	15	19	16	10	13	18	19	22	21	15
	403	28	55	60	34	72	48	10	10	10	0	0	6	45	25	30	36	30	19	30	34	37	46	37	27	23	14	15	19	16	11	15	18	19	22	21	15
	404	28	55	60	34	71	48	10	10	10	0	0	6	43	25	30	36	30	19	30	34	36	46	37	27	22	14	15	19	16	11	15	18	19	22	21	15
	405	28	55	60	34	71	48	10	10	10	0	0	6	43	25	34	36	30	19	30	34	36	46	37	27	22	14	18	19	16	11	15	18	19	22	21	15
	406	28	55	60	36	71	48	10	10	10	0	0	6	43	27	34	32	30	19	30	34	36	46	36	27	22	15	18	17	16	11	15	18	19	22	20	15
	407	28	55	60	36	71	48	10	10	10	0	0	6	43	27	34	32	30	19	30	34	36	46	36	27	22	15	18	17	16	11	15	18	19	22	20	15
	408	28	55	60	36	70	48	10	10	10	0	0	6	39	27	34	32	34	19	30	34	36	46	36	27	21	15	18	17	18	11	15	18	18	23	20	15
	409	28	55	60	36	70	48	10	10	10	0	0	6	39	27	34	32	34	19	30	34	36	46	36	27	21	15	17	17	18	11	15	18	18	23	20	15
	410	28	56	60	38	70	48	10	10	10	0	0	6	39	25	34	32	34	19	30	34	36	46	37	25	21	14	17	17	18	11	15	18	18	23	21	14
	411	28	56	60	38	70	48	10	10	10	0	0	6	39	25	34	32	34	19	30	34	36	46	37	25	21	14	17	17	18	11	14	18	18	23	21	14
	412	28	56	60	38	69	48	10	10	10	0	0	6	37	25	34	32	32	19	30	32	37	46	37	25	20	14	17	17	17	11	14	18	19	24	21	14
	413	28	56	61	38	69	48	10	10	10	0	0	6	37	25	34	32	32	19	30	32	37	46	37	25	20	14	18	17	17	11	14	18	19	24	21	14
	414	28	56	61	41	69	48	10	10	10	0	0	6	37	25	34	30	32	19	30	32	37	46	37	25	20	14	18	16	17	11	14	18	19	24	21	14
	415	28	57	61	41	69	48	10	10	10	0	0	6	37	27	34	30	32	19	32	32	37	46	39	28	20	15	18	16	17	11	15	18	19	24	21	15
	416	28	57	61	41	68	47	10	10	9	0	0	6	36	27	34	30	28	18	32	30	39	46	39	28	19	15	18	16	16	10	15	17	20	24	21	15
	417	28	57	62	41	68	47	10	10	9	0	0	6	36	27	32	30	28	18	32	30	39	48	39	28	19	15	17	16	16	10	15	17	20	25	21	15
	418	28	57	62	42	68	47	10	10	9	0	0	6	36	27	32	32	28	18	32	30	39	48	39	28	19	15	17	17	16	10	15	17	20	25	21	15
	419	28	57	62	42	68	47	10	10	9	0	0	6	36	27	32	32	28	18	28	30	39	48	43	30	19	15	17	17	16	10	15	17	20	25	22	16
	420	28	57	62	42	68	47	10	10	9	0	0	6	36	27	32	32	27	18	28	30	43	48	43	30	19	15	17	17	15	10	15	17	23	25	22	16
	421	29	57	62	42	68	47	10	10	9	0	0	6	30	27	32	32	27	18	28	30	43	48	43	30	16	15	18	17	15	10	15	17	23	25	22	16
	422	29	57	62	42	68	47	10	10	9	0	0	6	30	27	32	32	27	18	28	30	43	48	43	30	16	15	18	18	15	10	15	17	23	25	22	16
	423	29	57	62	42	68	47	10	10	9	0	0	6	30	28	32	32	27	18	30	30	43	48	41	30	16	16	18	18	15	10	14	17	23	25	21	16
	424	29	57	62	42	68	47	10	10	9	0	0	6	30	28	32	32	28	21	30	32	46	48	41	30	16	16	18	18	16	10	14	17	24	25	21	16
	425	29	57	63	42	68	47	10	10	9	0	0	6	30	28	30	32	28	21	30	32	46	45	41	30	17	16	17	18	16	10	14	17	24	25	21	16
	426	29	57	63	43	68	47	10	10	9	0	0	6	30	28	30	41	28	21	30	32	46	45	41	30	17	16	17	22	16	10	14	17	24	25	21	16
	427	29	57	63	43	68	47	10	10	9	0	0	6	30	30	30	41	28	21	30	32	46	45	43	28	17	17	17	22	16	10	14	17	24	25	21	15
	428	29	57	63	43	68	46	10	10	9	0	0	6	30	30	30	41	28	23	28	34	46	45	43	28	17	17	17	22	16	12	14	17	23	25	21	15
	429	30	57	63	43	68	46	10	10	9	0	0	6	28	30	32	41	28	23	28	34	46	46	43	28	16	17	18	22	16	12	14	17	23	25	21	15
	430	30	57	63	43	68	46	10	10	9	0	0	6	28	30	32	41	28	23	28	34	46	46	43	28	16	17	18	21	16	12	14	17	23	25	21	15
	431	30	58	63	43	68	46	10	10	9	0	0	6	28	28	32	41	28	23	28	34	46	46	41	28	16	16	18	21	16	12	14	17	23	25	21	15
	432	30	58	63	43	68	46	10	10	9	0	0	6	28	28	32	41	27	23	25	36	45	46	41	28	16	16	18	21	15	11	13	17	22	25	21	15
	433	31	58	63	43	68	46	10	10	9	0	0	6	28	28	32	41	27	23	25	36	45	45	41	28	16	16	18	21	15	11	13	17	22	24	21	15
	434	31	58	63	43	68	46	10	10	9	0	0	6	28	28	32	41	27	23	25	36	45	45	41	28	16	16	18	21	15	11	13	17	22	24	21	15
	435	31	58	63	43	68	46	10	10	9	0	0	6	28	25	32	41	27	23	25	36	45	45	41	30	16	14	18	21	15	11	13	17	22	24	20	16
	436	31	58	63	43	68	47	10	10	9	0	0	6	28	25	32	41	27	27	27	36	45	45	41	30	16	14	18	21	15	13	14	17	22	24	20	16
	437	31	58	63	43	68	47	10	10	9	0	0	6	30	25	32	41	25	27	27	36	43	52	41	30	17	14	18	21	13	13	14	17	22	27	20	16
	438	31	58	62	43	68	47	10	10	9	0	0	6	30	25	37	41	25	27	27	36	43	52	41	30	17	14	21	21	13	13	14	17	22	27	20	16
	439	31	58	62	43	68	47	10	10	9	0	0	6	30	25	37	39	25	27	27	36	43	52	39	28	17	14	21	20	13	13	14	17	22	27	20	16
	440	31	58	62	43	68	48	10	10	9	0	0	6	30	25	37	39	25	28	28	36	43	52	39	28	17	14	21	20	13	14	15	17	22	27	20	16
	441	32	58	62	43	68	48	10	10	9	0	0	6	30	25	37	39	28	28	28	36	41	52	39	28	17	14	21	20	15	14	15	17	23	28	20	16
	442	32	58	61	43	68	48	10	10	9	0	0	6	30	25	43	39	28	28	28	36	41	52	39	28	17	14	23	20	15	14	15	17	23	28	20	16
	443	32	57	61	43	68	48	10	10	9	0	0	6	30	25	43	36	28	28	28	36	41	52	36	28	17	14	23	18	15	14	15	17	23	28	20	16
	444	32	57	61	43	68	49	10	10	9	0	0	6	30	25	43	36	28	32	28	36	41	52	36	28	17	14	23	18	15	15	15	17	23	28	20	16
	445	32	57	61	43	68	49	10	10	9	0	0	6	34	25	43	36	34	32	28	36	41	50	36	28	19	14	23	18	16	15	15	17	22	28	20	16
	446	32	57	60	43	68	49	10	10	9	0	0	6	34	25	41	36	34	32	28	36	41	50	36	28	19	14	22	18	16	15	15	17	22	28	20	16
	447	32	57	60	43	68	49	10	10	9	0	0	6	34	25	41	37	34	32	28	36	41	50	36	28	19	14	22	18	16	15	15	17	22	28	20	16
	448	32	57	60	43	68	49	9	10	9	0	0	6	34	25	41	37	34	32	27	36	41	50	36	25	19	14	22	18	16	15	15	17	22	28	20	14
	449	33	57	60	43	68	51	9	10	9	0	0	6	36	25	41	37	36	28	27	34	37	50	36	25	20	14	22	18	17	15	15	17	21	28	20	14
	450	33	57	60	43	68	51	9	10	9	0	0	6	36	25	41	37	36	28	27	34	37	50	36	25	20	14	22	18	17	15	15	17	21	27	20	14
	451	33	57	60	43	68	51	9	10	9	0	0	6	36	25	41	41	36	28	27	34	37	50	36	25	20	14	22	21	17	15	15	17	21	27	20	14
	452	33	57	60	43	68	51	9	10	9	0	0	6	36	25	41	41	36	28	27	34	37	50	36	23	20	14	22	21	17	15	15	17	21	27	20	13
	453	33	57	60	43	68	52	9	10	8	0	0	6	36	25	41	41	37	25	27	32	34	50	36	23	20	14	22	21	18	13	15	17	19	27	20	13
	454	33	57	58	43	68	52	9	10	8	0	0	6	37	25	37	41	37	25	27	32	34	50	36	23	21	14	20	21	18	13	15	17	19	27	20	13
	455	33	57	58	43	68	52	9	10	8	0	0	6	37	25	37	41	37	25	27	32	34	50	36	23	21	14	20	21	18	13	15	17	19	27	20	13
	456	33	56	58	43	68	52	9	10	8	0	0	6	37	21	37	41	37	25	27	32	34	50	36	21	21	12	20	21	18	13	15	17	19	27	20	12
	457	33	56	58	43	68	53	9	10	8	0	0	6	37	21	37	41	34	21	27	30	37	50	36	21	21	12	20	21	16	12	15	17	21	27	20	12
	458	33	56	57	43	68	53	9	10	8	0	0	6	41	21	37	41	34	21	27	30	37	52	36	21	23	12	20	21	16	12	15	17	21	28	20	12
	459	33	56	57	44	68	53	9	10	8	0	0	6	41	21	37	36	34	21	27	30	37	52	36	21	23	12	20	20	16	12	15	17	21	28	20	12
	460	33	55	57	44	68	53	9	10	8	0	0	6	41	25	37	36	34	21	25	30	37	52	37	19	23	14	20	20	16	12	14	17	21	28	21	11
	461	33	55	57	44	68	55	9	10	8	0	0	6	41	25	37	36	36	18	25	28	36	52	37	19	23	14	20	20	18	10	14	16	20	28	21	11
	462	33	55	56	44	68	55	9	10	8	0	0	6	39	25	36	36	36	18	25	28	36	50	37	19	22	14	19	20	18	10	14	16	20	27	21	11
	463	33	55	56	46	68	55	9	10	8	0	0	6	39	25	36	37	36	18	25	28	36	50	37	19	22	14	19	21	18	10	14	16	20	27	21	11
	464	33	55	56	46	68	55	9	10	8	0	0	5	39	23	36	37	36	18	25	28	36	50	37	19	22	13	19	21	18	10	14	16	20	27	21	11
	465	33	55	56	46	67	56	9	10	8	0	0	5	39	23	36	37	34	18	25	28	36	50	37	19	22	13	19	21	17	10	14	16	20	27	21	11
	466	33	55	56	46	67	56	9	10	8	0	0	5	39	23	36	37	34	18	25	28	36	50	37	19	22	13	19	21	17	10	14	16	20	27	21	11
	467	33	55	56	47	67	56	9	10	8	0	0	5	39	23	30	34	34	18	25	28	36	50	37	19	22	13	17	19	17	10	14	16	20	27	21	11
	468	33	55	56	47	67	56	9	10	8	0	0	5	39	23	30	34	34	18	25	28	36	50	36	21	22	13	17	19	17	10	14	16	20	27	20	12
	469	33	55	56	47	67	56	9	10	8	0	0	5	39	23	30	34	34	18	21	30	36	50	36	21	22	13	17	19	17	10	12	16	20	27	20	12
	470	33	55	56	47	66	56	9	10	8	0	0	5	39	23	30	34	30	18	21	30	34	50	36	21	22	13	17	19	17	10	12	16	19	26	20	12
	471	33	55	55	47	66	56	9	10	8	0	0	5	39	23	28	34	30	18	21	30	34	50	36	21	22	13	16	19	17	10	12	16	19	26	20	12
	472	33	55	55	49	66	56	9	10	8	0	0	5	39	25	28	32	30	18	21	30	34	50	32	23	22	14	16	18	17	10	12	16	19	26	18	13
	473	33	55	55	49	66	56	9	10	8	0	0	5	39	25	28	32	30	14	21	30	34	50	32	23	22	14	16	18	17	8	12	16	19	26	18	13
	474	32	55	55	49	65	56	9	10	8	0	0	5	41	25	28	32	30	14	21	30	43	48	32	23	23	14	16	18	16	8	12	16	23	27	18	13
	475	32	55	55	49	65	56	9	10	8	0	0	5	41	25	27	32	30	14	21	30	43	48	32	23	23	14	15	18	16	8	12	16	23	27	18	13
	476	32	55	55	52	65	56	9	10	8	0	0	5	41	23	27	30	30	14	21	30	43	48	34	25	23	13	15	17	16	8	12	16	23	27	19	13
	477	32	55	55	52	65	56	9	10	8	0	0	5	41	23	27	30	30	16	23	30	43	48	34	25	23	13	15	17	16	9	13	16	23	27	19	13
	478	32	55	55	52	65	56	9	10	8	0	0	5	39	23	27	30	28	16	23	30	43	46	34	25	22	13	15	17	15	9	13	16	23	26	19	13
	479	32	55	55	52	65	56	9	10	8	0	0	5	39	23	28	30	28	16	23	30	43	46	34	25	22	13	16	17	15	9	13	16	23	26	19	13
	480	32	56	55	56	65	56	9	10	8	0	0	4	39	25	28	32	28	16	23	30	43	46	34	25	22	13	16	18	15	9	13	16	23	26	19	12
	481	32	56	55	56	65	56	9	10	8	0	0	4	39	25	28	32	28	16	23	30	43	46	34	25	22	13	16	18	15	9	13	16	23	26	19	12
	482	32	56	55	56	64	54	9	10	8	0	0	4	36	25	28	32	27	18	23	32	41	43	34	25	20	13	16	18	14	10	13	17	22	24	19	12
	483	32	56	55	56	64	54	9	10	8	0	0	4	36	25	30	32	27	18	23	32	41	43	34	25	20	13	17	18	14	10	13	17	22	24	19	12
	484	32	56	55	58	64	54	9	10	8	0	0	4	36	25	30	34	27	18	23	32	41	43	36	25	20	13	17	19	14	10	13	17	22	24	20	12
	485	32	57	55	58	64	54	8	10	8	0	0	4	36	25	30	34	27	18	25	32	41	43	36	25	20	12	17	19	14	10	14	17	22	24	20	13
	486	32	57	55	58	63	53	8	10	8	0	0	4	36	25	30	34	32	19	25	36	41	43	36	25	20	12	17	19	17	11	14	17	21	24	20	13
	487	31	57	56	58	63	53	8	10	8	0	0	4	34	25	32	34	32	19	25	36	41	45	36	25	19	12	18	19	17	11	14	17	21	25	20	13
	488	31	57	56	60	63	53	8	10	8	0	0	4	34	25	32	32	32	19	25	36	41	45	36	25	19	12	18	18	17	11	14	17	21	25	20	13
	489	31	59	56	60	63	53	8	10	8	0	0	4	34	25	32	32	32	19	28	36	41	45	34	28	19	13	18	18	17	11	16	17	21	25	19	13
	490	31	59	56	60	62	52	8	10	8	0	0	4	34	25	32	32	37	19	28	34	39	45	34	28	19	13	18	18	17	11	16	17	20	25	19	13
	491	31	59	56	60	62	52	8	10	8	0	0	4	32	25	36	32	37	19	28	34	39	46	34	28	18	13	20	18	17	11	16	17	20	26	19	13
	492	31	59	56	63	62	52	8	10	8	0	0	4	32	25	36	37	37	19	28	34	39	46	34	28	18	13	20	20	17	11	16	17	20	26	19	13
	493	31	60	56	63	62	52	8	10	8	0	1	4	32	28	36	37	37	19	30	34	39	46	36	28	18	14	20	20	17	11	17	17	20	26	20	13
	494	31	60	56	63	62	51	8	10	8	0	1	4	32	28	36	37	45	19	30	32	37	46	36	28	18	14	20	20	22	11	17	16	20	26	20	13
	495	30	60	57	63	62	51	8	10	8	0	1	4	32	28	36	37	45	19	30	32	37	59	36	28	18	14	20	20	22	11	17	16	20	32	20	13
	496	30	60	57	65	62	51	8	10	8	0	1	4	32	28	36	39	45	19	30	32	37	59	36	28	18	14	20	20	22	11	17	16	20	32	20	13
	497	30	60	57	65	62	51	8	10	8	0	1	4	32	25	36	39	45	19	30	32	37	59	36	27	18	13	20	20	22	11	17	16	20	32	20	12
	498	30	60	57	65	61	50	8	10	7	0	1	4	32	25	36	39	43	19	32	30	37	59	36	27	18	13	20	20	22	11	18	15	20	32	20	12
	499	30	60	57	65	61	50	8	10	7	0	1	4	32	25	36	39	43	19	32	30	37	61	36	27	18	13	20	20	22	11	18	15	20	30	20	12
	500	30	60	57	67	61	50	8	10	7	0	1	4	32	25	36	36	43	19	32	30	37	61	36	27	18	13	20	19	22	11	18	15	20	30	20	12
	501	30	60	57	67	61	50	8	10	7	0	2	4	32	25	36	36	43	19	32	30	37	61	36	27	18	13	20	19	22	11	18	15	20	30	20	13
	502	30	60	57	67	61	50	8	10	7	0	2	4	32	25	36	36	43	19	30	30	36	61	36	27	18	13	20	19	22	11	17	15	19	30	20	13
	503	30	60	57	67	60	50	8	10	7	0	2	4	34	25	36	36	41	19	30	30	36	61	36	27	18	13	20	19	22	11	17	15	19	31	20	13
	504	30	60	57	67	60	50	8	10	7	0	2	4	34	25	34	36	41	19	30	30	36	61	36	27	18	13	19	19	22	11	17	15	19	31	20	13
	505	30	62	57	68	60	50	8	10	7	0	2	4	34	27	34	32	41	19	30	30	36	61	36	28	18	15	19	16	22	11	17	15	19	31	20	14
	506	30	62	57	68	60	52	8	10	7	0	2	4	34	27	34	32	41	19	28	30	36	61	36	28	18	15	19	16	22	11	16	15	19	31	20	14
	507	30	62	57	68	60	52	8	10	7	0	2	4	37	27	34	32	34	19	28	30	30	50	36	28	19	15	19	16	19	11	16	15	17	26	20	14
	508	30	62	57	68	60	52	8	10	7	0	2	4	37	27	34	32	34	19	28	30	30	50	36	28	19	15	19	16	19	11	16	15	17	26	20	14
	509	30	63	57	68	60	52	8	10	7	0	2	4	37	25	34	30	34	19	28	30	30	50	34	30	19	14	19	15	19	11	16	15	17	26	19	15
	510	30	63	57	68	60	55	8	10	7	0	2	4	37	25	34	30	34	19	27	28	30	50	34	30	19	14	19	15	19	11	15	15	17	26	19	15
	511	29	63	57	68	60	55	8	10	7	0	2	4	36	25	34	30	36	19	27	28	32	50	34	30	18	14	19	15	20	11	15	15	18	27	19	15
	512	29	63	57	68	60	55	8	10	7	0	2	4	36	25	36	30	36	19	27	28	32	50	34	30	18	14	19	15	20	11	15	15	18	27	19	15
	513	29	63	57	67	60	55	8	10	7	0	2	4	36	27	36	27	36	19	27	28	32	50	36	32	18	15	19	14	20	11	15	15	18	27	20	15
	514	29	63	57	67	60	55	8	10	7	0	2	4	36	27	36	27	36	19	27	30	32	50	36	32	18	15	19	14	20	11	15	17	18	27	20	15
	515	29	63	57	67	61	56	8	10	7	0	2	4	37	27	36	27	32	16	27	30	34	50	36	32	19	15	19	14	18	9	15	17	18	27	20	15
	516	29	63	57	67	61	56	8	10	7	0	2	4	37	27	32	27	32	16	27	30	34	64	36	32	19	15	17	14	18	9	15	17	18	32	20	15
	517	29	63	57	66	61	56	8	10	7	0	3	3	37	27	32	21	32	16	27	30	34	64	36	28	19	15	17	12	18	9	15	17	18	32	20	15
	518	29	64	57	66	61	56	8	10	7	0	3	3	37	28	32	21	32	16	25	30	34	64	36	28	19	16	17	12	18	9	14	17	18	32	20	15
	519	29	64	57	66	63	58	8	10	7	0	3	3	37	28	32	21	32	16	25	30	34	64	36	28	19	16	17	12	18	9	14	17	17	32	20	15
	520	29	64	57	66	63	58	8	10	7	0	3	3	37	28	34	21	32	16	25	30	34	63	36	28	19	16	16	12	18	9	14	17	17	31	20	15
	521	29	64	57	66	63	58	8	10	7	0	3	3	37	28	34	19	32	16	25	30	34	63	36	28	19	16	16	11	18	9	14	17	17	31	20	15
	522	29	64	57	66	63	58	8	10	7	0	3	3	37	30	34	19	32	16	25	30	34	63	39	30	19	16	16	11	18	9	14	17	17	31	20	15
	523	29	64	57	66	65	59	8	10	7	0	3	3	37	30	34	19	34	23	25	32	32	63	39	30	19	16	16	11	19	11	14	18	17	31	20	15
	524	29	64	58	66	65	59	8	10	7	0	3	3	37	30	32	19	34	23	25	32	32	61	39	30	19	16	16	11	19	11	14	18	17	31	20	15
	525	29	64	58	65	65	59	8	10	7	0	3	3	37	30	32	21	34	23	25	32	32	61	39	30	19	16	16	12	19	11	14	18	17	31	20	15
	526	29	65	58	65	65	59	9	10	7	0	3	3	37	28	32	21	34	23	25	32	32	61	37	28	19	15	16	12	19	11	14	18	17	31	20	14
	527	29	65	58	65	67	60	9	9	7	0	3	3	37	28	32	21	27	21	25	32	34	61	37	28	19	15	16	12	15	10	14	18	17	31	20	14
	528	29	65	59	65	67	60	9	9	7	0	3	3	34	28	36	21	27	21	25	32	34	59	37	28	16	15	18	12	15	10	14	18	17	30	20	14
	529	29	65	59	64	67	60	9	9	7	0	3	3	34	28	36	27	27	21	25	32	34	59	37	28	16	15	18	15	15	10	14	18	17	30	20	14
	530	29	66	59	64	67	60	9	9	7	0	4	3	34	27	36	27	27	21	28	32	34	59	39	28	16	14	18	15	15	10	15	18	17	30	21	14
	531	29	66	59	64	69	60	9	9	7	0	4	3	34	27	36	27	27	23	28	34	34	59	39	28	16	14	18	15	15	11	15	18	17	30	21	14
	532	29	66	60	64	69	60	9	9	7	0	4	3	28	27	36	27	27	23	28	34	34	55	39	28	15	14	18	15	15	11	15	18	17	29	21	14
	533	29	66	60	63	69	60	9	9	7	0	4	3	28	27	36	41	27	23	28	34	34	55	39	28	15	14	18	22	15	11	15	18	17	29	21	14
	534	29	68	60	63	69	60	9	9	7	0	4	3	28	28	36	41	27	23	28	34	34	55	37	25	15	15	18	22	15	11	15	18	17	29	20	12
	535	29	68	60	63	69	61	9	9	7	0	4	3	28	28	36	41	27	25	28	30	34	55	37	25	15	15	18	22	15	11	15	16	17	29	20	12
	536	29	68	60	63	70	61	9	9	7	0	4	3	32	28	36	41	25	25	28	30	34	52	37	25	16	15	18	22	14	11	15	16	17	26	20	12
	537	29	68	61	63	70	61	9	9	7	0	4	3	32	28	34	41	25	25	28	30	34	52	37	25	16	15	18	22	14	11	15	16	17	26	20	12
	538	29	69	61	61	70	61	9	9	7	0	4	3	32	28	34	39	25	25	28	30	34	52	37	23	16	15	18	21	14	11	15	16	17	26	20	12
	539	29	69	61	61	70	62	9	9	7	0	4	3	32	28	34	39	25	25	28	30	34	52	37	23	16	15	18	21	14	12	15	16	17	26	20	12
	540	29	69	61	61	70	62	9	9	7	0	4	3	28	28	34	39	25	25	28	30	34	46	37	23	15	15	18	21	14	12	15	16	17	25	20	12
	541	29	69	62	61	70	62	9	9	7	0	4	3	28	28	32	39	25	25	28	30	34	46	37	23	15	15	17	21	14	12	15	16	17	25	20	12
	542	29	70	62	60	70	62	9	9	7	0	4	3	28	27	32	39	25	25	28	30	34	46	37	21	15	14	17	21	14	12	15	16	17	25	20	11
	543	29	70	62	60	70	62	9	8	7	0	4	3	28	27	32	39	25	25	30	36	34	46	37	21	15	14	17	21	14	11	16	17	17	25	20	11
	544	29	70	62	60	70	62	9	8	7	0	4	3	28	27	32	39	23	25	30	36	30	45	37	21	14	14	17	21	13	11	16	17	16	24	20	11
	545	29	70	62	60	70	62	9	8	7	0	4	3	28	27	28	39	23	25	30	36	30	45	37	21	14	14	16	21	13	11	16	17	16	24	20	11
	546	29	71	62	59	70	62	9	8	7	0	4	3	28	27	28	37	23	25	30	36	30	45	34	27	14	14	16	20	13	11	16	17	16	24	19	13
	547	29	71	62	59	70	63	9	8	7	0	4	3	28	27	28	37	23	19	32	34	30	45	34	27	14	14	16	20	13	11	16	17	16	24	19	13
	548	29	71	62	59	70	63	9	8	6	0	4	3	30	27	28	37	27	19	32	34	32	48	34	27	16	14	16	20	15	11	16	17	17	23	19	13
	549	29	71	63	59	70	63	9	8	6	0	4	3	30	27	28	37	27	19	32	34	32	48	34	27	16	14	16	20	15	11	16	17	17	23	19	13
	550	29	72	63	58	70	63	9	8	6	0	4	4	30	23	28	36	27	19	32	34	32	48	32	27	16	13	16	19	15	11	16	17	17	23	18	13
	551	29	72	63	58	70	63	9	8	6	0	4	4	30	23	28	36	27	19	28	34	32	48	32	27	16	13	16	19	15	11	15	17	17	23	18	13
	552	29	72	63	58	69	63	9	8	6	0	4	4	30	23	28	36	27	21	28	34	32	48	32	27	17	13	16	19	15	12	15	16	17	23	18	13
	553	29	72	63	58	69	63	9	8	6	0	4	4	30	23	27	36	27	21	28	34	32	48	32	27	17	13	15	19	15	12	15	16	17	24	18	13
	554	29	72	63	58	69	63	9	8	6	0	4	4	30	23	27	30	27	21	28	34	32	48	32	27	17	13	15	17	15	12	15	16	17	24	18	14
	555	29	73	63	58	69	63	9	8	6	0	4	4	30	23	27	30	27	21	27	34	32	48	32	27	17	13	15	17	15	12	15	16	17	24	18	14
	556	29	73	63	58	68	63	9	8	6	0	4	4	30	23	27	30	30	21	27	37	30	48	32	27	17	13	15	17	16	12	15	19	17	24	18	14
	557	29	73	63	58	68	63	9	8	6	0	4	4	32	23	27	30	30	21	27	37	30	52	32	27	17	13	15	17	16	12	15	19	17	25	18	14
	558	29	73	63	58	68	63	9	8	6	0	4	4	32	23	27	32	30	21	27	37	30	52	32	27	17	13	15	18	16	12	15	19	17	25	18	14
	559	29	74	63	58	68	63	9	8	6	0	4	4	32	23	27	32	30	21	28	37	30	52	34	30	17	13	15	18	16	12	16	19	17	25	19	14
	560	29	74	63	58	68	62	9	8	6	0	4	4	32	23	27	32	32	19	28	37	30	52	34	30	17	13	15	18	17	11	16	20	17	25	19	14
	561	29	74	62	58	68	62	9	8	6	0	4	4	34	23	34	32	32	19	28	37	30	48	34	30	18	13	18	18	17	11	16	20	17	23	19	14
	562	29	74	62	58	68	62	9	8	6	0	4	4	34	23	34	30	32	19	28	37	30	48	34	30	18	13	18	17	17	11	16	20	17	23	19	14
	563	29	74	62	58	68	62	9	8	6	0	4	4	34	23	34	30	32	19	28	37	30	48	34	30	18	13	18	17	17	11	15	20	17	23	19	14
	564	29	74	62	58	67	62	9	8	6	0	4	4	34	23	34	30	32	19	28	39	30	48	34	30	18	13	18	17	16	11	15	22	17	23	19	14
	565	29	74	61	58	67	62	9	8	6	0	4	4	36	23	36	30	32	19	28	39	30	50	34	30	18	13	19	17	16	11	15	22	17	23	19	14
	566	29	74	61	58	67	62	9	8	6	0	4	4	36	23	36	28	32	19	28	39	30	50	34	30	18	13	19	16	16	11	15	22	17	23	19	14
	567	29	75	61	58	67	62	9	8	6	0	4	4	36	21	36	28	32	19	28	39	30	50	34	30	18	12	19	16	16	11	15	22	17	23	18	14
	568	29	75	61	58	67	62	9	8	7	0	4	4	36	21	36	28	32	19	28	41	27	50	34	30	18	12	19	16	16	11	15	22	15	23	18	14
	569	29	75	61	58	67	62	9	8	7	0	4	4	36	21	36	28	32	19	28	41	27	54	34	30	18	12	19	16	16	11	15	22	15	25	18	14
	570	29	75	60	58	67	62	9	8	7	0	4	4	36	21	41	28	32	19	28	41	27	54	34	30	18	12	22	16	16	11	15	22	15	25	18	14
	571	29	75	60	58	67	62	9	8	7	0	4	4	36	21	41	30	32	19	28	41	27	54	36	30	18	12	22	17	16	11	15	22	15	25	18	14
	572	29	75	60	58	67	62	10	9	7	0	4	4	36	21	41	30	32	19	25	37	34	54	36	30	18	12	22	17	16	11	13	20	18	25	18	14
	573	29	75	60	58	66	62	10	9	7	0	4	4	37	21	41	30	32	19	25	37	34	50	36	30	18	12	22	17	17	11	13	20	18	24	18	14
	574	29	75	60	58	66	62	10	9	7	0	4	4	37	21	37	30	32	19	25	37	34	50	36	30	18	12	21	17	17	11	13	20	18	24	18	14
	575	29	75	60	59	66	62	10	9	7	0	4	4	37	21	37	28	32	19	25	37	34	50	41	27	18	12	21	16	17	11	13	20	18	24	20	12
	576	29	75	60	59	66	63	10	9	7	0	4	4	37	21	37	28	32	21	27	34	34	50	41	27	18	12	21	16	17	12	13	19	18	24	20	12
	577	29	75	60	59	66	63	10	9	7	0	4	4	37	21	37	28	37	21	27	34	37	52	41	27	17	12	21	16	20	12	13	19	18	27	20	12
	578	29	75	60	59	66	63	10	9	7	0	4	4	37	21	37	28	37	21	27	34	37	52	41	27	17	12	21	16	20	12	13	19	18	27	20	12
	579	29	75	60	59	66	63	10	9	7	0	4	4	37	21	37	30	37	21	27	34	37	52	43	25	17	12	21	16	20	12	13	19	18	27	21	12
	580	29	75	60	59	66	64	10	9	7	0	4	4	37	21	37	30	37	25	28	32	37	52	43	25	17	12	21	16	20	12	13	18	18	27	21	12
	581	28	75	60	59	66	64	10	9	8	0	4	4	36	21	37	30	43	25	28	32	43	52	43	25	16	12	21	16	21	12	13	18	20	28	21	12
	582	28	75	61	59	66	64	10	9	8	0	4	4	36	21	45	30	43	25	28	32	43	52	43	25	16	12	25	16	21	12	13	18	20	28	21	12
	583	28	75	61	58	66	64	10	9	8	0	4	4	36	28	45	30	43	25	28	32	43	52	43	25	16	16	25	16	21	12	13	18	20	28	20	11
	584	28	75	61	58	66	64	10	9	8	0	4	4	36	28	45	30	43	25	27	32	43	52	43	25	16	16	25	16	21	12	12	18	20	28	20	11
	585	28	75	61	58	65	64	10	9	8	0	4	4	37	28	45	30	37	27	27	28	43	52	43	25	17	16	25	16	19	14	12	15	20	28	20	11
	586	28	75	64	58	65	64	10	9	8	0	4	4	37	28	46	30	37	27	27	28	43	59	43	25	17	16	26	16	19	14	12	15	20	32	20	11
	587	28	75	64	58	65	64	10	9	8	0	4	4	37	28	46	28	37	27	27	28	43	59	43	32	17	16	26	15	19	14	12	15	20	32	20	15
	588	28	75	64	58	65	64	10	9	8	0	4	4	37	32	46	28	37	27	25	28	43	59	43	32	17	18	26	15	19	14	12	15	20	32	20	15
	589	28	75	64	58	65	65	10	9	8	0	4	4	37	32	46	28	37	25	25	28	41	59	43	32	17	18	26	15	18	13	12	14	20	32	20	15
	590	28	75	67	58	65	65	10	9	8	0	4	4	36	32	46	28	37	25	25	28	41	59	43	32	17	18	26	15	18	13	12	14	20	31	20	15
	591	28	75	67	57	65	65	10	9	8	0	4	4	36	32	46	32	37	25	25	28	41	59	41	32	17	18	26	17	18	13	12	14	20	31	21	15
	592	28	75	67	57	65	65	11	9	8	0	4	4	36	34	46	32	37	25	23	28	41	59	41	36	17	19	26	17	18	13	11	14	20	31	21	19
	593	28	75	67	57	65	65	11	9	8	0	4	4	36	34	46	32	34	27	23	28	39	59	41	36	17	19	26	17	17	14	11	14	19	31	21	19
	594	28	75	70	57	65	65	11	9	8	0	4	4	37	34	45	32	34	27	23	28	39	59	41	36	17	19	24	17	17	14	11	14	19	31	21	19
	595	28	75	70	57	65	65	11	9	8	0	4	4	37	34	45	34	34	27	23	28	39	59	41	36	17	19	24	17	17	14	11	14	19	31	21	19
	596	28	75	70	57	65	65	11	9	8	0	4	4	37	32	45	34	34	27	23	28	39	59	41	30	17	18	24	17	17	14	12	14	19	31	22	17
	597	28	75	70	57	65	65	11	9	8	0	4	4	37	32	45	34	34	27	23	30	37	59	41	30	17	18	24	17	17	14	12	16	18	31	22	17
	598	28	75	75	57	65	65	11	9	8	0	4	4	37	32	39	34	34	27	23	30	37	57	41	30	18	18	21	17	17	14	12	16	18	30	22	17
	599	28	75	75	57	65	65	11	9	8	0	4	4	37	32	39	34	34	27	23	30	37	57	41	30	18	18	21	17	17	14	12	16	18	30	22	17
	600	28	76	75	57	65	65	11	9	8	0	4	4	37	32	39	34	34	27	21	30	37	57	45	30	18	18	21	17	17	14	12	16	18	30	22	17
	601	28	76	75	57	65	66	11	9	9	0	4	4	37	32	39	34	28	28	21	30	34	57	45	30	18	18	21	17	16	15	12	15	18	30	22	17
	602	28	76	75	57	65	66	11	9	9	0	4	4	36	32	39	34	28	28	21	30	34	52	45	30	18	18	21	17	16	15	12	15	18	26	22	17
	603	28	76	78	57	65	66	11	9	9	0	4	4	36	32	39	32	28	28	21	30	34	52	45	30	18	18	21	18	16	15	12	15	18	26	22	17
	604	28	77	78	57	65	66	11	9	9	0	4	4	36	32	39	32	28	28	21	30	34	52	39	28	18	18	21	18	16	15	12	15	18	26	21	16
	605	28	77	78	57	65	67	11	9	9	0	4	4	36	32	39	32	28	25	19	39	27	52	39	28	18	18	21	18	16	14	11	19	15	26	21	16
	606	28	77	78	57	65	67	11	9	9	0	4	4	37	32	39	32	27	25	19	39	27	48	39	28	19	18	21	18	15	14	11	19	15	25	21	16
	607	28	77	81	57	65	67	11	9	9	0	4	4	37	32	37	32	27	25	19	39	27	48	39	28	19	18	20	18	15	14	11	19	15	25	21	16
	608	28	77	81	56	65	67	11	9	9	0	4	4	37	30	37	32	27	25	19	39	27	48	39	28	19	17	20	18	15	14	11	19	15	25	21	16
	609	28	77	81	56	65	67	11	9	9	0	4	4	37	30	37	32	27	28	19	41	27	48	39	28	19	17	20	18	15	16	11	21	15	25	21	16
	610	29	77	81	56	66	67	11	9	9	0	4	4	37	30	37	32	28	28	19	41	27	46	39	28	19	17	20	18	16	16	11	21	15	24	21	16
	611	29	77	83	56	66	67	11	9	9	0	4	4	37	30	36	32	28	28	19	41	27	46	39	28	19	17	19	18	16	16	11	21	15	24	21	16
	612	29	78	83	56	66	67	11	9	9	0	4	4	37	27	36	32	28	28	19	41	27	46	43	27	19	15	19	18	16	16	11	21	15	24	22	15
	613	29	78	83	56	66	68	11	9	9	0	4	4	37	27	36	32	28	25	21	39	27	46	43	27	19	15	19	18	16	14	12	21	15	24	22	15
	614	29	78	83	56	66	68	11	9	9	0	4	4	36	27	36	32	25	25	21	39	30	41	43	27	18	15	19	18	14	14	12	21	17	23	22	15
	615	29	78	83	56	66	68	11	9	9	0	4	4	36	27	36	32	25	25	21	39	30	41	43	27	18	15	18	18	14	14	12	21	17	23	22	15
	616	29	79	83	56	66	68	11	9	9	0	4	4	36	27	36	32	25	25	21	39	30	41	45	25	18	15	18	18	14	14	12	21	17	23	23	14
	617	29	79	83	56	66	68	11	9	9	0	4	4	36	27	36	32	25	25	23	39	30	41	45	25	18	15	18	18	14	14	13	20	17	23	23	14
	618	30	79	83	56	67	68	11	9	9	0	4	4	34	27	36	32	28	28	23	39	32	41	45	25	18	15	18	18	16	16	13	20	18	23	23	14
	619	30	79	83	56	67	68	11	9	9	0	4	4	34	27	32	32	28	28	23	39	32	41	45	25	18	15	17	18	16	16	13	20	18	23	23	14
	620	30	79	83	56	67	68	11	9	9	0	4	4	34	27	32	30	28	28	23	39	32	41	43	25	18	15	17	16	16	16	13	20	18	23	22	14
	621	30	79	83	56	67	68	11	9	9	0	4	4	34	25	32	30	28	28	27	39	32	41	43	25	18	14	17	16	16	16	14	20	18	23	22	14
	622	31	79	83	56	67	68	11	9	9	0	4	4	34	25	32	30	34	28	27	32	34	41	43	25	18	14	17	16	19	16	14	18	19	23	22	14
	623	31	79	82	56	67	68	11	9	9	0	4	4	34	25	34	30	34	28	27	32	34	39	43	25	18	14	17	16	19	16	14	18	19	21	22	14
	624	31	79	82	56	67	68	11	9	9	0	4	4	34	25	34	32	34	28	27	32	34	39	39	25	18	14	17	17	19	16	14	18	19	21	21	14
	625	31	80	82	56	67	68	11	9	9	0	4	4	34	23	34	32	34	28	27	32	34	39	39	25	18	13	17	17	19	16	14	18	19	21	21	14
	626	31	80	82	56	68	68	11	9	9	0	4	4	34	23	34	32	37	25	27	34	34	39	39	25	18	13	17	17	20	14	14	19	19	21	21	14
	627	32	80	81	56	68	68	11	9	9	0	4	4	34	23	34	32	37	25	27	34	34	37	39	25	18	13	17	17	20	14	14	19	19	20	21	14
	628	32	80	81	58	68	68	11	9	9	0	4	4	34	23	34	41	37	25	27	34	34	37	39	25	18	13	17	21	20	14	14	19	19	20	21	14
	629	32	80	81	58	68	68	11	9	9	0	4	4	34	32	34	41	37	25	28	34	34	37	43	27	18	17	17	21	20	14	15	19	19	20	23	15
	630	32	80	81	58	69	68	11	9	10	0	4	4	34	32	34	41	36	25	28	34	36	37	43	27	18	17	17	21	19	14	15	19	20	20	23	15
	631	33	80	79	58	69	68	11	9	10	0	4	4	36	32	34	41	36	25	28	34	36	39	43	27	19	17	17	21	19	14	15	19	20	21	23	15
	632	33	80	79	59	69	68	11	9	10	0	4	4	36	32	34	41	36	25	28	34	36	39	43	27	19	17	17	22	19	14	15	19	20	21	23	15
	633	33	81	79	59	69	68	11	9	10	0	4	4	36	36	34	41	36	25	28	34	36	39	41	27	19	19	17	22	19	14	15	19	20	21	23	15
	634	33	81	79	59	70	68	11	9	10	0	4	4	36	36	34	41	36	25	28	32	36	39	41	27	19	19	17	22	19	13	15	18	19	21	23	15
	635	33	81	79	59	70	68	11	9	10	0	4	4	37	36	34	41	36	25	28	32	36	37	41	27	20	19	17	22	19	13	15	18	19	20	23	15
	636	33	81	77	60	70	68	11	9	10	0	4	4	37	36	36	37	36	25	28	32	36	37	41	27	20	19	18	20	19	13	15	18	19	20	23	15
	637	33	82	77	60	70	68	11	9	10	0	4	4	37	36	36	37	36	25	28	32	36	37	43	27	20	20	18	20	19	13	15	18	19	20	24	15
	638	33	82	77	60	70	68	11	9	10	0	4	4	37	36	36	37	36	25	28	30	36	37	43	27	20	20	18	20	19	13	15	17	19	20	24	15
	639	34	82	77	60	71	68	11	9	10	0	4	4	36	36	36	37	34	25	28	30	36	37	43	27	19	20	18	20	18	13	15	17	19	20	24	15
	640	34	82	75	60	71	68	11	9	10	0	4	4	36	36	36	37	34	25	28	30	36	37	43	27	19	20	19	20	18	13	15	17	19	20	24	15
	641	34	82	75	62	71	68	11	9	10	0	3	4	36	32	36	36	34	25	28	30	36	37	46	27	19	18	19	19	18	13	15	17	19	20	26	15
	642	34	82	75	62	71	68	10	9	10	0	3	4	36	32	36	36	34	25	32	30	39	37	46	27	19	18	19	19	18	12	17	17	20	20	26	15
	643	34	82	75	62	72	68	10	9	10	0	3	4	37	32	36	36	32	25	32	30	39	36	46	27	20	18	19	19	17	12	17	17	20	19	26	15
	644	34	82	73	62	72	68	10	9	10	0	3	4	37	32	37	36	32	25	32	30	39	36	46	27	20	18	21	19	17	12	17	17	20	19	26	15
	645	34	82	73	63	72	68	10	9	10	0	3	4	37	32	37	34	32	25	32	30	39	36	48	25	20	18	21	19	17	12	17	17	20	19	26	14
	646	34	82	73	63	72	68	10	9	10	0	3	4	37	32	37	34	32	23	32	32	39	36	48	25	20	18	21	19	17	12	17	18	20	19	26	14
	647	34	82	73	63	73	68	10	9	10	0	3	4	36	32	37	34	37	23	32	32	39	36	48	25	19	18	21	19	18	12	17	18	20	19	26	14
	648	34	82	73	63	73	68	10	9	10	0	3	4	36	32	39	34	37	23	32	32	39	36	48	25	19	18	22	19	18	12	17	18	20	19	26	14
	649	34	82	73	64	73	68	10	9	10	0	3	4	36	30	39	32	37	23	32	32	39	36	48	25	19	17	22	18	18	12	17	18	20	19	24	14
	650	34	82	73	64	73	69	10	9	10	0	3	4	36	30	39	32	37	25	27	32	39	36	48	25	19	17	22	18	18	12	15	18	20	19	24	14
	651	35	82	73	64	74	69	10	10	10	0	3	4	34	30	39	32	37	25	27	34	37	39	48	25	19	17	22	18	20	12	15	18	21	22	24	14
	652	35	82	72	64	74	69	10	10	10	0	3	4	34	30	39	32	37	25	27	34	37	39	48	25	19	17	22	18	20	12	15	18	21	22	24	14
	653	35	82	72	64	74	69	10	10	10	0	3	4	34	30	39	36	37	25	27	34	37	39	46	23	19	17	22	19	20	12	15	18	21	22	24	13
	654	35	82	72	64	74	69	10	10	10	0	3	4	34	28	39	36	37	25	27	34	37	39	46	23	19	16	22	19	20	12	15	18	21	22	24	13
	655	35	82	72	64	76	70	10	10	10	0	3	4	36	28	39	36	37	25	27	30	41	39	46	23	20	16	22	19	21	11	15	16	22	22	24	13
	656	35	82	72	64	76	70	10	10	10	0	3	4	36	28	37	36	37	25	27	30	41	37	46	23	20	16	21	19	21	11	15	16	22	21	24	13
	657	35	82	72	64	76	70	10	10	10	0	2	4	36	28	37	34	37	25	27	30	41	37	43	21	20	16	21	18	21	11	15	16	22	21	24	12
	658	35	81	72	64	76	70	10	10	10	0	2	4	36	25	37	34	37	25	25	30	41	37	43	21	20	14	21	18	21	11	14	16	22	21	24	12
	659	35	81	72	64	78	71	10	10	10	0	2	4	36	25	37	34	32	25	25	28	39	37	43	21	20	14	21	18	18	9	14	15	21	21	24	12
	660	35	81	72	64	78	71	10	10	10	0	2	4	34	25	37	30	32	25	25	28	39	41	43	21	19	14	21	16	18	9	14	15	21	22	24	12
	661	35	81	72	64	78	71	10	10	10	0	2	4	34	25	37	30	32	25	25	28	39	41	43	25	19	14	21	16	18	9	14	15	21	22	24	14
	662	35	80	72	64	78	71	10	10	10	0	2	4	34	25	37	30	32	25	25	28	39	41	43	25	19	14	21	16	18	9	14	15	21	22	24	14
	663	35	80	72	64	81	72	10	10	10	0	2	4	34	25	37	30	34	21	25	32	41	41	43	25	19	14	21	16	19	9	14	17	20	22	24	14
	664	35	80	73	64	81	72	10	10	10	0	2	4	34	25	36	30	34	21	25	32	41	46	43	25	19	14	20	16	19	9	14	17	20	22	24	14
	665	35	80	73	63	81	72	10	10	10	0	2	4	34	25	36	34	34	21	25	32	41	46	43	25	19	14	20	17	19	9	14	17	20	22	24	14
	666	35	80	73	63	81	72	10	10	10	0	2	4	34	23	36	34	34	21	23	32	41	46	41	32	19	13	20	17	19	9	13	17	20	22	23	18
	667	35	80	73	63	83	73	10	10	10	0	2	4	34	23	36	34	36	23	23	30	41	46	41	32	19	13	20	17	19	9	13	16	20	22	23	18
	668	36	80	73	63	83	73	10	10	10	0	2	4	41	23	32	34	36	23	23	30	41	46	41	32	22	13	18	17	19	9	13	16	20	22	23	18
	669	36	80	73	62	83	73	10	10	10	0	2	4	41	23	32	32	36	23	23	30	41	46	41	32	22	13	18	16	19	9	13	16	20	22	23	18
	670	36	80	73	62	83	73	10	10	10	0	2	4	41	23	32	32	36	23	19	30	41	46	41	34	22	13	18	16	19	9	11	16	20	22	23	19
	671	36	80	73	62	83	73	10	10	10	0	2	4	41	23	32	32	36	23	19	28	41	46	41	34	22	13	18	16	19	9	11	15	19	22	23	19
	672	36	80	73	62	85	73	10	10	10	0	2	4	46	23	32	32	37	23	19	28	41	50	41	34	25	13	18	16	20	9	11	15	19	24	23	19
	673	36	80	73	62	85	73	10	10	10	0	2	4	46	23	32	32	37	23	19	28	41	50	41	34	25	13	18	16	20	9	11	15	19	24	23	19
	674	36	80	73	62	85	73	10	10	10	0	2	4	46	25	32	30	37	23	19	28	41	50	39	32	25	14	18	15	20	9	11	15	19	24	22	18
	675	36	80	73	62	85	73	10	10	10	0	2	4	46	25	32	30	37	21	23	39	39	50	39	32	25	14	18	15	20	10	13	20	18	24	22	18
	676	37	80	73	62	87	73	10	10	10	0	2	4	41	25	32	30	36	21	23	39	39	55	39	32	22	14	18	15	19	10	13	20	18	25	22	18
	677	37	80	74	62	87	73	10	10	10	0	2	4	41	25	30	30	36	21	23	39	39	55	39	32	22	14	17	15	19	10	13	20	18	25	22	18
	678	37	79	74	61	87	73	10	10	10	0	2	4	41	28	30	30	36	21	23	39	39	55	39	30	22	16	17	14	19	10	13	20	18	25	22	17
	679	37	79	74	61	87	72	10	10	10	0	2	4	41	28	30	30	36	23	23	39	34	55	39	30	22	16	17	14	19	10	13	20	17	25	22	17
	680	39	79	74	61	88	72	10	10	10	0	2	4	39	28	30	30	32	23	23	39	34	48	39	30	21	16	17	14	17	10	13	20	17	25	22	17
	681	39	79	75	61	88	72	10	10	10	0	2	4	39	28	32	30	32	23	23	39	34	48	39	30	21	16	18	14	17	10	13	20	17	25	22	17
	682	39	79	75	61	88	72	10	10	10	0	2	4	39	28	32	28	32	23	23	39	34	48	37	28	21	16	18	15	17	10	13	20	17	25	21	16
	683	39	79	75	61	88	71	10	10	10	0	2	4	39	28	32	28	32	19	25	41	34	48	37	28	21	16	18	15	17	10	14	21	17	25	21	16
	684	41	79	75	61	89	71	10	10	10	0	2	4	34	28	32	28	34	19	25	41	34	45	37	28	19	16	18	15	18	10	14	21	16	24	21	16
	685	41	79	76	61	89	71	10	10	10	0	2	4	34	28	32	28	34	19	25	41	34	45	37	28	19	16	18	15	18	10	14	21	16	24	21	16
	686	41	78	76	61	89	71	10	10	10	0	2	4	34	28	32	32	34	19	25	41	34	45	36	28	19	16	18	16	18	10	14	21	16	24	20	16
	687	41	78	76	61	89	71	10	10	10	0	2	4	34	28	32	32	34	19	23	41	34	45	36	28	19	16	18	16	18	10	13	21	16	24	20	16
	688	42	78	76	61	90	70	10	10	11	0	2	4	34	28	32	32	32	19	23	39	32	45	36	28	19	16	18	16	17	9	13	19	16	24	20	16
	689	42	78	77	61	90	70	10	10	11	0	2	4	34	28	28	32	32	19	23	39	32	43	36	28	19	16	16	16	17	9	13	19	16	24	20	16
	690	42	78	77	61	90	70	10	10	11	0	2	4	34	28	28	30	32	19	23	39	32	43	37	27	19	16	16	15	17	9	13	19	16	24	20	15
	691	42	77	77	61	90	70	10	10	11	0	2	4	34	27	28	30	32	19	25	39	32	43	37	27	19	15	16	15	17	9	14	19	16	24	20	15
	692	42	77	77	61	90	70	10	10	11	0	2	4	34	27	28	30	28	19	25	32	36	43	37	27	19	15	16	15	16	10	14	17	19	24	20	15
	693	44	77	78	61	90	70	10	10	11	0	2	4	32	27	28	30	28	19	25	32	36	45	37	27	18	15	16	15	16	10	14	17	19	25	20	15
	694	44	77	78	62	90	70	10	10	11	0	1	4	32	27	28	27	28	19	25	32	36	45	37	21	18	15	16	15	16	10	14	17	19	25	20	12
	695	44	76	78	62	90	70	11	10	11	0	1	4	32	27	28	27	28	19	23	32	36	45	37	21	18	15	16	15	16	10	13	17	19	25	20	12
	696	44	76	78	62	90	70	11	10	11	0	1	4	32	27	28	27	27	18	23	34	36	45	37	21	18	15	16	15	15	9	13	17	19	25	20	12
	697	45	76	80	62	90	70	11	10	11	0	1	4	36	27	28	27	27	18	23	34	36	43	37	21	20	15	16	15	15	9	13	17	19	24	20	12
	698	45	76	80	62	90	70	11	10	11	0	1	4	36	27	28	34	27	18	23	34	36	43	37	21	20	15	16	17	15	9	13	17	19	24	20	12
	699	45	76	80	62	90	70	11	10	11	0	1	4	36	27	28	34	27	18	25	34	36	43	39	21	20	15	16	17	15	9	14	17	19	24	21	12
	700	45	76	80	62	89	70	11	10	11	0	1	4	36	27	28	34	27	21	25	30	43	43	39	21	20	15	16	17	15	11	14	16	22	24	21	12
	701	47	76	81	62	89	70	11	10	11	0	1	4	41	27	32	34	27	21	25	30	43	45	39	21	22	15	18	17	15	11	14	16	22	25	21	12
	702	47	76	81	62	89	70	11	10	11	0	1	4	41	27	32	34	27	21	25	30	43	45	39	21	22	15	18	17	15	11	14	16	22	25	21	12
	703	47	75	81	62	89	70	11	10	11	0	1	4	41	27	32	34	27	21	21	30	43	45	39	21	22	15	18	17	15	11	12	16	22	25	21	11
	704	47	75	81	62	89	71	11	10	11	0	1	4	41	27	32	34	27	19	21	30	43	45	39	21	22	15	18	17	15	11	12	15	21	25	21	11
	705	48	75	81	62	87	71	11	10	11	0	1	4	39	27	32	34	23	19	21	30	43	48	39	21	20	15	18	17	13	11	12	15	21	25	21	11
	706	48	75	83	62	87	71	11	10	11	0	1	4	39	27	28	34	23	19	21	30	43	48	39	21	20	15	16	17	13	11	12	15	21	25	21	11
	707	48	75	83	62	87	71	11	10	11	0	1	4	39	23	28	34	23	19	23	30	43	48	39	23	20	13	16	17	13	11	13	15	21	25	21	12
	708	48	75	83	62	87	73	11	10	11	0	1	4	39	23	28	34	23	23	23	28	39	48	39	23	20	13	16	17	13	13	13	15	20	25	21	12
	709	49	75	83	62	86	73	11	10	11	0	1	4	43	23	28	34	25	23	23	28	39	46	39	23	21	13	16	17	14	13	13	15	20	25	21	12
	710	49	75	85	62	86	73	11	10	11	0	1	4	43	23	28	34	25	23	23	28	39	46	39	23	21	13	16	17	14	13	13	15	20	25	21	12
	711	49	75	85	62	86	73	11	10	11	0	1	4	43	25	28	37	25	23	23	28	39	46	43	21	21	14	16	20	14	13	13	15	20	25	22	12
	712	49	75	85	62	86	73	11	10	11	0	1	4	43	25	28	37	25	21	25	25	37	46	43	21	21	14	16	20	14	12	14	14	20	25	22	12
	713	50	75	85	62	85	73	11	10	11	0	1	4	37	25	28	37	23	21	25	25	37	46	43	21	19	14	16	20	13	12	14	14	20	25	22	12
	714	50	75	86	62	85	73	11	10	11	0	1	4	37	25	34	37	23	21	25	25	37	46	43	21	19	14	19	20	13	12	14	14	20	25	22	12
	715	50	77	86	63	85	73	11	10	11	0	1	4	37	25	34	37	23	21	25	25	37	46	41	21	19	14	19	21	13	12	14	14	20	25	21	12
	716	50	77	86	63	85	74	11	10	11	0	1	4	37	25	34	37	23	23	25	27	37	46	41	21	19	14	19	21	13	13	14	14	20	25	21	12
	717	51	77	86	63	82	74	11	10	11	0	1	4	37	25	34	37	25	23	25	27	36	48	41	21	19	14	19	21	14	13	14	14	19	25	21	12
	718	51	77	86	63	82	74	11	10	11	0	1	4	37	25	32	37	25	23	25	27	36	48	41	21	19	14	18	21	14	13	14	14	19	25	21	12
	719	51	79	86	64	82	74	11	10	11	0	1	4	37	23	32	37	25	23	25	27	36	48	41	21	19	13	18	21	14	13	14	14	19	25	21	12
	720	51	79	86	64	82	74	10	10	11	0	1	4	37	23	32	37	25	23	25	27	36	48	41	21	19	13	18	21	14	13	14	14	19	25	21	12
	721	52	79	86	64	80	74	10	10	11	0	1	4	41	23	32	37	23	21	25	27	32	48	41	21	20	13	18	21	13	12	14	14	17	25	21	12
	722	52	79	86	64	80	74	10	10	11	0	1	4	41	23	32	37	23	21	25	27	32	48	41	21	20	13	18	21	13	12	14	14	17	25	21	12
	723	52	79	86	66	80	74	10	10	11	0	1	4	41	23	32	39	23	21	25	27	32	48	39	19	20	13	18	22	13	12	14	14	17	25	21	11
	724	52	80	86	66	80	74	10	10	11	0	1	4	41	25	32	39	23	21	25	27	32	48	39	19	20	14	18	22	13	12	14	14	17	25	21	11
	725	52	80	86	66	78	74	10	10	11	0	1	4	39	25	32	39	23	21	25	28	32	48	39	19	20	14	18	22	13	12	14	15	17	25	21	11
	726	52	80	86	66	78	74	10	10	11	0	1	4	39	25	30	39	23	21	25	28	32	45	39	19	20	14	17	22	13	12	14	15	17	23	21	11
	727	52	80	86	67	78	74	10	10	11	0	1	4	39	25	30	37	23	21	25	28	32	45	36	21	20	14	17	21	13	12	14	15	17	23	19	12
	728	52	82	86	67	78	74	10	10	11	0	1	4	39	27	30	37	23	21	25	28	32	45	36	21	20	15	17	21	13	12	14	15	17	23	19	12
	729	52	82	86	67	77	74	10	10	11	0	1	4	39	27	30	37	23	23	25	30	27	45	36	21	20	15	17	21	13	13	14	16	15	23	19	12
	730	52	82	87	67	77	74	10	10	11	0	1	4	39	27	32	37	23	23	25	30	27	41	36	21	20	15	18	21	13	13	14	16	15	23	19	12
	731	52	82	87	69	77	74	10	10	11	0	1	4	39	27	32	37	23	23	25	30	27	41	37	19	20	15	18	21	13	13	14	16	15	23	20	11
	732	52	82	87	69	77	74	10	10	11	0	1	4	39	25	32	37	23	23	23	30	27	41	37	19	20	14	18	21	13	13	13	16	15	23	20	11
	733	52	82	87	69	76	74	10	10	11	0	1	4	39	25	32	37	23	21	23	32	25	41	37	19	20	14	18	21	13	12	13	16	14	23	20	11
	734	52	82	87	69	76	74	10	10	11	0	1	4	45	25	34	37	23	21	23	32	25	41	37	19	22	14	19	21	13	12	13	16	14	23	20	11
	735	52	82	87	71	76	74	10	10	11	0	1	4	45	25	34	37	23	21	23	32	25	41	37	19	22	14	19	21	13	12	13	16	14	23	20	11
	736	52	83	87	71	76	74	10	10	11	0	1	4	45	27	34	37	23	21	25	32	25	41	36	18	22	15	19	21	13	12	14	16	14	23	20	10
	737	52	83	87	71	76	74	10	10	11	0	1	4	45	27	34	37	23	23	25	32	27	41	36	18	22	15	19	21	13	13	14	15	15	23	20	10
	738	52	83	87	71	75	74	10	10	11	0	1	4	48	27	34	37	25	23	25	32	27	43	36	18	25	15	19	21	14	13	14	15	15	23	20	10
	739	52	83	87	71	75	74	10	10	11	0	1	4	48	27	37	37	25	23	25	32	27	43	36	18	25	15	21	21	14	13	14	15	15	23	20	10
	740	52	83	87	72	75	74	10	10	11	0	1	4	48	27	37	37	25	23	23	32	27	43	37	18	25	15	21	21	14	13	13	15	15	23	21	10
	741	52	83	87	72	75	73	10	10	10	0	1	4	48	27	37	37	25	23	23	30	25	43	37	18	25	15	21	21	14	13	13	16	14	23	21	10
	742	52	83	87	72	75	73	10	10	10	0	1	4	45	27	37	37	27	23	23	30	25	45	37	18	24	15	21	21	15	13	13	16	14	24	21	10
	743	52	83	87	72	75	73	10	10	10	0	1	4	45	27	39	37	27	23	23	30	25	45	37	18	24	15	22	21	15	13	13	16	14	24	21	10
	744	52	83	87	72	75	73	10	10	10	0	1	4	45	27	39	36	27	23	23	30	25	45	37	16	24	15	22	20	15	13	13	16	14	24	21	9
	745	52	83	87	72	75	73	10	10	10	0	1	4	45	27	39	36	27	23	30	32	25	45	37	16	24	15	22	20	15	13	15	16	14	24	21	9
	746	51	83	87	72	75	73	10	10	10	0	1	4	45	27	39	36	27	23	30	32	25	48	37	16	24	15	22	20	15	13	15	16	14	24	21	9
	747	51	83	86	72	75	73	10	10	10	0	1	4	45	27	37	36	27	23	30	32	25	48	37	16	24	15	21	20	15	13	15	16	14	24	21	9
	748	51	83	86	72	75	73	10	10	10	0	1	4	45	25	37	32	27	23	30	32	25	48	39	18	24	14	21	18	15	13	15	16	14	24	20	10
	749	51	83	86	72	75	72	10	10	10	0	1	4	45	25	37	32	27	23	37	32	25	48	39	18	24	14	21	18	15	13	17	16	14	24	20	10
	750	50	83	86	72	75	72	10	10	10	0	1	4	37	25	37	32	25	23	37	32	23	48	39	18	21	14	21	18	14	13	17	16	13	25	20	10
	751	50	83	86	72	75	72	10	10	10	0	1	4	37	25	41	32	25	23	37	32	23	48	39	18	21	14	23	18	14	13	17	16	13	25	20	10
	752	50	83	86	72	75	72	10	10	10	0	1	4	37	23	41	32	25	23	37	32	23	48	39	19	21	13	23	18	14	13	17	16	13	25	21	11
	753	50	83	86	72	75	71	10	10	10	0	1	4	37	23	41	32	25	21	37	28	23	48	39	19	21	13	23	18	14	12	17	15	13	25	21	11
	754	49	83	86	72	75	71	10	10	10	0	1	4	32	23	41	32	27	21	37	28	27	50	39	19	18	13	23	18	15	12	17	15	15	25	21	11
	755	49	83	85	72	75	71	10	10	10	0	1	4	32	23	43	32	27	21	37	28	27	50	39	19	18	13	24	18	15	12	17	15	15	25	21	11
	756	49	83	85	72	75	71	10	10	10	0	1	4	32	27	43	32	27	21	37	28	27	50	39	21	18	14	24	18	15	12	17	15	15	25	20	11
	757	49	83	85	72	75	71	10	10	10	0	1	4	32	27	43	32	27	21	36	28	27	50	39	21	18	14	24	18	15	12	17	15	15	25	20	11
	758	49	83	85	72	76	71	10	10	10	0	1	4	32	27	43	32	30	19	36	28	27	50	39	21	18	14	24	18	17	11	17	16	15	25	20	11
	759	49	83	85	72	76	71	10	10	10	0	1	4	32	27	41	32	30	19	36	28	27	52	39	21	18	14	23	18	17	11	17	16	15	25	20	11
	760	49	83	85	73	76	71	10	10	10	0	1	4	32	27	41	32	30	19	36	28	27	52	39	28	18	14	23	17	17	11	17	16	15	25	21	14
	761	49	83	85	73	76	71	10	10	10	0	1	4	32	27	41	32	30	19	36	28	27	52	39	28	18	14	23	17	17	11	17	16	15	25	21	14
	762	49	83	85	74	76	71	10	10	10	0	1	4	32	27	41	32	30	23	36	27	28	52	39	28	18	14	23	17	17	13	17	15	15	25	21	14
	763	48	83	84	74	76	71	10	10	10	0	1	4	32	27	36	32	30	23	36	27	28	52	39	28	18	14	20	17	17	13	17	15	15	26	21	14
	764	48	83	84	74	76	71	10	10	10	0	1	4	32	27	36	32	30	23	36	27	28	52	37	28	18	14	20	17	17	13	17	15	15	26	19	14
	765	48	83	84	74	76	71	10	10	10	0	1	4	32	25	36	32	30	23	32	27	28	52	37	28	18	13	20	17	17	13	18	15	15	26	19	14
	766	48	83	84	74	76	71	10	10	10	0	1	4	32	25	36	32	28	21	32	30	28	52	37	28	18	13	20	17	16	12	18	15	15	26	19	14
	767	47	83	84	74	76	71	10	10	10	0	1	4	30	25	34	32	28	21	32	30	28	50	37	28	17	13	19	17	16	12	18	15	15	25	19	14
	768	47	83	84	76	76	71	10	10	10	0	1	4	30	25	34	30	28	21	32	30	28	50	37	28	17	13	19	16	16	12	18	15	15	25	19	15
	769	47	83	84	76	76	71	10	10	10	0	1	4	30	25	34	30	28	21	27	30	28	50	37	28	17	13	19	16	16	12	15	15	15	25	19	15
	770	47	83	84	76	77	71	10	10	10	0	1	4	30	25	34	30	28	21	27	30	30	50	37	28	17	13	19	16	16	11	15	16	16	25	19	15
	771	47	83	84	76	77	71	10	10	10	0	1	4	30	25	34	30	28	21	27	30	30	46	37	28	17	13	19	16	16	11	15	16	16	25	19	15
	772	47	83	84	79	77	71	10	10	10	0	1	4	30	25	32	30	28	21	27	30	30	46	37	28	17	13	18	16	16	11	15	16	16	25	19	15
	773	47	83	84	79	77	71	10	10	10	0	1	4	30	27	32	30	28	21	25	30	30	46	34	28	17	14	18	16	16	11	14	16	16	25	19	15
	774	47	83	84	79	77	72	10	10	10	0	1	4	30	27	32	30	28	23	25	30	30	46	34	28	17	14	18	16	16	12	14	16	16	25	19	15
	775	46	83	84	79	77	72	10	10	10	0	1	4	39	27	32	30	28	23	25	30	30	46	34	28	20	14	18	16	16	12	14	16	16	25	19	15
	776	46	83	84	79	77	72	10	10	10	0	1	4	39	27	32	30	28	23	25	30	30	46	34	28	20	14	18	16	16	12	14	16	16	25	19	15
	777	46	83	84	81	77	72	10	10	10	0	1	4	39	27	32	32	28	23	23	30	30	46	32	28	20	14	18	17	16	12	13	16	16	25	18	15
	778	46	83	84	81	77	72	10	10	11	0	1	4	39	27	32	32	28	25	23	30	30	46	32	28	20	14	18	17	16	13	13	16	16	25	18	15
	779	45	83	84	81	79	72	10	10	11	0	1	4	43	27	32	32	30	25	23	30	30	50	32	28	21	14	18	17	16	13	13	16	16	26	18	15
	780	45	83	84	81	79	72	10	10	11	0	1	4	43	27	32	32	30	25	23	30	30	50	32	28	21	14	18	17	16	13	13	16	16	26	18	15
	781	45	83	84	82	79	72	10	10	11	0	1	4	43	28	32	30	30	25	23	30	30	50	34	25	21	16	18	16	16	13	13	16	16	26	19	13
	782	45	83	84	82	79	72	10	10	11	0	1	4	43	28	32	30	30	25	28	28	32	50	34	25	21	16	18	16	16	12	15	15	17	26	19	13
	783	45	83	84	82	80	72	10	10	11	0	1	4	46	28	32	30	30	25	28	28	32	52	34	25	23	16	18	16	14	12	15	15	17	28	19	13
	784	45	83	83	82	80	72	10	10	11	0	1	4	46	28	30	30	30	25	28	28	32	52	34	25	23	16	17	16	14	12	15	15	17	28	19	13
	785	45	83	83	82	80	72	10	10	11	0	2	4	46	27	30	30	30	25	28	28	32	52	32	23	23	15	17	17	14	12	15	15	17	28	18	13
	786	45	83	83	82	80	72	10	10	11	0	2	4	46	27	30	30	30	19	28	30	32	52	32	23	23	15	17	17	14	10	15	16	17	28	18	13
	787	45	83	83	82	82	72	10	10	11	0	2	4	46	27	30	30	28	19	28	30	30	50	32	23	23	15	17	17	14	10	15	16	17	28	18	13
	788	45	83	82	82	82	72	10	10	11	0	2	4	46	27	32	30	28	19	28	30	30	50	32	23	23	15	18	17	14	10	15	16	17	28	18	13
	789	45	83	82	83	82	72	10	10	11	0	2	4	46	27	32	28	28	19	28	30	30	50	34	19	23	15	18	16	14	10	15	16	17	28	19	11
	790	45	83	82	83	82	72	10	10	11	0	2	4	46	27	32	28	28	19	30	34	30	50	34	19	23	15	18	16	14	10	16	17	17	28	19	11
	791	45	83	82	83	84	73	10	10	11	0	2	4	45	27	32	28	28	21	30	34	30	50	34	19	23	15	18	16	14	11	16	17	17	28	19	11
	792	45	83	81	83	84	73	10	10	11	0	2	4	45	27	36	28	28	21	30	34	30	50	34	19	23	15	19	16	14	11	16	17	17	27	19	11
	793	45	83	81	83	84	73	10	10	11	0	2	4	45	28	36	34	28	21	30	34	30	50	30	23	23	16	19	19	14	11	16	17	17	27	17	12
	794	45	83	81	83	84	73	10	10	11	0	2	4	45	28	36	34	28	21	28	34	30	50	30	23	23	16	19	19	14	11	16	17	17	27	17	12
	795	45	83	81	83	86	73	10	10	11	0	2	4	45	28	36	34	30	19	28	32	30	50	30	23	23	16	19	19	15	11	16	16	17	27	17	12
	796	46	83	80	83	86	73	10	10	11	0	2	4	41	28	34	34	30	19	28	32	30	52	30	23	22	16	18	19	15	11	16	16	17	28	17	12
	797	46	83	80	84	86	73	10	10	11	0	2	4	41	28	34	43	30	19	28	32	30	52	30	23	22	16	18	23	15	11	16	16	17	28	17	12
	798	46	83	80	84	86	73	10	10	11	0	2	4	41	28	34	43	30	19	28	32	30	52	30	23	22	16	18	23	15	11	16	16	17	28	17	12
	799	46	83	80	84	86	72	10	10	11	0	2	4	41	28	34	43	30	16	28	32	30	52	30	23	22	16	18	23	14	9	16	16	17	28	17	12
	800	47	83	79	84	86	72	10	10	11	0	2	4	39	28	34	43	30	16	28	32	30	48	30	23	21	16	18	23	14	9	16	16	17	25	17	12
	801	47	83	79	85	86	72	10	10	11	0	1	4	39	28	34	43	30	16	28	32	30	48	32	23	21	16	18	23	14	9	16	16	17	25	18	12
	802	47	84	79	85	86	72	10	10	11	0	1	4	39	27	34	43	30	16	30	32	30	48	32	23	21	15	18	23	14	9	16	16	17	25	18	12
	803	47	84	79	85	87	71	10	10	11	0	1	4	39	27	34	43	30	16	30	32	32	48	32	23	21	15	18	23	16	9	16	16	18	25	18	12
	804	47	84	79	85	87	71	10	10	11	0	1	4	37	27	34	43	30	16	30	32	32	45	32	23	20	15	18	23	16	9	16	16	18	25	18	12
	805	47	84	79	86	87	71	10	10	11	0	1	4	37	27	34	37	30	16	30	32	32	45	32	23	20	15	18	21	16	9	16	16	18	25	18	12
	806	47	85	79	86	87	71	10	10	11	0	1	4	37	25	34	37	30	16	32	32	32	45	32	23	20	14	18	21	16	9	17	16	18	25	18	12
	807	47	85	79	86	87	70	10	10	11	0	1	4	37	25	34	37	30	18	32	41	32	45	32	23	20	14	18	21	16	10	17	21	17	25	18	12
	808	49	85	79	86	88	70	10	10	11	0	1	4	34	25	34	37	25	18	32	41	32	46	32	23	18	14	18	21	14	10	17	21	17	26	18	12
	809	49	85	79	86	88	70	10	10	11	0	1	4	34	25	34	37	25	18	32	41	32	46	32	23	18	14	18	21	14	10	17	21	17	26	18	12
	810	49	86	79	86	88	70	10	10	11	0	1	4	34	27	34	34	25	18	37	41	32	46	34	23	18	15	18	19	14	10	18	21	17	26	19	13
	811	49	86	79	86	88	70	10	9	11	0	1	4	34	27	34	34	25	18	37	45	34	46	34	23	18	15	18	19	14	10	18	21	18	26	19	13
	812	50	86	79	86	90	70	10	9	11	0	1	4	34	27	34	34	25	18	37	45	34	46	34	23	19	15	18	19	14	10	18	21	18	26	19	13
	813	50	86	79	86	90	70	10	9	11	0	1	4	34	27	34	34	25	18	37	45	34	46	34	23	19	15	18	19	14	10	18	21	18	26	19	13
	814	50	87	79	86	90	70	10	9	11	0	1	4	34	27	34	32	25	18	37	45	34	46	34	25	19	15	18	18	14	10	18	21	18	26	19	13
	815	50	87	79	86	90	69	10	9	11	0	1	4	34	27	34	32	25	21	37	41	36	46	34	25	19	15	18	18	14	12	19	19	18	26	19	13
	816	51	87	79	86	91	69	10	9	11	0	1	4	30	27	34	32	23	21	37	41	36	43	34	25	17	15	18	18	13	12	19	19	18	24	19	13
	817	51	87	80	86	91	69	10	9	11	0	1	4	30	27	34	32	23	21	37	41	36	43	34	25	17	15	18	18	13	12	19	19	18	24	19	13
	818	51	88	80	86	91	69	10	9	11	0	1	4	30	25	34	28	23	21	37	41	36	43	41	25	17	14	18	16	13	12	19	19	18	24	23	13
	819	51	88	80	86	91	68	10	9	10	0	1	4	30	25	34	28	23	21	32	36	34	43	41	25	17	14	18	16	13	12	18	17	17	24	23	13
	820	51	88	80	86	93	68	10	9	10	0	1	4	32	25	34	28	25	21	32	36	34	43	41	25	18	14	18	16	14	12	18	17	17	24	23	13
	821	51	88	83	86	93	68	10	9	10	0	1	4	32	25	32	28	25	21	32	36	34	43	41	25	18	14	18	16	14	12	18	17	17	24	23	13
	822	51	89	83	85	93	68	10	9	10	0	0	4	32	27	32	30	25	21	32	36	34	43	46	23	18	15	18	17	14	12	18	17	17	24	24	12
	823	51	89	83	85	93	68	10	8	10	0	0	4	32	27	32	30	25	23	30	34	34	43	46	23	18	15	18	17	14	13	17	17	17	24	24	12
	824	52	89	83	85	93	68	10	8	10	0	0	4	34	27	32	30	23	23	30	34	34	43	46	23	19	15	18	17	13	13	17	17	17	24	24	12
	825	52	89	86	85	93	68	10	8	10	0	0	4	34	27	30	30	23	23	30	34	34	43	46	23	19	15	17	17	13	13	17	17	17	24	24	12
	826	52	90	86	83	93	68	10	8	10	0	0	4	34	27	30	32	23	23	30	34	34	43	41	23	19	15	17	18	13	13	17	17	17	24	21	11
	827	52	90	86	83	93	68	10	8	10	0	0	4	34	27	30	32	23	23	30	34	34	43	41	23	19	15	17	18	13	13	17	17	17	24	21	11
	828	52	90	86	83	93	67	10	8	10	0	0	4	34	27	30	32	25	19	30	32	34	43	41	23	19	15	17	18	14	11	17	17	17	24	21	11
	829	52	90	88	83	93	67	10	8	10	0	0	4	37	27	30	32	25	19	30	32	34	41	41	23	19	15	17	18	14	11	17	17	17	23	21	11
	830	52	90	88	81	93	67	10	8	10	0	0	4	37	27	30	30	25	19	30	32	34	41	39	23	19	15	17	17	14	11	17	17	17	23	22	11
	831	52	90	88	81	93	67	10	8	10	0	0	4	37	25	30	30	25	19	28	32	34	41	39	23	19	14	17	17	14	11	16	17	17	23	22	11
	832	52	90	88	81	93	67	10	8	10	0	0	4	37	25	30	30	27	21	28	32	28	41	39	23	19	14	17	17	15	12	16	17	15	23	22	11
	833	53	90	91	81	93	67	10	8	10	0	0	4	39	25	30	30	27	21	28	32	28	46	39	23	20	14	17	17	15	12	16	17	15	22	22	11
	834	53	90	91	80	93	67	10	8	10	0	0	4	39	25	30	34	27	21	28	32	28	46	37	25	20	14	17	18	15	12	16	17	15	22	21	12
	835	53	91	91	80	93	67	10	8	10	0	0	4	39	25	30	34	27	21	28	32	28	46	37	25	20	14	17	18	15	12	15	17	15	22	21	12
	836	53	91	91	80	92	67	10	8	10	0	0	4	39	25	30	34	27	21	28	32	34	46	37	25	20	14	17	18	15	12	15	17	16	22	21	12
	837	54	91	93	80	92	67	10	8	10	0	0	4	41	25	28	34	27	21	28	32	34	48	37	25	22	14	16	18	15	12	15	17	16	23	21	12
	838	54	91	93	79	92	67	10	8	10	0	0	4	41	25	28	43	27	21	28	32	34	48	37	25	22	14	16	23	15	12	15	17	16	23	21	12
	839	54	91	93	79	92	67	10	8	10	0	0	4	41	25	28	43	27	21	28	32	34	48	34	25	22	14	16	23	15	12	15	17	16	23	19	12
	840	54	91	93	79	92	67	10	8	10	0	0	4	41	25	28	43	27	19	28	30	32	48	34	25	22	14	16	23	15	11	15	16	16	23	19	12
	841	55	91	93	79	92	67	10	8	10	0	0	4	37	25	28	43	28	19	28	30	32	50	34	25	20	14	16	23	16	11	15	16	16	24	19	12
	842	55	91	95	79	92	67	10	8	10	0	0	4	37	25	27	43	28	19	28	30	32	50	34	23	20	14	15	23	16	11	15	16	16	24	19	12
	843	55	92	95	78	92	67	10	8	10	0	0	4	37	27	27	45	28	19	28	30	32	50	32	23	20	15	15	25	16	11	15	16	16	24	17	12
	844	55	92	95	78	92	67	10	8	10	0	0	4	37	27	27	45	28	19	28	32	30	50	32	23	20	15	15	25	16	11	15	17	15	24	17	12
	845	56	92	95	78	91	67	10	8	10	0	0	4	39	27	27	45	28	19	28	32	30	52	32	23	21	15	15	25	16	11	15	17	15	24	17	12
	846	56	92	96	78	91	67	10	8	10	0	0	4	39	27	25	45	28	19	28	32	30	52	32	23	21	15	14	25	16	11	15	17	15	24	17	12
	847	56	92	96	78	91	67	10	8	10	0	0	4	39	25	25	45	28	19	25	32	30	52	32	21	21	14	14	25	16	11	13	17	15	24	16	11
	848	56	92	96	78	91	66	10	8	10	0	0	4	39	25	25	45	28	18	25	34	30	52	32	21	21	14	14	25	16	10	13	19	15	24	16	11
	849	58	92	96	78	91	66	10	8	10	0	0	4	37	25	25	45	30	18	25	34	30	52	32	21	20	14	14	25	16	10	13	19	15	24	16	11
	850	58	92	97	78	91	66	10	8	10	0	0	4	37	25	25	45	30	18	25	34	30	52	32	21	20	14	14	25	16	10	13	19	15	24	16	11
	851	58	92	97	80	91	66	10	8	10	0	0	4	37	25	25	43	30	18	25	34	30	52	34	19	20	14	14	24	16	10	13	19	15	24	16	11
	852	58	92	97	80	91	66	10	8	10	0	0	4	37	25	25	43	30	18	28	34	28	52	34	19	20	14	14	24	16	10	15	19	14	24	16	11
	853	60	92	97	80	91	66	10	8	10	0	0	4	39	25	25	43	28	18	28	34	28	54	34	19	21	14	14	24	15	10	15	19	14	24	16	11
	854	60	92	97	80	91	66	10	8	10	0	0	4	39	25	25	43	28	18	28	34	28	54	34	19	21	14	14	24	15	10	15	19	14	24	16	11
	855	60	92	97	81	91	66	10	8	10	0	0	4	39	25	25	37	28	18	28	34	28	54	32	19	21	14	14	21	15	10	15	19	14	24	16	11
	856	60	92	97	81	91	65	10	8	10	0	0	4	39	25	25	37	28	18	30	34	28	54	32	19	21	14	14	21	15	10	16	19	14	24	16	11
	857	61	92	97	81	91	65	10	8	10	0	0	4	39	25	25	37	28	18	30	34	32	45	32	19	22	14	14	21	15	10	16	19	16	23	16	11
	858	61	92	97	81	91	65	10	8	10	0	0	4	39	25	25	37	28	18	30	34	32	45	32	19	22	14	14	21	15	10	16	19	16	23	16	11
	859	61	93	97	82	91	65	10	8	10	0	0	4	39	30	25	36	28	18	30	34	32	45	32	23	22	16	14	20	15	10	16	19	16	23	16	12
	860	61	93	97	82	91	65	10	8	10	0	0	4	39	30	25	36	28	18	32	34	32	45	32	23	22	16	14	20	15	10	17	19	16	23	16	12
	861	61	93	97	82	91	65	10	8	10	0	0	4	39	30	25	36	30	18	32	34	32	46	32	23	22	16	14	20	15	10	17	19	17	24	16	12
	862	62	93	97	82	91	65	10	8	10	0	0	4	36	30	25	36	30	18	32	34	32	46	32	23	20	16	12	20	15	10	17	19	17	24	16	12
	863	62	94	97	83	91	65	10	8	10	0	0	4	36	30	25	36	30	18	32	34	32	46	36	21	20	15	12	20	15	10	17	19	17	24	18	11
	864	62	94	97	83	91	65	10	8	10	0	0	4	36	30	25	36	30	18	36	34	32	46	36	21	20	15	12	20	15	10	19	19	17	24	18	11
	865	62	94	97	83	92	66	10	8	10	0	0	4	36	30	25	36	28	19	36	32	32	46	36	21	20	15	12	20	14	11	19	18	16	24	18	11
	866	63	94	98	83	92	66	10	8	10	0	0	4	32	30	25	36	28	19	36	32	32	46	36	21	18	15	13	20	14	11	19	18	16	24	18	11
	867	63	94	98	85	92	66	10	8	10	0	0	4	32	30	25	30	28	19	36	32	32	46	34	23	18	15	13	17	14	11	19	18	16	24	18	12
	868	63	95	98	85	93	66	10	8	10	0	0	4	32	28	25	30	27	19	37	32	32	46	34	23	18	15	13	17	13	11	19	18	16	24	18	12
	869	63	95	98	85	93	67	10	8	10	0	0	4	32	28	25	30	27	19	37	34	34	46	34	23	18	15	13	17	13	11	19	19	16	24	18	12
	870	63	95	99	85	93	67	10	8	10	0	0	4	34	28	28	30	27	19	37	34	34	46	34	23	19	15	15	17	13	11	19	19	16	23	18	12
	871	63	95	99	86	93	67	10	8	10	0	0	4	34	28	28	27	27	19	37	34	34	46	34	23	19	15	15	15	13	11	19	19	16	23	18	12
	872	63	97	99	86	93	67	10	8	10	0	0	4	34	28	28	27	27	19	41	34	34	46	28	23	19	15	15	15	13	11	21	19	16	23	16	12
	873	63	97	99	86	93	68	10	9	10	0	0	4	34	28	28	27	25	21	41	37	34	46	28	23	19	15	15	15	13	11	21	20	16	23	16	12
	874	64	97	101	86	93	68	10	9	10	0	0	4	41	28	28	27	25	21	41	37	34	48	28	23	23	15	15	15	13	11	21	20	16	25	16	12
	875	64	97	101	86	93	68	10	9	10	0	0	4	41	28	28	27	25	21	41	37	34	48	28	27	23	15	15	15	13	11	21	20	16	25	16	13
	876	64	98	101	86	93	68	10	9	10	0	0	4	41	27	28	27	25	21	41	37	34	48	32	27	23	14	15	15	13	11	21	20	16	25	17	13
	877	64	98	101	86	93	70	10	9	10	0	0	4	41	27	28	27	25	19	41	41	32	48	32	27	23	14	15	15	13	10	21	21	15	25	17	13
	878	64	98	101	86	94	70	10	9	10	0	0	4	41	27	28	27	25	19	41	41	32	48	32	27	23	14	15	15	13	10	21	21	15	26	17	13
	879	64	98	103	86	94	70	10	9	10	0	0	4	41	27	27	27	25	19	41	41	32	48	32	27	23	14	14	15	13	10	21	21	15	26	17	13
	880	64	98	103	86	94	70	10	9	10	0	0	4	41	25	27	27	25	19	41	41	32	48	30	27	23	13	14	15	13	10	21	21	15	26	16	13
	881	64	98	103	86	94	71	10	9	10	0	0	4	41	25	27	27	25	23	41	39	34	48	30	27	23	13	14	15	13	12	21	20	14	26	16	13
	882	65	98	103	86	94	71	10	9	10	0	0	4	43	25	27	27	25	23	41	39	34	48	30	27	24	13	14	15	13	12	21	20	14	25	16	13
	883	65	98	105	86	94	71	10	9	10	0	0	4	43	25	32	27	25	23	41	39	34	48	30	27	24	13	16	15	13	12	21	20	14	25	16	13
	884	65	99	105	86	94	71	10	9	10	0	0	4	43	23	32	25	25	23	37	39	34	48	39	27	24	13	16	14	13	12	20	20	14	25	21	13
	885	65	99	105	86	94	73	10	9	10	0	0	4	43	23	32	25	25	27	37	41	32	48	39	27	24	13	16	14	13	13	20	20	13	25	21	13
	886	65	99	105	86	94	73	10	9	10	0	0	4	39	23	32	25	25	27	37	41	32	50	39	27	22	13	16	14	13	13	20	20	13	27	21	13
	887	65	99	107	86	94	73	10	9	10	0	0	4	39	23	34	25	25	27	37	41	32	50	39	27	22	13	16	14	13	13	20	20	13	27	21	13
	888	65	99	107	85	94	73	10	9	10	0	0	4	39	23	34	21	25	27	37	41	32	50	41	21	22	13	16	12	13	13	20	20	13	27	23	11
	889	65	99	107	85	94	73	10	10	10	0	0	4	39	23	34	21	25	27	34	41	28	50	41	21	22	13	16	12	13	11	18	19	13	27	23	11
	890	65	99	107	85	94	73	10	10	10	0	0	4	43	23	34	21	25	27	34	41	28	52	41	21	24	13	16	12	13	11	18	19	13	27	23	11
	891	65	99	109	85	94	73	10	10	10	0	0	4	43	23	32	21	25	27	34	41	28	52	41	21	24	13	16	12	13	11	18	19	13	27	23	11
	892	65	99	109	84	94	73	10	10	10	0	0	4	43	25	32	27	25	27	34	41	28	52	37	21	24	14	16	15	13	11	18	19	13	27	21	11
	893	65	99	109	84	94	73	10	10	10	0	0	4	43	25	32	27	25	25	30	37	28	52	37	21	24	14	16	15	13	11	17	18	13	27	21	11
	894	65	99	109	84	93	73	10	10	10	0	0	4	43	25	32	27	32	25	30	37	30	45	37	21	24	14	16	15	16	11	17	18	15	25	21	11
	895	65	99	112	84	93	73	10	10	10	0	0	4	41	25	30	27	32	25	30	37	30	45	37	21	23	14	15	15	16	11	17	18	15	25	21	11
	896	65	99	112	83	93	73	10	10	10	0	0	4	41	25	30	27	32	25	30	37	30	45	37	21	23	14	15	15	16	11	17	18	15	25	21	11
	897	65	99	112	83	93	73	10	10	10	0	0	4	41	25	30	27	32	25	28	37	30	45	37	21	23	14	15	15	16	11	16	18	15	25	21	11
	898	65	99	112	83	92	72	10	10	10	0	0	4	41	25	30	27	34	23	28	36	32	45	37	21	23	14	15	15	17	11	16	17	16	25	21	11
	899	64	99	113	83	92	72	10	10	10	0	0	4	43	25	32	27	34	23	28	36	32	45	37	21	23	14	16	15	17	11	16	17	16	25	21	11
	900	64	99	113	82	92	72	10	10	10	0	0	4	43	25	32	28	34	23	28	36	32	45	36	19	23	14	16	16	17	11	16	17	16	25	19	11
	901	64	99	113	82	92	72	10	10	10	0	0	4	43	25	32	28	34	23	27	36	32	45	36	19	23	14	16	16	17	11	15	17	16	25	19	11
	902	64	99	113	82	91	72	10	10	10	0	0	4	43	25	32	28	34	21	27	36	30	45	36	19	23	14	16	16	16	9	15	16	16	25	19	11
	903	64	99	115	82	91	72	10	10	10	1	0	4	39	25	32	28	34	21	27	36	30	43	36	19	21	14	15	16	16	9	15	16	16	24	19	11
	904	64	99	115	82	91	72	10	10	10	1	0	4	39	25	32	30	34	21	27	36	30	43	36	19	21	14	15	17	16	9	15	16	16	24	19	11
	905	64	99	115	82	91	72	10	10	10	1	0	4	39	27	32	30	34	21	23	36	30	43	32	19	21	15	15	17	16	9	13	16	16	24	17	11
	906	64	99	115	82	91	72	10	10	10	1	0	4	39	27	32	30	34	23	23	34	30	43	32	19	21	15	15	17	16	10	13	15	16	24	17	11
	907	64	99	116	82	91	72	10	10	10	1	0	4	39	27	28	30	34	23	23	34	30	45	32	19	21	15	14	17	16	10	13	15	16	25	17	11
	908	64	99	116	82	91	72	10	10	10	1	0	4	39	27	28	30	34	23	23	34	30	45	32	18	21	15	14	17	16	10	13	15	16	25	17	10
	909	64	99	116	83	91	72	10	10	10	1	0	4	39	27	28	32	36	23	25	34	30	45	32	18	21	15	14	18	18	10	14	15	16	25	17	10
	910	64	99	116	83	91	72	10	10	10	1	0	4	39	27	28	32	36	21	25	36	28	45	32	18	21	15	14	18	18	10	14	16	16	25	17	10
	911	64	99	116	83	91	72	10	10	10	2	0	4	37	27	28	32	36	21	25	36	28	45	32	18	20	15	14	18	18	10	14	16	16	25	17	10
	912	64	99	116	83	91	72	10	10	10	2	0	4	37	27	30	32	36	21	25	36	28	45	32	19	20	15	16	18	18	10	14	16	16	25	17	11
	913	64	100	116	84	91	72	10	10	10	2	0	4	37	25	30	34	36	21	19	36	28	45	32	19	20	14	16	19	18	10	11	16	16	25	16	11
	914	64	100	116	84	91	73	10	10	10	2	0	4	37	25	30	34	36	18	19	39	28	45	32	19	20	14	16	19	18	9	11	19	16	25	16	11
	915	65	100	116	84	91	73	10	10	10	2	0	4	36	25	30	34	32	18	19	39	28	41	32	19	19	14	16	19	17	9	11	19	16	22	16	11
	916	65	100	116	84	91	73	10	10	10	2	0	4	36	25	30	34	32	18	19	39	28	41	32	21	19	14	15	19	17	9	11	19	16	22	16	11
	917	65	100	116	85	91	73	10	10	10	2	0	4	36	23	30	36	32	18	23	39	28	41	32	21	19	13	15	20	17	9	13	19	16	22	16	11
	918	65	100	116	85	91	74	10	10	10	2	0	4	36	23	30	36	32	19	23	43	28	41	32	21	19	13	15	20	17	11	13	22	16	22	16	11
	919	66	100	116	85	91	74	10	10	10	2	0	4	36	23	30	36	32	19	23	43	28	41	32	21	19	13	15	20	17	11	13	22	16	22	16	11
	920	66	100	114	85	91	74	10	10	10	2	0	4	36	23	32	36	32	19	23	43	28	41	32	21	19	13	17	20	17	11	13	22	16	22	16	11
	921	66	100	114	86	91	74	10	10	10	2	0	4	36	23	32	32	32	19	23	43	28	41	34	21	19	13	17	18	17	11	13	22	16	22	16	11
	922	66	100	114	86	91	76	10	10	10	2	0	4	36	23	32	32	32	23	23	43	28	41	34	21	19	13	17	18	17	13	13	22	16	22	16	11
	923	67	100	114	86	91	76	10	10	10	2	0	4	32	23	32	32	32	23	23	43	28	43	34	21	18	13	17	18	17	13	13	22	16	23	16	11
	924	67	100	113	86	91	76	10	10	10	2	0	4	32	23	36	32	32	23	23	43	28	43	34	21	18	13	17	18	17	13	13	22	16	23	16	11
	925	67	100	113	89	93	76	10	10	10	2	0	4	32	21	36	34	30	23	23	43	28	43	34	23	18	12	17	18	16	13	13	22	16	23	16	11
	926	67	100	113	89	93	78	10	10	10	2	0	4	32	21	36	34	30	23	21	39	27	43	34	23	18	12	17	18	16	13	12	21	15	23	16	11
	927	68	100	113	89	93	78	10	10	10	3	0	4	32	21	36	34	30	23	21	39	27	45	34	23	18	12	17	18	16	13	12	21	15	23	16	11
	928	68	100	110	89	93	78	10	10	10	3	0	4	32	21	34	34	30	23	21	39	27	45	34	23	18	12	18	18	16	13	12	21	15	23	16	11
	929	68	100	110	91	93	78	10	10	10	3	0	4	32	23	34	32	30	23	21	39	27	45	32	23	18	12	18	17	16	13	12	21	15	23	17	11
	930	68	100	110	91	93	78	10	11	10	3	0	4	32	23	34	32	30	23	21	39	27	45	32	23	18	12	18	17	16	13	12	22	15	23	17	11
	931	68	100	110	91	93	79	10	11	10	3	0	4	32	23	34	32	32	23	21	39	27	43	32	23	18	12	18	17	17	13	12	22	15	23	17	11
	932	69	100	108	91	93	79	10	11	10	3	0	4	32	23	36	32	32	23	21	39	27	43	32	23	18	12	19	17	17	13	12	22	15	23	17	11
	933	69	100	108	94	93	79	10	11	10	3	0	4	32	23	36	34	32	23	21	39	27	43	36	23	18	12	19	17	17	13	12	22	15	23	18	11
	934	69	100	108	94	93	79	10	11	10	3	0	4	32	23	36	34	32	23	21	39	27	43	36	23	18	12	19	17	17	13	12	22	15	23	18	11
	935	69	100	108	94	92	79	10	11	9	3	0	4	32	23	36	34	34	23	21	36	28	43	36	23	18	12	19	17	17	13	12	20	16	23	18	11
	936	69	100	106	94	92	79	10	11	9	3	0	4	34	23	34	34	34	23	21	36	28	48	36	23	18	12	18	17	17	13	12	20	16	24	18	11
	937	69	100	106	97	92	79	10	11	9	3	0	4	34	23	34	32	34	23	21	36	28	48	37	23	18	12	18	16	17	13	12	20	16	24	18	11
	938	69	101	106	97	92	79	10	11	9	3	0	4	34	21	34	32	34	23	25	36	28	48	37	23	18	11	18	16	17	13	14	20	16	24	18	11
	939	69	101	106	97	92	79	10	11	9	3	0	4	34	21	34	32	34	25	25	36	27	48	37	23	18	11	18	16	17	14	14	20	15	24	18	11
	940	69	101	104	97	92	79	10	11	9	3	0	4	45	21	34	32	34	25	25	36	27	45	37	23	22	11	17	16	17	14	14	20	15	24	18	11
	941	69	101	104	97	92	79	10	11	9	3	0	4	45	21	34	32	34	25	25	36	27	45	37	25	22	11	17	16	17	14	14	20	15	24	18	13
	942	69	102	104	99	92	79	10	11	9	3	0	4	45	21	34	30	34	25	23	36	27	45	34	25	22	11	17	14	17	14	13	20	15	24	19	13
	943	69	102	104	99	91	78	10	11	9	3	0	4	45	21	34	30	30	25	23	32	28	45	34	25	22	11	17	14	15	14	13	18	16	24	19	13
	944	68	102	104	99	91	78	10	11	9	3	0	4	43	21	34	30	30	25	23	32	28	48	34	25	22	11	17	14	15	14	13	18	16	26	19	13
	945	68	102	103	99	91	78	10	11	9	3	0	5	43	21	34	30	30	25	23	32	28	48	34	23	22	11	17	14	15	14	13	18	16	26	19	12
	946	68	102	103	100	91	78	10	11	9	3	0	5	43	21	34	30	30	25	21	32	28	48	34	23	22	11	17	15	15	14	12	18	16	26	19	12
	947	68	102	103	100	91	77	10	11	9	3	0	5	43	21	34	30	30	23	21	34	30	48	34	23	22	11	17	15	15	13	12	19	16	26	19	12
	948	68	102	103	100	91	77	10	11	9	4	0	5	46	21	34	30	23	23	21	34	30	46	34	23	25	11	17	15	13	13	12	19	16	25	19	12
	949	68	102	102	100	91	77	10	11	9	4	0	5	46	21	32	30	23	23	21	34	30	46	34	23	25	11	16	15	13	13	12	19	16	25	19	13
	950	68	102	102	101	91	77	10	11	9	4	0	5	46	19	32	30	23	23	23	34	30	46	37	23	25	10	16	16	13	13	13	19	16	25	20	13
	951	68	102	102	101	91	76	10	11	9	4	0	5	46	19	32	30	23	23	23	37	30	46	37	23	25	10	16	16	13	13	13	20	16	25	20	13
	952	68	102	102	101	91	76	10	11	9	4	0	5	45	19	32	30	25	23	23	37	30	52	37	23	23	10	16	16	13	13	13	20	16	26	20	13
	953	68	102	102	101	91	76	10	11	9	4	0	5	45	19	32	30	25	23	23	37	30	52	37	25	23	10	17	16	13	13	13	20	16	26	20	12
	954	68	102	102	101	91	76	10	11	9	4	0	5	45	19	32	28	25	23	27	37	30	52	37	25	23	10	17	15	13	13	15	20	16	26	21	12
	955	68	102	102	101	91	75	10	11	9	4	0	5	45	19	32	28	25	21	27	36	36	52	37	25	23	10	17	15	13	12	15	18	17	26	21	12
	956	67	102	102	101	90	75	10	11	9	4	0	5	43	19	32	28	25	21	27	36	36	55	37	25	23	10	17	15	13	12	15	18	17	29	21	12
	957	67	102	101	101	90	75	10	11	9	4	0	5	43	19	32	28	25	21	27	36	36	55	37	25	23	10	17	15	13	12	15	18	17	29	21	12
	958	67	102	101	101	90	75	10	11	9	4	0	5	43	21	32	27	25	21	27	36	36	55	37	25	23	12	17	15	13	12	15	18	17	29	21	13
	959	67	102	101	101	90	75	11	11	9	4	0	5	43	21	32	27	25	23	27	39	36	55	37	25	23	12	17	15	13	13	15	18	17	29	21	13
	960	66	102	101	101	90	75	11	11	9	4	0	5	39	21	32	27	23	23	27	39	36	50	37	25	21	12	17	15	13	13	15	18	17	27	21	13
	961	66	102	101	101	90	75	11	11	9	4	0	5	39	21	32	27	23	23	27	39	36	50	37	25	21	12	17	15	13	13	15	18	17	27	21	13
	962	66	103	101	101	90	75	11	11	9	4	0	6	39	21	32	27	23	23	27	39	36	50	34	25	21	12	17	15	13	13	15	18	17	27	19	12
	963	66	103	101	101	90	75	11	11	9	4	0	6	39	21	32	27	23	23	30	36	36	50	34	25	21	12	17	15	13	13	17	17	17	27	19	12
	964	66	103	101	101	91	75	11	11	9	4	0	6	39	21	32	27	27	23	30	36	36	50	34	25	21	12	17	15	14	13	17	17	17	27	19	12
	965	66	103	102	101	91	75	11	11	9	4	0	6	39	21	32	27	27	23	30	36	36	50	34	25	21	12	18	15	14	13	17	17	17	27	19	12
	966	66	103	102	101	91	75	11	11	9	4	0	6	39	21	32	27	27	23	30	36	36	50	36	21	21	12	18	15	14	13	17	17	17	27	20	11
	967	66	103	102	101	91	75	11	11	9	4	0	6	39	21	32	27	27	23	32	36	36	50	36	21	21	12	18	15	14	13	18	17	17	27	20	11
	968	66	103	102	101	92	75	11	11	9	4	0	6	39	21	32	27	27	25	32	34	36	50	36	21	21	12	18	15	13	13	18	16	17	27	20	11
	969	65	103	102	101	92	75	11	11	9	4	0	6	36	21	34	27	27	25	32	34	36	48	36	21	19	12	19	15	13	13	18	16	17	26	20	11
	970	65	103	102	100	92	75	11	11	9	4	0	6	36	19	34	27	27	25	32	34	36	48	34	23	19	11	19	15	13	13	18	16	17	26	19	12
	971	65	103	102	100	92	75	11	11	9	4	0	6	36	19	34	27	27	25	32	34	36	48	34	23	19	11	19	15	13	13	18	16	17	26	19	12
	972	65	103	102	100	93	75	11	11	9	4	0	6	36	19	34	27	27	23	32	36	37	48	34	23	19	11	19	15	14	12	18	16	17	26	19	12
	973	65	103	103	100	93	75	11	11	9	4	0	6	34	19	36	27	27	23	32	36	37	43	34	23	18	11	20	15	14	12	18	16	17	23	19	12
	974	65	103	103	100	93	75	11	11	9	4	0	6	34	19	36	27	27	23	32	36	37	43	36	23	18	11	20	15	14	12	18	16	17	23	19	12
	975	65	103	103	99	93	75	11	11	9	4	0	6	34	21	36	28	27	23	30	36	37	43	36	23	18	12	20	16	14	12	17	16	17	23	19	12
	976	65	103	103	99	94	75	11	11	9	4	0	6	34	21	36	28	28	23	30	32	37	43	36	23	18	12	20	16	15	12	17	15	18	23	19	12
	977	65	103	103	99	94	75	11	11	9	4	0	6	36	21	36	28	28	23	30	32	37	41	36	23	18	12	20	16	15	12	17	15	18	22	19	12
	978	65	103	103	99	94	75	11	11	9	4	0	6	36	21	36	28	28	23	30	32	37	41	36	19	18	12	20	16	15	12	17	15	18	22	19	11
	979	65	103	103	98	94	75	11	11	9	4	0	6	36	21	36	30	28	23	28	32	37	41	36	19	18	12	20	17	15	12	16	15	18	22	19	11
	980	65	103	103	98	94	74	11	11	9	4	0	6	36	21	36	30	28	21	28	30	34	41	36	19	18	12	20	17	15	11	16	15	18	22	19	11
	981	64	103	103	98	94	74	11	11	9	4	0	6	36	21	36	30	28	21	28	30	34	45	36	19	19	12	20	17	15	11	16	15	18	22	19	11
	982	64	103	104	98	94	74	11	11	9	4	0	6	36	21	36	30	28	21	28	30	34	45	36	21	19	12	20	17	15	11	16	15	18	22	19	12
	983	64	103	104	97	94	74	11	11	9	4	0	6	36	21	36	32	28	21	27	30	34	45	32	21	19	12	20	18	15	11	15	15	18	22	17	12
	984	64	103	104	97	94	74	11	12	9	4	0	6	36	21	36	32	28	25	27	30	32	45	32	21	19	12	20	18	15	12	15	16	17	22	17	12
	985	65	103	104	97	95	74	11	12	9	4	0	6	37	21	36	32	28	25	27	30	32	48	32	21	20	12	20	18	15	12	15	16	17	22	17	12
	986	65	103	104	97	95	74	11	12	9	4	0	6	37	21	37	32	28	25	27	30	32	48	32	19	20	12	21	18	15	12	15	16	17	22	17	11
	987	65	103	104	96	95	74	11	12	9	4	0	6	37	21	37	34	28	25	27	30	32	48	32	19	20	12	21	18	15	12	15	16	17	22	17	11
	988	65	103	104	96	95	74	11	12	8	4	0	6	37	21	37	34	28	25	27	34	32	48	32	19	20	12	21	18	15	13	15	18	17	22	17	11
	989	66	103	104	96	95	74	11	12	8	4	0	6	34	21	37	34	32	25	27	34	32	48	32	19	18	12	21	18	17	13	15	18	17	22	17	11
	990	66	103	105	96	95	74	11	12	8	4	0	6	34	21	34	34	32	25	27	34	32	48	32	21	18	12	19	18	17	13	15	18	17	22	17	12
	991	66	103	105	95	95	74	11	12	8	4	0	6	34	23	34	34	32	25	27	34	32	48	34	21	18	13	19	18	17	13	15	18	17	22	17	12
	992	66	103	105	95	95	73	11	12	8	4	0	6	34	23	34	34	32	21	27	34	36	48	34	21	18	13	19	18	17	12	15	17	18	22	17	12
	993	68	103	105	95	94	73	11	12	8	4	0	6	36	23	34	34	36	21	27	34	36	52	34	21	19	13	19	18	19	12	15	17	18	23	17	12
	994	68	103	105	95	94	73	11	12	8	4	0	6	36	23	36	34	36	21	27	34	36	52	34	21	19	13	20	18	19	12	15	17	18	23	17	12
	995	68	103	105	94	94	73	11	12	8	4	0	6	36	25	36	36	36	21	27	34	36	52	34	19	19	13	20	19	19	12	15	17	18	23	17	11
	996	68	103	105	94	94	73	11	12	8	4	0	6	36	25	36	36	36	25	27	32	30	52	34	19	19	13	20	19	19	14	15	16	17	23	17	11
	997	69	103	105	94	94	73	11	12	8	4	0	6	36	25	36	36	34	25	27	32	30	54	34	19	19	13	20	19	19	14	15	16	17	24	17	11
	998	69	103	105	94	94	73	11	12	8	4	0	6	36	25	36	36	34	25	27	32	30	54	34	19	19	13	20	19	19	14	15	16	17	24	17	11
	999	69	103	105	93	94	73	11	12	8	4	0	6	36	25	36	32	34	25	27	32	30	54	34	18	19	12	20	17	19	14	15	16	17	24	18	10
	1000	69	103	105	93	94	73	11	12	8	4	0	6	36	25	36	32	34	25	28	32	30	54	34	18	19	12	20	17	19	14	16	16	17	24	18	10
	1001	69	103	105	93	93	73	11	12	8	4	0	6	36	25	36	32	30	21	28	28	39	52	34	18	19	12	20	17	17	12	16	15	22	23	18	10
	1002	69	103	104	93	93	73	11	12	8	4	0	6	36	25	39	32	30	21	28	28	39	52	34	18	20	12	22	17	17	12	16	15	22	23	18	10
	1003	69	102	104	92	93	73	11	12	8	4	0	6	36	27	39	34	30	21	28	28	39	52	34	18	20	13	22	18	17	12	16	15	22	23	18	10
	1004	69	102	104	92	93	73	11	12	8	4	0	6	36	27	39	34	30	21	28	28	39	52	34	18	20	13	22	18	17	12	16	15	22	23	18	10
	1005	69	102	104	92	93	72	11	12	8	4	0	6	36	27	39	34	34	21	28	27	45	52	34	18	20	13	22	18	19	12	16	15	24	23	18	10
	1006	69	102	103	92	93	72	11	12	8	4	0	6	34	27	41	34	34	21	28	27	45	54	34	18	18	13	23	18	19	12	16	15	24	25	18	10
	1007	69	102	103	91	93	72	11	12	8	4	0	6	34	27	41	34	34	21	28	27	45	54	36	18	18	13	23	18	19	12	16	15	24	25	19	10
	1008	69	102	103	91	93	72	11	12	8	4	0	6	34	27	41	34	34	21	27	27	45	54	36	18	18	13	23	18	19	12	15	15	24	25	19	10
	1009	69	102	103	91	92	71	11	12	8	4	0	6	34	27	41	34	36	21	27	28	43	54	36	18	18	13	23	18	20	12	15	15	23	25	19	10
	1010	69	102	102	91	92	71	11	12	8	4	0	6	32	27	39	34	36	21	27	28	43	50	36	18	17	13	21	18	20	12	15	15	23	23	19	10
	1011	69	102	102	91	92	71	11	12	8	4	0	6	32	27	39	34	36	21	27	28	43	50	36	18	17	13	21	18	20	12	15	15	23	23	19	9
	1012	69	101	102	91	92	71	11	12	8	4	0	6	32	28	39	34	36	21	27	28	43	50	39	18	17	13	21	18	20	12	15	15	23	23	21	9
	1013	69	101	102	91	92	71	11	12	8	4	0	6	32	28	39	34	34	18	27	30	36	50	39	18	17	13	21	18	19	10	15	17	20	23	21	9
	1014	69	101	102	91	92	71	11	12	8	4	0	6	36	28	39	34	34	18	27	30	36	45	39	18	19	13	21	18	19	10	15	17	20	23	21	9
	1015	69	101	101	91	92	71	11	12	8	4	0	6	36	28	39	34	34	18	27	30	36	45	39	19	19	13	21	18	19	10	15	17	20	23	21	10
	1016	69	100	101	91	92	71	12	12	8	4	0	6	36	27	39	32	34	18	27	30	36	45	41	19	19	12	21	17	19	10	15	17	20	23	22	10
	1017	69	100	101	91	92	70	12	12	8	4	0	6	36	27	39	32	34	23	27	36	32	45	41	19	19	12	21	17	19	13	15	19	18	23	22	10
	1018	69	100	101	91	91	70	12	12	8	4	0	6	34	27	39	32	34	23	27	36	32	46	41	19	18	12	21	17	19	13	15	19	18	23	22	10
	1019	69	100	100	91	91	70	12	12	8	4	0	6	34	27	37	32	34	23	27	36	32	46	41	21	18	12	20	17	19	13	15	19	18	23	22	11
	1020	69	99	100	91	91	70	12	12	8	4	0	6	34	30	37	32	34	23	27	36	32	46	43	21	18	15	20	17	19	13	15	19	18	23	24	11
	1021	69	99	100	91	91	70	12	12	8	4	0	6	34	30	37	32	34	23	27	34	30	46	43	21	18	15	20	17	19	13	15	18	17	23	24	11
	1022	69	99	100	91	90	70	12	12	8	4	0	6	37	30	37	32	32	23	27	34	30	45	43	21	19	15	20	17	18	13	15	18	17	24	24	11
	1023	69	99	99	91	90	70	12	12	8	4	0	6	37	30	36	32	32	23	27	34	30	45	43	21	19	15	19	17	18	13	15	18	17	24	24	11
	1024	69	99	99	91	90	70	12	12	8	4	0	6	37	30	36	32	32	23	27	34	30	45	37	21	19	14	19	16	18	13	15	18	17	24	21	11
	1025	69	99	99	91	90	70	12	12	8	4	0	6	37	30	36	32	32	23	27	32	27	45	37	21	19	14	19	16	18	13	15	17	15	24	21	11
	1026	69	99	99	91	89	70	12	12	8	4	0	6	37	30	36	32	32	23	27	32	27	46	37	21	19	14	19	16	17	13	15	17	15	25	21	11
	1027	69	99	99	91	89	70	12	12	8	4	0	6	37	30	34	32	32	23	27	32	27	46	37	23	19	14	18	16	17	13	15	17	15	25	21	12
	1028	69	99	99	91	89	70	12	12	8	4	0	6	37	32	34	34	32	23	27	32	27	46	43	23	19	17	18	17	17	13	15	17	15	25	22	12
	1029	69	99	99	91	89	70	12	12	8	4	0	6	37	32	34	34	32	25	27	32	27	46	43	23	19	17	18	17	17	14	13	18	15	25	22	12
	1030	69	99	99	91	88	70	12	12	8	4	0	6	39	32	34	34	28	25	27	32	27	46	43	23	21	17	18	17	15	14	13	18	15	24	22	12
	1031	69	99	100	91	88	70	12	12	8	4	0	6	39	32	36	34	28	25	27	32	27	46	43	23	21	17	18	17	15	14	13	18	15	24	22	12
	1032	69	99	100	91	88	70	12	12	8	4	0	6	39	30	36	34	28	25	27	32	27	46	41	25	21	16	18	17	15	14	13	18	15	24	22	13
	1033	69	99	100	91	88	70	12	12	8	4	0	6	39	30	36	34	28	25	28	34	27	46	41	25	21	16	18	17	15	14	15	18	15	24	22	13
	1034	69	99	100	91	87	70	12	12	8	4	0	6	39	30	36	34	27	23	28	34	25	45	41	25	21	16	18	17	14	13	15	18	14	24	22	13
	1035	69	99	106	91	87	70	12	12	8	4	0	6	41	30	37	34	27	23	28	34	25	45	41	25	23	16	18	17	14	13	15	18	14	24	22	13
	1036	69	99	106	90	87	70	12	12	8	4	0	6	41	30	37	39	27	23	28	34	25	45	41	25	23	16	18	19	14	13	15	18	14	24	21	14
	1037	69	99	106	90	87	70	12	12	8	4	0	6	41	30	37	39	27	23	25	34	25	45	41	25	23	16	18	19	14	13	13	18	14	24	21	14
	1038	69	99	110	90	86	71	12	12	8	4	0	6	41	30	30	39	27	19	25	32	32	43	41	25	23	16	16	19	14	11	13	17	18	23	21	14
	1039	69	99	110	90	86	71	12	12	8	4	0	6	45	30	30	39	27	19	25	32	32	43	41	25	25	16	16	19	14	11	13	17	18	23	21	14
	1040	69	98	110	89	86	71	12	12	8	4	0	6	45	28	30	43	27	19	25	32	32	43	36	23	25	15	16	23	14	11	13	17	18	23	18	13
	1041	69	98	110	89	86	71	12	12	8	4	0	6	45	28	30	43	27	19	27	32	32	43	36	23	25	15	16	23	14	11	13	17	18	23	18	13
	1042	69	98	110	89	86	72	12	12	8	4	0	6	45	28	30	43	27	19	27	27	41	43	36	23	25	15	16	23	14	11	13	15	21	23	18	13
	1043	69	98	110	89	86	72	12	12	8	4	0	6	41	28	30	43	27	19	27	27	41	46	36	23	23	15	16	23	14	11	13	15	21	23	18	13
	1044	69	98	110	89	86	72	12	12	8	4	0	6	41	28	30	43	27	19	27	27	41	46	36	23	23	15	16	23	14	11	13	15	21	23	20	13
	1045	69	98	110	88	86	72	12	12	8	4	0	6	41	25	30	39	27	19	27	27	41	46	36	23	23	14	16	22	14	11	14	15	21	23	20	13
	1046	69	98	110	88	84	73	12	12	8	4	0	6	41	25	30	39	25	21	27	34	43	46	36	23	23	14	16	22	13	12	14	19	23	23	20	13
	1047	69	98	110	88	84	73	12	12	8	4	0	6	43	25	30	39	25	21	27	34	43	45	36	23	23	14	16	22	13	12	14	19	23	23	20	13
	1048	69	98	115	88	84	73	12	12	8	4	0	6	43	25	30	39	25	21	27	34	43	45	36	21	23	14	15	22	13	12	14	19	23	23	20	12
	1049	69	98	115	87	84	73	12	12	8	4	0	6	43	25	30	36	25	21	28	34	43	45	34	21	23	14	15	20	13	12	14	19	23	23	19	12
	1050	69	98	115	87	84	73	12	12	8	4	0	6	43	25	30	36	25	28	28	37	43	45	34	21	23	14	15	20	13	16	14	21	23	23	19	12
	1051	70	98	115	87	83	73	12	12	8	4	0	6	39	25	30	36	21	28	28	37	43	43	34	21	21	14	15	20	12	16	14	21	23	22	19	12
	1052	70	98	117	87	83	73	12	12	8	4	0	6	39	25	34	36	21	28	28	37	43	43	34	19	21	14	17	20	12	16	14	21	23	22	19	11
	1053	70	98	117	87	83	73	12	12	8	4	0	6	39	23	34	36	21	28	30	37	43	43	34	19	21	13	17	19	12	16	15	21	23	22	19	11
	1054	70	98	117	87	83	75	12	12	8	4	0	6	39	23	34	36	21	32	30	37	39	43	34	19	21	13	17	19	12	17	15	20	22	22	19	11
	1055	70	98	117	87	82	75	12	12	8	4	0	6	43	23	34	36	21	32	30	37	39	39	34	19	23	13	17	19	12	17	15	20	22	21	19	11
	1056	70	98	118	87	82	75	12	12	8	4	0	6	43	23	32	36	21	32	30	37	39	39	34	21	23	13	16	19	12	17	15	20	22	21	19	12
	1057	70	98	118	87	82	75	12	12	8	4	0	6	43	25	32	32	21	32	30	37	39	39	32	21	23	14	16	17	12	17	16	20	22	21	18	12
	1058	70	98	118	87	82	77	12	12	8	4	0	6	43	25	32	32	21	28	30	37	34	39	32	21	23	14	16	17	12	15	16	20	19	21	18	12
	1059	70	98	118	87	81	77	12	12	8	4	0	6	45	25	32	32	19	28	30	37	34	43	32	21	23	14	16	17	11	15	16	20	19	23	18	12
	1060	70	98	118	87	81	77	12	12	8	4	0	6	45	25	28	32	19	28	30	37	34	43	32	19	23	14	16	17	11	15	16	20	19	23	18	11
	1061	70	99	118	87	81	77	12	12	8	4	0	6	45	25	28	30	19	28	28	37	34	43	32	19	23	14	16	16	11	15	15	20	19	23	18	11
	1062	70	99	118	87	81	78	12	12	8	4	0	6	45	25	28	30	19	19	28	32	39	43	32	19	23	14	16	16	11	11	15	17	22	23	18	11
	1063	70	99	118	87	81	78	12	12	8	3	0	6	52	25	28	30	18	19	28	32	39	43	32	19	26	14	16	16	10	11	15	17	22	22	18	11
	1064	70	99	117	87	81	78	12	12	8	3	0	6	52	25	30	30	18	19	28	32	39	43	32	19	26	14	17	16	10	11	15	17	22	22	18	11
	1065	70	99	117	87	81	78	12	12	8	3	0	6	52	27	30	28	18	19	28	32	39	43	36	23	26	15	17	15	10	11	15	17	22	22	20	12
	1066	70	99	117	87	81	78	12	12	8	3	0	6	52	27	30	28	18	19	28	32	39	43	36	23	26	15	17	15	10	11	15	17	22	22	20	12
	1067	70	99	117	87	81	80	12	12	7	3	0	6	52	27	30	28	19	14	28	32	41	45	36	23	26	15	17	15	11	8	15	17	22	23	20	12
	1068	69	99	116	87	81	80	12	12	7	3	0	6	45	27	32	28	19	14	28	32	41	45	36	23	25	15	17	15	11	8	15	17	22	23	20	12
	1069	69	100	116	87	81	80	12	12	7	3	0	6	45	28	32	28	19	14	28	32	41	45	34	25	25	16	17	15	11	8	15	17	22	23	19	13
	1070	69	100	116	87	81	80	12	12	7	3	0	6	45	28	32	28	19	14	25	32	41	45	34	25	25	16	17	15	11	8	13	17	22	23	19	13
	1071	69	100	116	87	81	80	12	12	7	3	0	6	45	28	32	28	21	18	25	32	39	43	34	25	25	16	17	15	12	10	13	17	21	23	19	13
	1072	69	100	115	87	81	80	12	12	7	3	0	6	41	28	34	28	21	18	25	32	39	43	34	25	23	16	18	15	12	10	13	17	21	23	19	13
	1073	69	101	115	87	81	80	12	12	7	3	0	6	41	28	34	27	21	18	25	32	39	43	39	25	23	15	18	14	12	10	13	17	21	23	21	13
	1074	69	101	115	87	81	80	12	12	7	3	0	6	41	28	34	27	21	18	21	32	39	43	39	25	23	15	18	14	12	10	11	17	21	23	21	13
	1075	69	101	115	87	81	80	12	12	7	3	0	6	41	28	34	27	19	16	21	28	39	43	39	25	23	15	18	14	11	9	11	16	21	23	21	13
	1076	68	101	113	87	81	80	12	12	7	3	0	6	41	28	34	27	19	16	21	28	39	46	39	25	22	15	18	14	11	9	11	16	21	25	21	13
	1077	68	101	113	87	81	80	12	12	7	3	0	6	41	28	34	27	19	16	21	28	39	46	43	23	22	15	18	14	11	9	11	16	21	25	22	12
	1078	68	102	113	87	81	80	12	12	7	3	0	6	41	28	34	23	19	16	19	28	39	46	43	23	22	15	18	13	11	9	11	16	21	25	22	12
	1079	68	102	113	87	82	80	12	12	7	3	0	6	41	28	34	23	21	16	19	28	34	46	43	23	22	15	18	13	12	9	11	16	18	25	22	12
	1080	67	102	113	87	82	80	12	12	7	3	0	6	43	28	34	23	21	16	19	28	34	50	43	23	23	15	18	13	12	9	11	16	18	26	22	12
	1081	67	102	113	87	82	80	12	12	7	3	0	6	43	28	36	23	21	16	19	28	34	50	43	23	23	15	18	13	12	9	11	16	18	26	22	11
	1082	67	103	113	87	82	80	12	12	7	3	0	6	43	30	36	25	21	16	16	28	34	50	45	23	23	16	18	14	12	9	9	16	18	26	23	11
	1083	67	103	113	87	83	80	12	12	7	3	0	6	43	30	36	25	21	18	16	34	34	50	45	23	23	16	18	14	12	10	9	18	17	26	23	11
	1084	67	103	113	87	83	80	12	12	7	3	0	6	45	30	36	25	21	18	16	34	34	50	45	23	24	16	18	14	12	10	9	18	17	26	23	11
	1085	67	103	113	87	83	80	12	12	7	3	0	6	45	30	36	25	21	18	16	34	34	50	45	23	24	16	17	14	12	10	9	18	17	26	23	11
	1086	67	103	113	87	83	80	12	12	7	3	0	6	45	28	36	25	21	18	19	34	34	50	46	23	24	15	17	14	12	10	11	18	17	26	22	11
	1087	67	103	113	87	83	80	12	12	7	3	0	6	45	28	36	25	21	18	19	36	32	50	46	23	24	15	17	14	12	10	11	19	16	26	22	11
	1088	66	103	114	87	84	80	12	12	7	3	0	6	41	28	37	25	23	18	19	36	32	50	46	23	22	15	19	14	13	10	11	19	16	26	22	11
	1089	66	103	114	87	84	80	12	12	7	3	0	6	41	28	37	25	23	18	19	36	32	50	46	18	22	15	19	14	13	10	11	19	16	26	22	10
	1090	66	103	114	89	84	80	12	12	7	3	0	6	41	27	37	23	23	18	27	36	32	50	45	18	22	14	19	13	13	10	15	19	16	26	21	10
	1091	66	103	114	89	84	80	12	12	7	3	0	6	41	27	37	23	23	16	27	37	32	50	45	18	22	14	19	13	13	9	15	21	16	26	21	10
	1092	66	103	114	89	86	80	12	12	7	3	0	6	41	27	37	23	23	16	27	37	32	46	45	18	22	14	19	13	13	9	15	21	16	24	21	10
	1093	66	103	114	89	86	80	12	12	7	3	0	7	41	27	37	23	23	16	27	37	32	46	45	21	22	14	19	13	13	9	15	21	16	24	21	12
	1094	66	102	114	90	86	80	12	12	7	3	0	7	41	25	37	25	23	16	28	37	32	46	46	21	22	13	19	14	13	9	16	21	16	24	21	12
	1095	66	102	114	90	86	80	12	12	6	3	0	7	41	25	37	25	23	19	28	37	34	46	46	21	22	13	19	14	13	10	16	21	18	24	21	12
	1096	66	102	117	90	86	80	12	12	6	3	0	7	34	25	34	25	23	19	28	37	34	46	46	21	19	13	18	14	13	10	16	21	18	24	21	12
	1097	66	102	117	90	86	80	12	12	6	3	0	7	34	25	34	25	23	19	28	37	34	46	46	21	19	13	18	14	13	10	16	21	18	24	21	12
	1098	66	102	117	92	86	80	12	12	6	3	0	7	34	21	34	27	23	19	28	37	34	46	43	21	19	12	18	15	13	10	16	21	18	24	21	12
	1099	66	102	117	92	86	80	12	12	6	3	0	7	34	21	34	27	23	19	28	37	36	46	43	21	19	12	18	15	13	10	16	21	19	24	21	12
	1100	66	102	117	92	86	80	12	12	6	3	0	7	34	21	34	27	27	19	28	37	36	43	43	21	19	12	18	15	15	10	16	21	19	22	21	12
	1101	66	102	117	92	86	80	12	12	6	3	0	7	34	21	34	27	27	19	28	37	36	43	43	21	19	12	18	15	15	10	16	21	19	22	21	12
	1102	66	102	117	92	86	80	12	12	6	3	0	7	34	23	34	27	27	19	28	37	36	43	39	23	19	13	18	15	15	10	16	21	19	22	19	11
	1103	66	102	117	92	86	80	12	12	6	3	0	7	34	23	34	27	27	19	28	37	36	43	39	23	19	13	18	15	15	10	15	21	19	22	19	11
	1104	66	102	117	92	87	80	12	12	6	3	0	7	34	23	34	27	28	21	28	37	36	45	39	23	19	13	18	15	16	11	15	21	19	23	19	11
	1105	65	102	117	92	87	80	12	12	6	3	0	7	34	23	34	27	28	21	28	37	36	45	39	23	19	13	18	15	16	11	15	21	19	23	19	11
	1106	65	102	117	93	87	80	12	12	6	3	0	7	34	19	34	28	28	21	28	37	36	45	37	23	19	11	18	16	16	11	15	21	19	23	19	12
	1107	65	102	117	93	87	80	12	12	6	3	0	7	34	19	34	28	28	21	28	37	36	45	37	23	19	11	18	16	16	11	15	21	19	23	19	12
	1108	65	102	117	93	87	79	12	12	6	3	0	7	34	19	34	28	32	19	28	34	36	45	37	23	19	11	19	16	18	10	15	19	19	23	19	12
	1109	64	102	117	93	87	79	12	12	6	2	0	7	32	19	34	28	32	19	28	34	36	41	37	23	18	11	19	16	18	10	15	19	19	23	19	12
	1110	64	102	117	93	87	79	12	12	6	2	0	7	32	19	34	28	32	19	28	34	36	41	37	23	18	10	19	16	18	10	15	19	19	23	20	12
	1111	64	102	117	93	87	79	12	12	6	2	0	7	32	19	34	28	32	19	28	34	36	41	37	23	18	10	19	16	18	10	15	19	19	23	20	12
	1112	64	102	116	93	88	78	12	12	6	2	0	7	32	19	32	28	36	23	28	32	36	41	37	23	18	10	18	16	19	10	15	18	19	23	20	12
	1113	64	102	116	93	88	78	12	12	6	2	0	7	34	19	32	28	36	23	28	32	36	43	37	23	19	10	18	16	19	10	15	18	19	24	20	12
	1114	64	102	116	93	88	78	12	12	6	2	0	7	34	19	32	28	36	23	28	32	36	43	39	25	19	10	18	16	19	10	15	18	19	24	21	13
	1115	64	102	116	93	88	78	12	12	6	2	0	7	34	21	32	34	36	23	27	32	36	43	39	25	19	11	18	19	19	10	14	18	19	24	21	13
	1116	64	102	116	93	89	77	12	12	6	2	0	7	34	21	32	34	41	23	27	32	32	43	39	25	19	11	18	19	22	11	14	18	17	24	21	13
	1117	63	102	115	93	89	77	12	12	6	2	0	7	36	21	30	34	41	23	27	32	32	45	39	25	19	11	17	19	22	11	14	18	17	25	21	13
	1118	63	102	115	93	89	77	12	12	6	2	0	7	36	21	30	34	41	23	27	32	32	45	39	23	19	11	17	19	22	11	14	18	17	25	21	12
	1119	63	103	115	92	89	77	12	12	6	2	0	7	36	27	30	34	41	23	25	32	32	45	37	23	19	13	17	19	22	11	13	18	17	25	20	12
	1120	63	103	115	92	89	75	12	12	6	2	0	7	36	27	30	34	41	23	25	32	32	45	37	23	19	13	17	19	22	11	13	18	18	25	20	12
	1121	62	103	115	92	90	75	12	12	6	2	0	7	39	27	28	34	36	23	25	32	32	45	37	23	21	13	16	19	20	11	13	18	18	25	20	12
	1122	62	103	115	92	90	75	12	12	6	2	0	7	39	27	28	34	36	23	25	32	32	45	37	23	21	13	16	19	20	11	13	18	18	25	20	11
	1123	62	103	115	92	90	75	12	12	6	2	0	7	39	25	28	32	36	23	27	32	32	45	37	23	21	12	16	17	20	11	14	18	18	25	20	11
	1124	62	103	115	92	90	74	12	12	6	2	0	7	39	25	28	32	36	23	27	32	30	45	37	23	21	12	16	17	20	12	14	18	17	25	20	11
	1125	62	103	114	92	90	74	12	12	6	2	0	7	39	25	27	32	36	23	27	32	30	43	37	23	21	12	15	17	20	12	14	18	17	24	20	11
	1126	62	103	114	92	90	74	12	12	6	2	0	7	39	25	27	32	36	23	27	32	30	43	37	25	21	12	15	17	20	12	14	18	17	24	20	13
	1127	62	104	114	92	90	74	12	12	6	2	0	7	39	25	27	34	36	23	25	32	30	43	36	25	21	12	15	17	20	12	14	18	17	24	19	13
	1128	62	104	114	92	90	73	12	11	6	2	0	7	39	25	27	34	36	21	25	34	28	43	36	25	21	12	15	17	20	10	14	17	16	24	19	13
	1129	62	104	113	92	90	73	12	11	6	2	0	7	39	25	27	34	34	21	25	34	28	41	36	25	21	12	15	17	19	10	14	17	16	23	19	13
	1130	62	104	113	92	90	73	12	11	6	2	0	8	39	25	27	34	34	21	25	34	28	41	36	21	21	12	15	17	19	10	14	17	16	23	19	12
	1131	62	105	113	92	90	73	12	11	6	2	0	8	39	23	27	34	34	21	27	34	28	41	39	21	21	11	15	18	19	10	15	17	16	23	20	12
	1132	62	105	113	92	90	72	12	11	6	2	0	8	39	23	27	34	34	25	27	34	28	41	39	21	21	11	15	18	19	14	15	17	16	23	20	12
	1133	62	105	113	92	90	72	12	11	6	2	0	8	37	23	28	34	34	25	27	34	28	45	39	21	20	11	16	18	19	14	15	17	16	22	20	12
	1134	62	105	113	92	90	72	12	11	6	2	0	8	37	23	28	34	34	25	27	34	28	45	39	21	20	11	16	18	19	14	15	17	16	22	20	12
	1135	62	105	113	92	90	72	12	11	6	2	0	8	37	27	28	36	34	25	27	34	28	45	36	30	20	13	16	18	19	14	15	17	16	22	18	16
	1136	62	105	113	92	90	72	12	11	6	2	0	8	37	27	28	36	34	25	28	36	28	45	36	30	20	13	16	18	19	14	16	18	16	22	18	16
	1137	62	105	113	92	90	71	12	11	6	2	0	8	37	27	39	36	30	28	28	36	30	45	36	30	20	13	22	18	17	16	16	18	17	22	18	16
	1138	63	105	113	92	90	71	12	11	6	2	0	8	36	27	39	36	30	28	28	36	30	45	36	30	19	13	22	18	17	16	16	18	17	22	18	16
	1139	63	105	113	93	90	71	12	11	6	2	0	8	36	25	39	34	30	28	28	36	30	45	37	32	19	12	22	18	17	16	16	18	17	22	17	17
	1140	63	105	113	93	90	71	12	11	6	2	0	8	36	25	39	34	30	28	28	36	30	45	37	32	19	12	22	18	17	16	16	18	17	22	17	17
	1141	63	105	112	93	90	70	12	11	7	2	0	8	36	25	39	34	28	28	28	36	34	46	37	32	19	12	20	18	16	15	16	18	19	23	17	17
	1142	63	105	112	93	90	70	12	11	7	2	0	8	36	25	39	34	28	28	28	36	34	46	37	32	19	12	20	18	16	15	16	18	19	23	17	17
	1143	63	105	112	97	90	70	12	11	7	2	0	7	36	19	39	34	28	28	28	36	34	46	36	30	19	11	20	17	16	15	16	18	19	23	17	17
	1144	63	105	112	97	90	70	12	11	7	2	0	7	36	19	39	34	28	28	28	36	34	46	36	30	19	11	20	17	16	15	16	18	19	23	17	17
	1145	63	105	112	97	92	70	12	11	7	2	0	7	36	19	37	34	27	27	28	39	32	46	36	30	19	11	19	17	15	14	16	19	18	23	17	17
	1146	64	105	112	97	92	70	12	11	7	2	0	7	36	19	37	34	27	27	28	39	32	46	36	30	20	11	19	17	15	14	16	19	18	22	17	17
	1147	64	105	112	97	92	70	12	11	7	2	0	7	36	19	37	34	27	27	28	39	32	46	37	28	20	11	19	17	15	14	16	19	18	22	18	16
	1148	64	105	112	104	92	70	12	11	7	2	0	7	36	21	37	34	27	27	28	39	32	46	37	28	20	12	19	19	15	14	15	19	18	22	18	16
	1149	64	105	112	104	93	69	12	11	7	2	0	7	36	21	37	34	27	27	28	48	30	46	37	28	20	12	19	19	15	14	15	23	17	22	18	16
	1150	65	105	111	104	93	69	12	11	7	2	0	7	37	21	36	34	27	27	28	48	30	52	37	28	21	12	18	19	15	14	15	23	17	23	18	16
	1151	65	105	111	104	93	69	12	11	7	2	0	7	37	21	36	34	27	27	28	48	30	52	39	27	21	12	18	19	15	14	15	23	17	23	18	15
	1152	65	104	111	112	93	69	12	11	7	2	0	7	37	27	36	34	27	27	28	48	30	52	39	27	21	15	18	19	15	14	15	23	17	23	18	15
	1153	65	104	111	112	93	69	12	11	7	2	0	7	37	27	36	34	27	25	28	41	36	52	39	27	21	15	18	19	15	13	15	21	18	23	18	15
	1154	66	104	111	112	93	69	12	11	7	2	0	7	41	27	37	34	21	25	28	41	36	54	39	27	22	15	18	19	12	13	15	21	18	24	18	15
	1155	66	104	111	112	93	69	12	11	7	2	0	7	41	27	37	34	21	25	28	41	36	54	39	25	22	15	18	19	12	13	15	21	18	24	18	14
	1156	66	104	111	115	93	69	12	11	7	2	0	7	41	30	37	34	21	25	27	41	36	54	36	25	22	16	18	19	12	13	14	21	18	24	18	14
	1157	66	104	111	115	93	68	12	11	7	2	0	7	41	30	37	34	21	25	27	41	36	54	36	25	22	16	18	19	12	13	14	21	19	24	18	14
	1158	67	104	113	115	94	68	12	11	7	2	0	7	45	30	36	34	23	25	27	41	36	48	36	25	24	16	18	19	13	13	14	21	19	24	18	14
	1159	67	104	113	115	94	68	12	11	7	2	0	6	45	30	36	34	23	25	27	41	36	48	36	28	24	16	18	19	13	13	14	21	19	24	18	16
	1160	67	104	113	118	94	68	12	11	7	2	0	6	45	28	36	34	23	25	25	41	36	48	36	28	24	15	18	19	13	13	13	21	19	24	18	16
	1161	67	104	113	118	94	68	12	11	7	2	0	6	45	28	36	34	23	25	25	39	34	48	36	28	24	15	18	19	13	13	13	20	17	24	18	16
	1162	67	104	122	118	94	68	12	11	7	2	0	6	43	28	32	34	23	25	25	39	34	48	36	28	23	15	17	19	13	13	13	20	17	24	18	16
	1163	67	104	122	118	94	68	12	11	7	2	0	6	43	28	32	34	23	25	25	39	34	48	36	30	23	15	17	19	13	13	13	20	17	24	18	17
	1164	67	104	122	121	94	68	12	11	7	2	0	6	43	28	32	30	23	25	27	39	34	48	36	30	23	15	17	17	13	13	14	20	17	24	19	17
	1165	67	104	122	121	94	68	12	11	7	2	0	6	43	28	32	30	23	25	27	36	32	48	36	30	23	15	17	17	13	13	14	18	16	24	19	17
	1166	67	104	127	121	93	68	12	11	7	2	0	6	39	28	30	30	25	25	27	36	32	45	36	30	22	15	16	17	14	13	14	18	16	23	19	17
	1167	67	104	127	121	93	68	12	11	7	2	0	6	39	28	30	30	25	25	27	36	32	45	36	30	22	15	16	17	14	13	14	18	16	23	19	17
	1168	67	104	127	122	93	68	12	11	7	2	0	6	39	28	30	28	25	25	27	36	32	45	37	27	22	14	16	16	14	13	14	18	16	23	19	15
	1169	67	104	127	122	93	69	12	11	7	2	0	6	39	28	30	28	25	23	27	36	32	45	37	27	22	14	16	16	14	13	14	18	16	23	19	15
	1170	67	104	131	122	93	69	12	11	7	1	0	6	39	28	37	28	27	23	27	36	32	41	37	27	22	14	20	16	15	13	14	18	16	22	19	15
	1171	67	104	131	122	93	69	12	11	7	1	0	6	43	28	37	28	27	23	27	36	32	41	37	27	24	14	20	16	15	13	14	18	16	22	19	15
	1172	67	104	131	123	93	69	12	11	7	1	0	6	43	28	37	28	27	23	27	36	32	41	36	28	24	15	20	16	15	13	14	18	16	22	19	16
	1173	67	104	131	123	93	69	12	11	7	1	0	6	43	28	37	28	27	23	27	36	32	41	36	28	24	15	20	16	15	13	13	18	16	22	19	16
	1174	67	104	132	123	91	70	12	11	7	1	0	6	43	28	41	28	27	25	27	32	34	39	36	28	24	15	22	16	15	13	13	16	17	22	19	16
	1175	67	104	132	123	91	70	12	11	7	1	0	6	41	28	41	28	27	25	27	32	34	39	36	28	23	15	22	16	15	13	13	16	17	22	19	16
	1176	67	103	132	123	91	70	12	11	7	1	0	6	41	27	41	30	27	25	27	32	34	39	32	32	23	14	22	16	15	13	13	16	17	22	17	17
	1177	67	103	133	123	91	70	12	11	7	1	0	6	41	27	39	30	27	25	25	32	34	39	32	32	23	14	21	16	15	13	13	16	17	22	17	17
	1178	67	103	133	123	90	71	12	11	7	1	0	6	41	27	39	30	27	27	25	30	32	39	32	32	23	14	21	16	15	14	13	15	17	22	17	17
	1179	67	103	133	123	90	71	12	11	7	1	0	6	37	27	39	30	27	27	25	30	32	39	32	32	21	14	21	16	15	14	13	15	17	22	17	17
	1180	67	103	133	123	90	71	12	11	7	1	0	6	37	25	39	28	27	27	25	30	32	39	34	34	21	14	21	15	15	14	13	15	17	22	18	18
	1181	67	103	133	123	90	71	12	11	7	1	0	6	37	25	39	28	27	27	25	30	32	39	34	34	21	14	21	15	15	14	13	15	17	22	18	18
	1182	67	103	133	123	89	72	12	11	7	1	0	6	37	25	39	28	25	25	25	30	32	39	34	34	21	14	21	15	14	13	13	15	17	22	18	18
	1183	68	103	134	123	89	72	12	11	7	1	0	6	34	25	37	28	25	25	25	30	32	37	34	34	19	14	20	15	14	13	13	15	17	21	18	18
	1184	68	103	134	123	89	72	12	11	7	1	0	6	34	25	37	28	25	25	25	30	32	37	36	34	19	14	20	15	14	13	13	15	17	21	19	18
	1185	68	103	134	122	89	72	12	11	7	1	0	6	34	25	37	30	25	25	23	30	32	37	36	34	19	14	20	16	14	13	12	15	17	21	19	18
	1186	68	103	134	122	88	73	12	11	7	1	0	6	34	25	37	30	23	23	23	32	30	37	36	34	19	14	20	16	13	12	12	16	17	21	19	18
	1187	70	103	136	122	88	73	12	11	7	1	0	6	36	25	34	30	23	23	23	32	30	37	36	34	20	14	19	16	13	12	12	16	17	21	19	18
	1188	70	103	136	122	88	73	12	11	7	1	0	6	36	25	34	30	23	23	23	32	30	37	36	30	20	14	19	16	13	12	12	16	17	21	19	16
	1189	70	103	136	122	88	73	12	11	7	1	0	6	36	25	34	34	23	23	25	32	30	37	34	30	20	13	19	17	13	12	12	16	17	21	17	16
	1190	70	103	136	122	88	73	12	11	7	1	0	6	36	25	34	34	23	21	25	32	28	37	34	30	20	13	19	17	13	11	12	16	16	21	17	16
	1191	71	103	136	122	88	73	12	11	7	1	0	6	34	25	36	34	25	21	25	32	28	37	34	30	19	13	20	17	14	11	12	16	16	21	17	16
	1192	71	103	136	122	88	73	12	11	7	1	0	6	34	25	36	34	25	21	25	32	28	37	34	28	19	13	20	17	14	11	12	16	16	21	17	15
	1193	71	104	137	121	88	73	12	11	7	1	0	6	34	27	34	34	25	21	27	32	28	37	34	28	19	14	18	18	14	11	13	16	16	21	18	15
	1194	71	104	137	121	88	73	12	11	7	1	0	6	34	27	34	34	25	23	27	28	28	37	34	28	19	14	18	18	14	11	13	16	16	21	18	15
	1195	73	104	137	121	87	73	12	11	7	1	0	6	36	27	34	34	27	23	27	28	28	37	34	28	20	14	18	18	15	11	13	16	16	21	18	15
	1196	73	104	137	121	87	73	12	11	7	1	0	5	36	27	34	34	27	23	27	28	28	37	34	28	20	14	18	18	15	11	13	16	16	21	18	15
	1197	73	105	137	120	87	73	12	11	7	1	0	5	36	25	34	36	27	23	25	28	28	37	32	28	20	14	18	19	15	11	13	16	16	21	17	15
	1198	73	105	137	120	87	74	12	11	7	1	0	5	36	25	34	36	27	21	25	34	28	37	32	28	20	14	18	19	15	10	13	19	16	21	17	15
	1199	74	105	136	120	87	74	12	11	7	1	0	5	36	25	30	36	30	21	25	34	28	39	32	28	20	14	16	19	16	10	13	19	16	22	17	15
	1200	74	105	136	120	87	74	12	11	7	1	0	5	36	25	30	36	30	21	25	34	28	39	32	28	20	14	16	19	16	10	13	19	16	22	17	15
	1201	74	105	136	118	87	74	12	11	7	1	0	5	36	27	30	34	30	21	25	34	28	39	32	23	20	13	16	18	16	10	13	19	16	22	18	13
	1202	74	105	136	118	87	75	12	11	7	1	0	5	36	27	30	34	30	19	25	34	27	39	32	23	20	13	16	18	16	10	13	19	15	22	18	13
	1203	74	105	136	118	87	75	12	11	7	1	0	5	36	27	30	34	30	19	25	34	27	39	32	23	20	13	16	18	16	10	13	19	15	22	18	13
	1204	75	105	136	118	87	75	12	11	7	1	0	5	37	27	30	34	30	19	25	34	27	39	32	23	21	13	16	18	16	10	13	19	15	22	18	13
	1205	75	105	136	116	87	75	12	11	7	1	0	5	37	25	30	32	30	19	25	34	27	39	30	23	21	13	16	18	16	10	13	19	15	22	16	13
	1206	75	105	136	116	87	75	12	11	7	1	0	5	37	25	30	32	30	16	23	37	27	39	30	23	21	13	16	18	16	8	12	20	15	22	16	13
	1207	75	105	136	116	88	75	12	11	7	1	0	5	37	25	30	32	30	16	23	37	28	36	30	23	21	13	16	18	16	8	12	20	16	20	16	13
	1208	77	105	136	116	88	75	12	11	7	1	0	5	36	25	30	32	30	16	23	37	28	36	30	23	20	13	16	18	16	8	12	20	16	20	16	13
	1209	77	105	136	113	88	75	12	11	7	1	0	5	36	25	30	28	30	16	23	37	28	36	32	21	20	13	16	16	16	8	12	20	16	20	16	12
	1210	77	105	136	113	88	75	12	11	7	1	0	5	36	25	30	28	30	16	27	37	28	36	32	21	20	13	16	16	16	8	14	20	16	20	16	12
	1211	77	105	129	113	89	76	12	11	7	1	0	5	36	25	34	28	28	21	27	36	28	37	32	21	20	13	18	16	15	11	14	19	15	21	16	12
	1212	78	105	129	113	89	76	12	11	7	1	0	5	34	25	34	28	28	21	27	36	28	37	32	21	18	13	18	16	15	11	14	19	15	21	16	12
	1213	78	105	129	112	91	76	12	11	7	1	0	4	34	27	34	27	25	21	27	36	28	37	36	23	18	15	18	15	13	11	14	19	15	21	18	13
	1214	78	105	129	112	91	76	12	11	7	1	0	4	34	27	34	27	25	21	23	36	28	37	36	23	18	15	18	15	13	11	12	19	15	21	18	13
	1215	78	105	129	112	91	77	12	11	7	1	0	4	34	27	34	27	25	19	23	36	30	37	36	23	18	15	18	15	13	10	12	20	16	21	18	13
	1216	78	105	128	112	91	77	12	11	7	1	0	4	34	27	45	27	25	19	23	36	30	34	36	23	18	15	24	15	13	10	12	20	16	19	18	13
	1217	78	105	128	112	91	77	12	11	7	1	0	4	34	27	45	27	25	19	23	36	30	34	34	27	18	15	24	15	13	10	12	20	16	19	18	15
	1218	78	105	128	110	91	77	12	11	7	1	0	4	34	25	45	27	25	19	23	36	30	34	34	27	18	13	24	15	13	10	12	20	16	19	18	15
	1219	78	105	128	110	91	78	12	10	7	1	0	4	34	25	45	27	25	21	23	34	28	34	34	27	18	13	24	15	13	12	12	19	15	19	18	15
	1220	78	105	126	110	91	78	12	10	7	1	0	4	34	25	45	27	25	21	23	34	28	37	34	27	17	13	24	15	13	12	12	19	15	20	18	15
	1221	78	105	126	110	91	78	12	10	7	1	0	4	34	25	45	27	25	21	23	34	28	37	34	30	17	13	24	15	13	12	12	19	15	20	18	16
	1222	78	105	126	109	91	78	12	10	7	1	0	4	34	28	45	27	25	21	23	34	28	37	36	30	17	15	24	15	13	12	12	19	15	20	19	16
	1223	78	105	126	109	91	79	12	10	7	1	0	4	34	28	45	27	25	21	23	30	28	37	36	30	17	15	24	15	13	12	12	17	15	20	19	16
	1224	77	105	125	109	95	79	12	10	7	1	0	4	32	28	39	27	27	21	23	30	28	37	36	30	16	15	22	15	13	12	12	17	15	20	19	16
	1225	77	105	125	109	95	79	12	10	7	1	0	4	32	28	39	27	27	21	23	30	28	37	36	37	16	15	22	15	13	12	12	17	15	20	19	18
	1226	77	105	125	108	95	79	12	10	7	1	0	4	32	27	39	27	27	21	21	30	28	37	36	37	16	15	22	15	13	12	11	17	15	20	19	18
	1227	77	105	125	108	95	80	12	10	6	1	0	4	32	27	39	27	27	21	21	36	28	37	36	37	16	15	22	15	13	12	11	19	15	20	19	18
	1228	75	105	124	108	97	80	12	10	6	1	0	4	32	27	37	27	25	21	21	36	28	37	36	37	16	15	21	15	14	12	11	19	15	20	19	18
	1229	75	105	124	108	97	80	12	10	6	1	0	4	32	27	37	27	25	21	21	36	28	37	36	36	16	15	21	15	14	12	11	19	15	20	19	18
	1230	75	104	124	107	97	80	12	10	6	1	0	4	32	25	37	27	25	21	27	36	28	37	37	36	16	14	21	15	14	12	13	19	15	20	20	18
	1231	75	104	124	107	97	80	12	10	6	1	0	4	32	25	37	27	25	23	27	41	27	37	37	36	16	14	21	15	14	13	13	20	14	20	20	18
	1232	74	104	123	107	99	80	12	10	6	1	0	4	34	25	34	27	27	23	27	41	27	41	37	36	16	14	19	15	14	13	13	20	14	21	20	18
	1233	74	104	123	107	99	80	12	10	6	1	0	4	34	25	34	27	27	23	27	41	27	41	37	32	16	14	19	15	14	13	13	20	14	21	20	17
	1234	74	102	123	106	99	80	12	10	6	1	0	4	34	27	34	32	27	23	27	41	27	41	37	32	16	15	19	18	14	13	12	20	14	21	19	17
	1235	74	102	123	106	99	81	12	10	6	1	0	4	34	27	34	32	27	23	27	45	30	41	37	32	16	15	19	18	14	13	12	21	15	21	19	17
	1236	73	102	123	106	99	81	12	10	6	1	0	4	32	27	30	32	25	23	27	45	30	43	37	32	16	15	17	18	14	13	12	21	15	23	19	17
	1237	73	102	123	106	99	81	12	10	6	1	0	4	32	27	30	32	25	23	27	45	30	43	37	32	16	15	17	18	14	13	12	21	15	23	19	17
	1238	73	101	123	105	99	81	12	10	6	1	0	4	32	25	30	36	25	23	27	45	30	43	32	32	16	14	17	20	14	13	13	21	15	23	17	16
	1239	73	101	123	105	99	81	12	10	6	1	0	4	32	25	30	36	25	21	27	46	28	43	32	32	16	14	17	20	14	12	13	22	15	23	17	16
	1240	73	101	123	105	101	81	12	10	6	1	0	4	32	25	27	36	27	21	27	46	28	45	32	32	16	14	15	20	14	12	13	22	15	24	17	16
	1241	73	101	123	105	101	81	12	10	6	1	0	4	34	25	27	36	27	21	27	46	28	45	32	32	16	14	15	20	14	12	13	22	15	24	17	16
	1242	73	100	123	105	101	81	12	10	6	1	0	4	34	21	27	36	27	21	27	46	28	45	34	30	16	12	15	20	14	12	13	22	15	24	18	16
	1243	73	100	123	105	101	81	12	10	6	1	0	4	34	21	27	36	27	21	28	46	28	45	34	30	16	12	15	20	14	12	13	22	15	24	18	16
	1244	73	100	122	105	102	82	12	10	6	1	0	4	34	21	30	36	25	23	28	39	28	43	34	30	16	12	16	20	14	13	13	22	15	24	18	16
	1245	73	100	122	105	104	82	12	10	6	1	0	4	32	21	30	36	23	23	28	39	28	43	34	30	16	12	16	20	13	13	13	22	15	24	18	16
	1246	73	100	122	105	104	82	12	10	6	1	0	4	32	21	30	34	23	23	28	39	28	43	32	28	16	12	16	19	13	13	13	22	15	24	18	15
	1247	73	100	122	105	104	82	12	10	6	1	0	4	32	21	30	34	23	23	30	39	28	43	32	28	16	12	16	19	13	13	16	22	15	24	18	15
	1248	73	100	122	105	104	82	12	10	6	1	0	4	32	21	30	34	23	21	30	39	30	45	32	28	16	12	16	19	13	12	16	21	16	25	18	15
	1249	73	100	121	105	104	82	12	10	6	1	0	4	34	21	27	34	23	21	30	39	30	45	32	28	17	12	14	19	13	12	16	21	16	25	18	15
	1250	73	99	121	105	104	82	12	10	6	1	0	4	34	21	27	34	23	21	30	39	30	45	34	25	17	12	14	19	13	12	16	21	16	25	18	14
	1251	73	99	121	105	104	82	12	10	6	1	0	4	34	21	27	34	23	21	32	39	30	45	34	25	17	12	14	19	13	12	18	21	16	25	18	14
	1252	73	99	121	105	105	82	12	10	6	1	0	4	34	21	27	34	25	21	32	39	30	45	34	25	17	12	14	19	14	12	18	20	16	25	18	14
	1253	72	99	120	105	105	82	12	10	6	1	0	4	34	21	32	34	25	21	32	39	30	45	34	25	17	12	17	19	14	12	18	20	16	24	18	14
	1254	72	99	120	105	105	82	12	10	6	1	0	4	34	21	32	34	25	21	32	39	30	45	36	25	17	12	17	19	14	12	18	20	16	24	19	14
	1255	72	99	120	104	105	82	12	10	6	1	0	4	34	25	32	32	25	21	30	39	30	45	36	25	17	14	17	18	14	12	17	20	16	24	19	14
	1256	72	99	120	104	105	82	12	9	6	1	0	4	34	25	32	32	27	21	30	34	32	45	36	25	17	14	17	18	15	12	17	18	17	24	19	14
	1257	71	99	119	104	105	82	12	9	6	0	0	4	30	25	37	32	27	21	30	34	32	45	36	25	16	14	21	18	15	12	17	18	17	23	19	14
	1258	71	99	119	104	106	82	12	9	6	0	0	4	30	25	37	32	27	21	30	34	32	45	36	25	16	14	21	18	15	12	17	18	17	23	19	13
	1259	71	99	119	103	106	82	12	9	6	0	0	4	30	28	37	32	27	21	30	34	32	45	34	25	16	16	21	18	15	12	17	18	17	23	18	13
	1260	71	99	119	103	106	82	12	9	6	0	0	4	30	28	37	32	27	21	30	36	30	45	34	25	16	16	21	18	15	12	17	17	17	23	18	13
	1261	70	99	118	103	106	82	12	9	6	0	0	4	28	28	41	32	27	21	30	36	30	43	34	25	15	16	23	18	15	12	17	17	17	22	18	13
	1262	70	99	118	103	106	82	12	9	6	0	0	4	28	28	41	32	27	21	30	36	30	43	34	25	15	16	23	18	15	12	17	17	17	22	18	13
	1263	70	99	118	102	106	82	12	9	6	0	0	4	28	36	41	30	27	21	28	36	30	43	34	25	15	19	23	17	15	12	15	17	17	22	18	13
	1264	70	99	118	102	106	82	12	9	6	0	0	4	28	36	41	30	27	18	28	39	30	43	34	25	15	19	23	17	15	10	15	21	17	22	18	13
	1265	70	99	119	102	106	82	12	9	6	0	0	4	32	36	43	30	28	18	28	39	30	43	34	25	17	19	24	17	16	10	15	21	17	23	18	13
	1266	70	99	119	102	106	82	12	9	6	0	0	4	32	36	43	30	28	18	28	39	30	43	34	23	17	19	24	17	16	10	15	21	17	23	18	12
	1267	70	100	119	100	106	82	12	9	6	0	0	4	32	32	43	28	28	18	28	39	30	43	36	23	17	17	24	16	16	10	14	21	17	23	19	12
	1268	70	100	119	100	106	82	12	9	6	0	0	4	32	32	43	28	28	19	28	37	30	43	36	23	17	17	24	16	16	11	14	21	17	23	19	12
	1269	69	100	120	100	105	82	12	9	6	0	0	4	32	32	43	28	30	19	28	37	30	46	36	23	18	17	24	16	17	11	14	21	17	23	19	12
	1270	69	100	120	100	105	82	12	9	6	0	0	4	32	32	43	28	30	19	28	37	30	46	36	23	18	17	24	16	17	11	14	21	17	23	19	12
	1271	69	101	120	99	105	82	12	9	6	0	0	4	32	34	43	28	30	19	28	37	30	46	34	23	18	18	24	16	17	11	14	21	17	23	19	12
	1272	69	101	120	99	105	82	12	9	6	0	0	4	32	34	43	28	30	19	28	37	28	46	34	23	18	18	24	16	17	11	14	20	16	23	19	12
	1273	69	101	122	99	105	82	12	9	6	0	0	4	30	34	34	28	28	19	28	37	28	52	34	23	17	18	19	16	16	11	14	20	16	26	19	12
	1274	69	101	122	99	105	82	12	9	6	0	0	4	30	34	34	28	28	19	28	37	28	52	34	23	17	18	19	16	16	11	14	20	16	26	19	12
	1275	69	101	122	99	105	82	12	9	6	0	0	4	30	34	34	28	28	19	28	37	28	52	34	21	17	18	19	16	16	11	14	20	16	26	18	12
	1276	69	101	122	99	105	83	12	9	6	0	0	4	30	34	34	28	28	21	28	37	30	52	34	21	17	18	19	16	16	12	14	20	17	26	18	12
	1277	69	101	124	99	103	83	12	9	6	0	0	4	30	34	32	28	27	21	28	37	30	52	34	21	17	18	18	16	15	12	14	20	17	26	18	12
	1278	69	101	124	99	103	83	12	9	6	0	0	4	32	34	32	28	27	21	28	37	30	52	34	21	18	18	18	16	15	12	14	20	17	26	18	12
	1279	69	102	124	98	103	83	12	9	6	0	1	4	32	27	32	28	27	21	28	37	30	52	30	21	18	15	18	16	15	12	14	20	17	26	17	11
	1280	69	102	124	98	103	83	12	9	6	0	1	4	32	27	32	28	27	21	27	37	30	52	30	21	18	15	18	16	15	12	13	20	17	26	17	11
	1281	69	102	124	98	102	84	12	9	6	0	1	4	32	27	32	28	25	21	27	36	30	52	30	21	18	15	18	16	14	12	13	19	17	26	17	11
	1282	70	102	125	98	102	84	12	9	6	0	1	4	32	27	30	28	25	21	27	36	30	52	30	21	18	15	17	16	14	12	13	19	17	26	17	11
	1283	70	103	125	98	102	84	12	9	6	0	1	4	32	25	30	27	25	21	27	36	30	52	32	23	18	14	17	15	14	12	13	19	17	26	17	12
	1284	70	103	125	98	102	84	12	9	6	0	1	4	32	25	30	27	25	21	28	36	30	52	32	23	18	14	17	15	14	12	15	19	17	26	17	12
	1285	70	103	125	98	101	85	12	10	6	0	1	4	32	25	28	27	25	21	28	36	28	52	32	23	18	14	16	15	14	12	15	18	16	26	17	12
	1286	70	103	125	98	101	85	12	10	6	0	1	4	34	25	28	27	25	21	28	36	28	52	32	23	19	14	16	15	14	12	15	18	16	26	17	12
	1287	70	103	125	98	101	85	12	10	6	0	2	4	34	25	28	27	25	21	28	36	28	52	36	23	19	14	16	15	14	12	15	18	16	26	19	12
	1288	70	103	123	97	100	85	12	10	6	0	2	4	34	25	27	28	23	21	27	36	28	52	36	23	19	14	15	16	12	12	14	18	16	26	19	12
	1289	70	103	123	97	100	85	12	10	6	0	2	4	34	25	27	28	23	25	27	34	28	52	36	23	19	14	15	16	12	13	14	17	16	26	19	12
	1290	70	103	123	97	100	85	12	10	6	0	2	4	37	25	27	28	23	25	27	34	28	50	36	23	19	14	15	16	12	13	14	17	16	25	19	12
	1291	70	103	123	97	100	85	12	10	6	0	2	4	37	25	27	28	23	25	27	34	28	50	36	25	19	14	15	16	12	13	14	17	16	25	18	13
	1292	70	104	123	97	99	85	12	10	6	0	2	4	37	28	27	27	23	25	28	34	28	50	36	25	19	16	15	15	13	13	15	17	16	25	18	13
	1293	70	104	123	97	99	86	12	10	6	0	2	4	37	28	27	27	23	21	28	34	28	50	36	25	19	16	15	15	13	11	15	17	16	25	18	13
	1294	71	104	120	97	99	86	12	10	6	0	2	4	36	28	28	27	23	21	28	34	28	54	36	25	19	16	16	15	13	11	15	17	16	26	18	13
	1295	71	104	120	97	99	86	12	10	6	0	2	4	36	28	28	27	23	21	28	34	28	54	36	27	19	16	16	15	13	11	15	17	16	26	18	14
	1296	71	105	120	98	99	86	12	10	6	0	2	4	36	27	28	30	23	21	32	34	28	54	37	27	19	15	16	17	13	11	17	17	16	26	19	14
	1297	71	105	120	98	99	86	12	10	6	0	2	4	36	27	28	30	23	25	32	34	30	54	37	27	19	15	16	17	13	13	17	17	17	26	19	14
	1298	71	105	116	98	98	86	12	10	6	0	2	4	37	27	28	30	23	25	32	34	30	57	37	27	20	15	16	17	12	13	17	17	17	28	19	14
	1299	71	105	116	98	98	86	12	10	6	0	2	4	37	27	28	30	23	25	32	34	30	57	37	28	20	15	16	17	12	13	17	17	17	28	19	15
	1300	71	106	116	99	98	86	12	10	6	0	2	4	37	23	28	32	23	25	30	34	30	57	37	28	20	13	16	18	12	13	16	17	17	28	20	15
	1301	71	106	116	99	98	85	12	10	6	0	2	4	37	23	28	32	23	25	30	28	30	57	37	28	20	13	16	18	12	13	16	16	16	28	20	15
	1302	72	106	113	99	97	85	12	10	6	0	2	4	41	23	32	32	23	25	30	28	30	50	37	28	23	13	18	18	12	13	16	16	16	26	20	15
	1303	72	106	113	99	97	85	12	10	6	0	2	4	41	23	32	32	23	25	30	28	30	50	37	27	23	13	18	18	12	13	16	16	16	26	20	14
	1304	72	107	113	100	97	85	12	10	6	0	3	4	41	27	32	30	23	25	34	28	30	50	39	27	23	15	18	17	12	13	17	16	16	26	20	14
	1305	72	107	113	100	97	84	12	10	6	0	3	4	41	27	32	30	23	25	34	28	30	50	39	27	23	15	18	17	12	13	17	16	16	26	20	14
	1306	72	107	109	100	96	84	12	10	6	0	3	4	39	27	30	30	25	25	34	28	30	52	39	27	22	15	17	17	13	13	17	16	16	28	20	14
	1307	72	107	109	100	96	84	12	10	6	0	3	4	39	27	30	30	25	25	34	28	30	52	39	27	22	15	17	17	13	13	17	16	16	28	20	14
	1308	72	108	109	102	96	84	12	10	6	0	3	4	39	23	30	34	25	25	36	28	30	52	37	27	22	13	17	18	13	13	18	16	16	28	19	14
	1309	72	108	109	102	96	83	12	10	6	0	3	4	39	23	30	34	25	25	36	27	32	52	37	27	22	13	17	18	13	13	18	15	17	28	19	14
	1310	73	108	107	102	96	83	12	10	6	0	3	4	39	23	30	34	23	25	36	27	32	50	37	27	22	13	17	18	13	13	18	15	17	28	19	14
	1311	73	108	107	102	96	83	12	10	6	0	3	4	39	23	30	34	23	25	36	27	32	50	37	27	22	13	17	18	13	13	18	15	17	28	19	14
	1312	73	108	107	103	96	83	12	10	6	0	3	4	39	21	30	36	23	25	36	27	32	50	34	28	22	12	17	18	13	13	18	15	17	28	18	15
	1313	73	108	107	103	96	83	12	10	6	0	3	4	39	21	30	36	23	25	37	27	32	50	34	28	22	12	17	18	13	13	19	15	17	28	18	15
	1314	73	108	107	103	96	83	12	10	7	0	3	4	39	21	30	36	21	23	37	27	32	48	34	28	22	12	17	18	12	12	19	15	16	27	18	15
	1315	73	108	104	103	96	83	12	10	7	0	3	4	39	21	34	36	21	23	37	27	32	48	34	28	22	12	19	18	12	12	19	15	16	27	18	15
	1316	73	108	104	104	96	83	12	10	7	0	3	4	39	21	34	37	21	23	37	27	32	48	34	25	22	12	19	20	12	12	19	15	16	27	19	13
	1317	73	108	104	104	96	83	12	10	7	0	3	4	39	21	34	37	21	23	37	27	32	48	34	25	22	12	19	20	12	12	20	15	16	27	19	13
	1318	73	108	104	104	96	83	12	10	7	0	3	4	39	21	34	37	23	25	37	25	34	48	34	25	22	12	19	20	12	13	20	14	17	27	19	13
	1319	73	108	103	104	96	83	12	10	7	0	3	4	37	21	34	37	23	25	37	25	34	45	34	25	21	12	19	20	12	13	20	14	17	25	19	13
	1320	73	108	103	104	96	83	12	10	7	0	3	4	37	21	34	37	23	25	37	25	34	45	30	23	21	12	19	20	12	13	20	14	17	25	17	13
	1321	73	108	103	104	96	83	12	10	7	0	3	4	37	21	34	37	23	25	34	25	34	45	30	23	21	12	19	21	12	13	18	14	17	25	17	13
	1322	73	108	103	104	96	83	12	10	7	0	3	4	37	21	34	37	25	23	34	30	32	45	30	23	21	12	19	21	13	12	18	17	16	25	17	13
	1323	73	108	102	104	96	83	12	10	7	0	3	4	37	21	34	37	25	23	34	30	32	45	30	23	21	12	19	21	13	12	18	17	16	24	17	13
	1324	73	108	102	104	96	83	12	10	7	0	4	4	37	21	34	37	25	23	34	30	32	45	30	23	21	12	19	21	13	12	18	17	16	24	17	13
	1325	73	107	102	104	96	83	12	10	7	0	4	4	37	21	34	37	25	23	32	30	32	45	30	23	21	12	19	21	13	12	17	17	16	24	17	13
	1326	73	107	102	104	96	84	12	10	7	0	4	4	37	21	34	37	25	23	32	32	30	45	30	23	21	12	19	21	13	12	17	18	16	24	17	13
	1327	74	107	101	104	97	84	12	10	7	0	4	4	36	21	34	37	27	23	32	32	30	46	30	23	20	12	19	21	13	12	17	18	16	25	17	13
	1328	74	107	101	104	97	84	12	10	7	0	4	4	36	21	34	37	27	23	32	32	30	46	34	23	20	12	19	21	13	12	17	18	16	25	19	13
	1329	74	106	101	104	97	84	12	10	7	0	4	4	36	21	34	37	27	23	34	32	30	46	34	23	20	12	19	21	13	12	18	18	16	25	19	13
	1330	74	106	101	104	97	85	12	10	8	0	4	4	36	21	34	37	27	23	34	32	30	46	34	23	20	12	19	21	13	11	18	18	16	25	19	13
	1331	75	106	101	104	97	85	12	10	8	0	4	4	32	21	34	37	27	23	34	32	30	46	34	23	18	12	19	21	13	11	18	18	16	25	19	13
	1332	75	106	101	104	97	85	12	10	8	0	4	4	32	21	34	37	27	23	34	32	30	46	34	21	18	12	19	21	13	11	18	18	16	25	19	12
	1333	75	104	101	103	97	85	12	10	8	0	4	4	32	21	34	36	27	23	32	32	30	46	36	21	18	12	19	20	13	11	16	18	16	25	20	12
	1334	75	104	101	103	97	86	12	10	8	0	4	4	32	21	34	36	27	19	32	32	28	46	36	21	18	12	19	20	13	10	16	18	15	25	20	12
	1335	76	104	101	103	97	86	12	10	8	0	4	4	34	21	32	36	27	19	32	32	28	46	36	21	18	12	18	20	13	10	16	18	15	24	20	12
	1336	76	104	101	103	97	86	12	10	8	0	4	4	34	21	32	36	27	19	32	32	28	46	36	21	18	12	18	20	13	10	16	18	15	24	20	12
	1337	76	104	101	103	97	86	12	10	8	0	4	4	34	25	32	32	27	19	32	32	28	46	39	21	18	14	18	18	13	10	17	18	15	24	22	12
	1338	76	104	101	103	97	86	12	10	8	0	4	4	34	25	32	32	27	18	32	36	28	46	39	21	18	14	18	18	13	10	17	20	16	24	22	12
	1339	76	104	102	103	97	86	12	10	8	0	4	4	34	25	32	32	25	18	32	36	28	46	39	21	18	14	18	18	13	10	17	20	16	25	22	12
	1340	76	104	102	103	97	86	12	10	8	0	4	4	34	25	32	32	25	18	32	36	28	46	39	21	18	14	18	18	13	10	17	20	16	25	22	12
	1341	76	103	102	103	97	86	12	10	8	0	4	4	34	25	32	36	25	18	32	36	28	46	41	21	18	14	18	19	13	10	17	20	16	25	22	12
	1342	76	103	102	103	97	87	12	10	9	0	4	4	34	25	32	36	25	16	30	36	30	46	41	21	18	14	18	19	13	9	16	20	16	25	22	12
	1343	77	103	102	103	98	87	12	10	9	0	4	4	32	25	28	36	27	16	30	36	30	46	41	21	17	14	16	19	13	9	16	20	16	25	22	12
	1344	77	103	102	103	98	87	12	10	9	0	4	4	32	25	28	36	27	16	30	36	30	46	41	21	17	14	16	19	13	9	16	20	16	25	22	12
	1345	77	103	102	104	98	87	12	10	9	0	4	4	32	23	28	34	27	16	30	36	30	46	39	21	17	13	16	18	13	9	16	20	16	25	21	12
	1346	77	103	102	104	98	87	12	10	9	0	4	4	32	23	36	34	27	18	34	36	32	46	39	21	17	13	20	18	13	10	18	20	17	25	21	12
	1347	77	103	102	104	98	87	12	10	9	0	4	4	32	23	36	34	28	18	34	34	32	46	39	21	17	13	20	18	13	10	18	19	17	26	21	12
	1348	77	103	102	104	98	87	12	10	9	0	4	4	34	23	36	34	28	18	34	34	32	46	39	21	18	13	20	18	13	10	18	19	17	26	21	12
	1349	77	103	102	104	98	87	12	10	9	0	4	4	34	23	36	34	28	18	34	34	32	46	39	21	18	13	20	18	13	10	18	19	17	26	21	12
	1350	77	103	102	104	98	87	12	10	9	0	4	4	34	23	36	34	28	18	36	34	32	46	39	21	18	13	20	18	13	10	18	19	17	26	21	12
	1351	77	103	102	104	98	88	12	10	9	0	4	4	34	23	36	34	27	21	36	43	32	45	39	21	18	13	20	18	13	10	18	24	17	25	21	12
	1352	77	103	102	104	98	88	12	10	9	0	4	4	36	23	39	34	27	21	36	43	32	45	39	21	19	13	22	18	13	10	18	24	17	25	21	12
	1353	77	103	102	104	98	88	12	10	9	0	4	4	36	23	39	34	27	21	36	43	32	45	37	21	19	13	22	18	13	10	18	24	17	25	20	12
	1354	77	103	102	105	98	88	12	10	9	0	4	4	36	23	39	39	27	21	36	43	32	45	37	21	19	13	22	21	13	10	19	24	17	25	20	12
	1355	77	103	102	105	98	88	12	11	9	0	4	4	36	23	39	39	25	19	36	46	32	45	37	21	19	13	22	21	13	10	19	25	17	25	20	12
	1356	76	103	102	105	98	88	12	11	9	0	4	4	43	23	36	39	25	19	36	46	32	48	37	21	22	13	20	21	13	10	19	25	17	25	20	12
	1357	76	103	102	105	98	88	12	11	9	0	4	4	43	23	36	39	25	19	36	46	32	48	37	21	22	13	20	21	13	10	19	25	17	25	20	12
	1358	76	103	102	106	97	88	12	11	9	0	4	4	43	21	39	39	25	19	36	46	32	48	37	21	22	12	20	22	13	10	19	25	17	25	20	12
	1359	76	103	102	106	97	88	12	11	9	0	4	4	43	21	39	39	25	18	36	43	34	48	37	21	22	12	20	22	13	9	19	23	18	25	20	12
	1360	75	103	102	106	97	88	12	11	9	0	4	4	41	21	39	39	25	18	36	43	34	50	37	21	21	12	20	22	13	9	19	23	18	26	20	12
	1361	75	103	102	106	97	88	12	11	9	0	4	4	41	21	39	39	25	18	36	43	34	50	34	19	21	12	20	22	13	9	19	23	18	26	19	11
	1362	75	103	102	107	97	88	12	11	9	0	4	4	41	21	39	37	25	18	30	43	34	50	34	19	21	12	20	21	13	9	17	23	18	26	19	11
	1363	75	103	102	107	97	87	12	11	9	0	4	4	41	21	39	37	25	18	30	41	32	50	34	19	21	12	20	21	13	9	17	22	17	26	19	11
	1364	73	103	102	107	98	87	12	11	9	0	4	4	41	21	39	37	27	18	30	41	32	46	34	19	21	12	20	21	14	9	17	22	17	24	19	11
	1365	73	103	102	107	98	87	12	11	9	0	4	4	41	21	39	37	27	18	30	41	32	46	34	21	21	12	20	21	14	9	17	22	17	24	19	12
	1366	73	103	102	108	98	87	12	11	9	0	4	4	41	23	39	36	27	18	28	41	32	46	36	21	21	13	20	20	14	9	16	22	17	24	20	12
	1367	73	103	102	108	98	86	12	11	10	0	4	4	41	23	39	36	27	18	28	37	36	46	36	21	21	13	20	20	14	9	16	20	18	24	20	12
	1368	73	103	101	108	99	86	12	11	10	0	4	4	39	23	41	36	28	18	28	37	36	46	36	21	20	13	21	20	15	9	16	20	18	23	20	12
	1369	73	103	101	108	99	86	12	11	10	0	4	4	39	23	41	36	28	18	28	37	36	46	36	19	20	13	21	20	15	9	16	20	18	23	20	11
	1370	73	104	101	109	99	86	12	11	10	0	4	4	39	23	41	36	28	18	28	37	36	46	34	19	20	13	21	20	15	9	15	20	18	23	19	11
	1371	73	104	101	109	99	86	12	11	10	0	4	4	39	23	41	36	28	18	28	34	34	46	34	19	20	13	21	20	15	9	15	18	17	23	19	11
	1372	72	104	100	109	99	86	12	11	10	0	4	4	36	23	39	36	28	18	28	34	34	46	34	19	19	13	20	20	16	9	15	18	17	24	19	11
	1373	72	104	100	109	99	86	12	11	10	0	4	4	36	23	39	36	28	18	28	34	34	46	34	23	19	13	20	20	16	9	15	18	17	24	19	13
	1374	72	104	100	110	99	86	12	11	10	0	4	4	36	23	39	37	28	18	28	34	34	46	36	23	19	13	20	21	16	9	15	18	17	24	20	13
	1375	72	104	100	110	99	86	12	11	10	0	4	4	36	23	39	37	28	18	28	36	34	46	36	23	19	13	20	21	16	9	15	19	16	24	20	13
	1376	71	104	100	110	100	86	12	11	10	0	4	4	36	23	37	37	27	18	28	36	34	54	36	23	18	13	20	21	15	9	15	19	16	25	20	13
	1377	71	104	100	110	100	86	12	11	10	0	4	4	36	23	37	37	27	18	28	36	34	54	36	27	18	13	20	21	15	9	15	19	16	25	20	15
	1378	71	104	100	111	100	86	12	11	10	0	4	4	36	23	37	37	27	18	28	36	34	54	34	27	18	13	20	21	15	9	15	19	16	25	19	15
	1379	71	104	100	111	100	86	12	11	10	0	4	4	36	23	37	37	27	19	27	36	34	54	34	27	18	13	20	21	15	11	14	18	16	25	19	15
	1380	71	104	99	111	100	86	12	11	10	0	4	4	36	23	37	37	27	19	27	36	34	54	34	27	18	13	20	21	15	11	14	18	16	25	19	15
	1381	70	104	99	111	100	86	12	11	10	0	4	4	34	23	37	37	27	19	27	36	34	54	34	27	18	13	20	21	15	11	14	18	16	25	19	15
	1382	70	105	99	111	100	86	12	11	10	0	4	4	34	23	37	34	27	19	27	36	34	54	37	27	18	13	20	19	15	11	14	18	16	25	21	15
	1383	70	105	99	111	100	85	12	11	10	0	4	4	34	23	37	34	27	21	27	36	34	54	37	27	18	13	20	19	15	12	15	18	16	25	21	15
	1384	70	105	99	111	101	85	12	10	10	0	4	4	34	23	37	34	25	21	27	34	34	55	37	27	18	13	20	19	14	12	15	18	15	27	21	15
	1385	69	105	99	111	101	85	12	10	10	0	4	4	36	23	32	34	25	21	27	34	34	55	37	27	19	13	18	19	14	12	15	18	15	27	21	15
	1386	69	106	99	111	101	85	12	10	10	0	4	4	36	25	32	32	25	21	27	34	34	55	37	27	19	14	18	18	14	12	15	18	15	27	21	15
	1387	69	106	99	111	101	85	12	10	10	0	4	4	36	25	32	32	25	21	27	34	34	55	37	27	19	14	18	18	14	12	15	18	15	27	21	15
	1388	69	106	99	111	101	84	12	10	10	0	4	4	36	25	32	32	27	21	27	34	32	55	37	27	19	14	18	18	15	12	15	18	15	27	21	15
	1389	68	106	99	111	101	84	12	10	10	0	4	4	32	25	32	32	27	21	27	34	32	63	37	27	17	14	18	18	15	12	15	18	15	30	21	15
	1390	68	106	99	111	101	84	12	10	10	0	4	4	32	23	32	32	27	21	27	34	32	63	37	25	17	13	18	18	15	12	15	18	15	30	21	14
	1391	68	106	99	111	101	84	12	10	10	0	4	4	32	23	32	32	27	21	28	34	32	63	37	25	17	13	18	18	15	12	15	18	15	30	21	14
	1392	68	106	99	111	101	84	12	10	10	0	4	4	32	23	32	32	25	21	28	32	32	63	37	25	17	13	18	18	14	12	15	17	14	30	21	14
	1393	68	106	99	111	101	84	12	10	10	0	4	4	36	23	30	32	25	21	28	32	32	59	37	25	17	13	17	18	14	12	15	17	14	30	21	14
	1394	68	106	99	111	101	84	12	10	10	0	4	4	36	23	30	32	25	21	28	32	32	59	34	23	17	13	17	18	14	12	15	17	14	30	19	13
	1395	68	106	99	111	101	84	12	10	10	0	4	4	36	25	30	32	25	21	28	32	32	59	34	23	17	14	17	18	14	12	15	17	14	30	19	13
	1396	68	106	99	111	101	84	12	10	10	0	4	4	36	25	30	32	25	21	28	36	28	59	34	23	17	14	17	18	14	12	15	19	14	30	19	13
	1397	68	106	100	111	102	84	12	10	10	0	4	4	36	25	28	32	25	21	28	36	28	57	34	23	17	14	16	18	14	12	15	19	14	31	19	13
	1398	68	106	100	111	102	84	12	10	10	0	4	4	36	25	28	32	25	21	28	36	28	57	34	21	17	14	16	18	14	12	15	19	14	31	19	12
	1399	68	105	100	111	102	84	12	10	10	0	4	4	36	25	28	28	25	21	28	36	28	57	34	21	17	14	16	16	14	12	15	19	14	31	19	12
	1400	68	105	100	111	102	84	12	10	10	0	4	4	36	25	28	28	25	18	28	30	27	57	34	21	17	14	16	16	14	10	15	17	13	31	19	12
	1401	69	105	101	111	105	84	12	10	10	0	4	4	32	25	28	28	23	18	28	30	27	54	34	21	17	14	16	16	13	10	15	17	13	29	19	12
	1402	69	105	101	111	105	84	12	10	10	0	4	4	32	25	28	28	23	18	28	30	27	54	34	19	17	14	16	16	13	10	15	17	13	29	19	11
	1403	69	105	101	111	105	84	12	10	10	0	4	4	32	23	28	32	23	18	30	30	27	54	30	19	17	13	16	16	13	10	15	17	13	29	16	11
	1404	69	105	101	111	105	85	12	10	10	0	4	4	32	23	28	32	23	14	30	32	28	54	30	19	17	13	16	16	13	8	15	18	15	29	16	11
	1405	70	105	101	111	111	85	12	10	10	0	4	4	30	23	30	32	23	14	30	32	28	55	30	19	16	13	17	16	13	8	15	18	15	30	16	11
	1406	70	105	101	111	111	85	12	10	10	0	4	4	30	23	30	32	23	14	30	32	28	55	30	18	16	13	17	16	13	8	15	18	15	30	16	10
	1407	70	104	101	110	111	85	12	10	10	0	4	4	30	21	34	30	23	14	28	32	28	55	32	18	16	12	18	16	13	8	14	18	15	30	17	10
	1408	70	104	101	110	111	86	12	10	11	0	4	4	30	21	34	30	23	14	28	34	28	55	32	18	16	12	18	16	13	8	14	19	15	30	17	10
	1409	71	104	101	110	115	86	12	10	11	0	4	4	30	21	34	30	27	14	28	34	28	54	32	18	16	12	18	16	15	8	14	19	15	29	17	10
	1410	71	104	101	110	115	86	12	10	11	0	4	4	30	21	34	30	27	14	28	34	28	54	32	18	16	12	18	16	15	8	14	19	15	29	17	10
	1411	71	103	101	109	115	86	12	10	11	0	4	4	30	23	34	36	27	14	28	34	28	54	37	18	16	13	18	19	15	8	14	19	15	29	20	10
	1412	71	103	101	108	115	86	12	10	11	0	4	4	30	23	34	34	27	19	27	34	28	54	37	18	16	13	18	19	15	10	13	19	15	29	20	10
	1413	73	103	100	108	119	86	12	10	11	0	4	4	30	23	36	34	25	19	27	34	28	55	37	18	16	13	19	19	14	10	13	19	15	30	20	10
	1414	73	103	100	108	119	86	12	10	11	0	4	4	30	23	36	34	25	19	27	34	28	55	37	18	16	13	19	19	14	10	13	19	15	30	20	10
	1415	73	102	100	108	119	86	12	10	11	0	4	4	30	25	36	34	25	19	27	34	28	55	37	16	16	14	19	19	14	10	13	19	15	30	21	9
	1416	73	102	100	108	119	86	12	10	11	0	4	4	30	25	36	34	25	23	28	37	30	55	37	16	16	14	19	19	14	10	14	20	17	30	21	9
	1417	73	102	100	108	122	86	12	10	11	0	4	4	30	25	36	34	25	23	28	37	30	59	37	16	16	14	19	19	14	10	14	20	17	31	21	9
	1418	73	102	100	108	122	86	12	10	11	0	4	4	28	25	34	34	25	23	28	37	30	59	37	16	16	14	18	19	14	10	14	20	17	31	21	9
	1419	73	101	100	108	122	86	12	10	11	0	4	4	28	21	34	34	25	23	28	37	30	59	39	18	16	12	18	19	14	10	14	20	17	31	22	10
	1420	73	101	100	106	122	87	12	10	11	0	4	4	28	21	34	34	25	23	25	37	30	59	39	18	16	12	18	19	14	10	13	20	17	31	22	10
	1421	73	101	100	106	124	87	12	10	11	0	4	4	28	21	34	34	25	23	25	36	30	59	39	18	16	12	18	19	14	10	13	19	17	31	22	10
	1422	75	101	99	106	124	87	12	10	11	0	4	4	27	21	34	34	25	23	25	36	30	55	39	18	15	12	17	19	14	10	13	19	17	28	22	10
	1423	75	101	99	106	124	87	12	10	11	0	4	4	27	23	34	34	25	23	25	36	30	55	39	19	15	13	17	19	14	10	13	19	17	28	21	11
	1424	75	101	99	105	124	87	12	10	11	0	4	4	27	23	34	30	25	23	25	36	30	55	39	19	15	13	17	17	14	10	13	19	17	28	21	11
	1425	75	101	99	105	126	88	12	10	11	0	4	4	27	23	34	30	21	25	25	36	34	55	39	19	15	13	17	17	12	11	13	18	19	28	21	11
	1426	76	101	99	105	126	88	12	10	11	0	4	4	23	23	36	30	21	25	25	36	34	55	39	19	13	13	18	17	12	11	13	18	19	27	21	11
	1427	76	101	99	105	126	88	12	10	11	0	4	4	23	23	36	30	21	25	25	36	34	55	39	16	13	13	18	17	12	11	13	18	19	27	20	9
	1428	76	100	99	103	126	88	12	10	11	0	4	4	23	25	36	28	21	25	23	36	34	55	39	16	13	14	18	16	12	11	13	18	19	27	20	9
	1429	76	100	99	103	126	90	12	9	11	0	4	4	23	25	36	28	21	27	23	37	36	55	39	16	13	14	18	16	12	12	13	20	20	27	20	9
	1430	78	100	100	103	126	90	12	9	11	0	4	4	25	25	36	28	23	27	23	37	36	57	39	16	14	14	18	16	13	12	13	20	20	30	20	9
	1431	78	100	100	103	126	90	12	9	11	0	4	4	25	25	36	28	23	27	23	37	36	57	39	19	14	14	18	16	13	12	13	20	20	30	20	10
	1432	78	100	100	101	126	90	12	9	11	0	4	4	25	27	36	25	23	27	27	37	36	57	41	19	14	15	18	14	13	12	15	20	20	30	21	10
	1433	78	100	100	101	126	91	12	9	11	0	4	4	25	27	36	25	23	27	27	36	32	57	41	19	14	15	18	14	13	12	15	19	18	30	21	10
	1434	80	100	102	101	126	91	12	9	11	0	4	4	27	27	28	25	21	27	27	36	32	57	41	19	15	15	15	14	12	12	15	19	18	30	21	10
	1435	80	100	102	101	126	91	12	9	11	0	4	4	27	27	28	25	21	27	27	36	32	57	41	21	15	15	15	14	12	12	15	19	18	30	21	11
	1436	80	99	102	100	126	91	12	9	11	0	4	4	27	25	28	23	21	27	28	36	32	57	43	21	15	14	15	13	12	12	16	19	18	30	23	11
	1437	80	99	102	100	126	92	12	9	11	0	4	4	27	25	28	23	21	23	28	34	34	57	43	21	15	14	15	13	12	12	16	18	19	30	23	11
	1438	82	99	103	100	124	92	12	9	11	0	4	4	28	25	28	23	23	23	28	34	34	61	43	21	16	14	15	13	13	12	16	18	19	33	23	11
	1439	82	99	103	100	124	92	12	9	11	0	4	4	28	25	28	23	23	23	28	34	34	61	43	19	16	14	15	13	13	12	16	18	19	33	23	10
	1440	82	99	103	99	124	92	12	9	11	0	3	4	28	23	28	19	23	23	28	34	34	61	45	19	16	13	15	11	13	12	16	18	19	33	21	10
	1441	82	99	103	99	124	93	12	9	11	0	3	4	28	23	28	19	23	19	28	30	34	61	45	19	16	13	15	11	13	11	16	17	18	33	21	10
	1442	83	99	104	99	122	93	12	9	11	0	3	4	28	23	28	19	21	19	28	30	34	61	45	19	16	13	15	11	12	11	16	17	18	31	21	10
	1443	83	99	104	99	122	93	12	9	11	0	3	4	28	23	28	19	21	19	28	30	34	61	45	25	16	13	15	11	12	11	16	17	18	31	21	13
	1444	83	99	104	97	122	93	12	9	11	0	3	4	28	25	28	21	21	19	30	30	34	61	45	25	16	14	15	12	12	11	17	17	18	31	21	13
	1445	83	99	104	97	122	93	12	9	11	0	3	4	28	25	28	21	21	19	30	28	30	61	45	25	16	14	15	12	12	11	17	16	17	31	21	13
	1446	85	99	106	97	119	93	12	9	11	0	3	4	28	25	28	21	23	19	30	28	30	57	45	25	16	14	15	12	13	11	17	16	17	31	21	13
	1447	85	99	106	97	119	93	12	9	11	0	3	4	28	25	28	21	23	19	30	28	30	57	45	27	16	14	15	12	13	11	17	16	17	31	21	13
	1448	85	99	106	96	119	93	12	9	11	0	3	4	28	27	28	28	23	19	30	28	30	57	43	27	16	15	15	16	13	11	17	16	17	31	20	13
	1449	85	99	106	96	119	93	12	10	10	0	3	4	28	27	28	28	23	19	32	30	32	57	43	27	16	15	15	16	13	11	15	17	16	31	20	13
	1450	85	99	107	96	116	93	12	10	10	0	3	4	28	27	27	28	23	19	32	30	32	55	43	27	16	15	15	16	13	11	15	17	16	29	20	13
	1451	86	99	107	96	116	93	12	10	10	0	3	4	34	27	27	28	23	19	32	30	32	55	43	27	17	15	15	16	13	11	15	17	16	29	20	13
	1452	86	99	107	96	116	93	12	10	10	0	3	4	34	25	27	28	23	19	32	30	32	55	37	25	17	14	15	16	13	11	15	17	16	29	18	12
	1453	86	99	107	95	116	93	12	10	10	0	3	4	34	25	27	37	23	19	32	30	28	55	37	25	17	14	15	21	13	11	16	17	15	29	18	12
	1454	86	99	107	95	113	93	12	10	10	0	3	4	34	25	27	37	23	19	32	28	28	55	37	25	17	14	15	21	13	11	16	16	15	29	18	12
	1455	87	99	108	95	113	93	12	10	10	0	3	4	34	25	25	37	23	19	32	28	28	50	37	25	18	14	14	21	13	11	16	16	15	26	18	12
	1456	87	100	108	95	113	93	12	10	10	0	3	4	34	25	25	37	23	19	32	28	28	50	36	23	18	14	14	21	13	11	16	16	15	26	17	12
	1457	87	100	108	94	113	93	12	10	10	0	3	4	34	25	25	39	23	19	34	28	28	50	36	23	18	14	14	21	13	11	17	16	15	26	17	12
	1458	87	100	108	94	112	94	12	10	10	0	3	4	34	25	25	39	23	21	34	32	28	50	36	23	18	14	14	21	13	12	17	18	15	26	17	12
	1459	88	100	109	94	112	94	12	10	10	0	3	4	34	25	28	39	23	21	34	32	28	48	36	23	17	14	15	21	13	12	17	18	15	26	17	12
	1460	88	101	109	94	112	94	12	10	10	0	3	4	34	25	28	39	23	21	34	32	28	48	30	27	17	14	15	21	13	12	17	18	15	26	17	14
	1461	88	101	109	93	112	94	12	10	10	0	3	4	34	25	28	39	23	21	32	32	28	48	30	27	17	14	15	21	13	12	16	18	15	26	17	14
	1462	88	101	109	93	112	95	12	10	10	0	3	4	34	25	28	39	23	19	32	30	27	48	30	27	17	14	15	21	13	10	16	17	15	26	17	14
	1463	91	101	110	93	110	95	12	10	10	0	3	4	36	25	28	39	21	19	32	30	27	46	30	27	17	14	15	21	12	10	16	17	15	25	17	14
	1464	91	101	110	93	110	95	12	10	10	0	3	4	36	25	28	39	21	19	32	30	27	46	30	25	17	14	15	21	12	10	16	17	15	25	17	13
	1465	91	102	110	92	110	95	11	10	10	0	3	4	36	27	28	41	21	19	30	30	27	46	30	25	17	15	15	22	12	10	15	17	15	25	17	13
	1466	91	102	110	92	110	96	11	10	10	0	3	4	36	27	28	41	21	19	30	32	28	46	30	25	17	15	15	22	12	9	15	18	15	25	17	13
	1467	94	102	110	92	109	96	11	10	10	0	3	4	36	27	30	41	27	19	30	32	28	54	30	25	17	15	16	22	13	9	15	18	15	28	17	13
	1468	94	102	110	92	109	96	11	10	10	0	3	4	36	27	30	37	27	19	30	32	28	54	30	25	17	15	16	21	13	9	15	18	15	28	17	13
	1469	94	103	110	92	109	96	11	10	10	0	3	4	36	28	30	37	27	19	28	32	28	54	30	25	17	16	16	21	13	9	14	18	15	28	16	13
	1470	94	103	110	92	109	97	11	10	10	0	3	4	36	28	30	37	27	27	28	32	30	54	30	25	17	16	16	21	13	13	14	18	17	28	16	13
	1471	100	103	110	92	108	97	11	10	10	0	3	4	34	28	34	37	23	27	28	32	30	54	30	25	16	16	18	21	12	13	14	18	17	28	16	13
	1472	100	103	110	92	108	97	11	10	10	0	3	4	34	28	34	37	23	27	28	32	30	54	30	19	16	16	18	21	12	13	14	18	17	28	16	11
	1473	100	104	110	91	108	97	11	10	10	0	3	4	34	32	34	43	23	27	30	32	30	54	32	19	16	18	18	23	12	13	16	18	17	28	17	11
	1474	100	104	110	91	108	97	11	9	10	0	3	4	34	32	34	43	23	30	30	30	28	54	32	19	16	18	18	23	12	16	16	17	16	28	17	11
	1475	104	104	109	91	107	97	11	9	10	0	3	4	32	32	32	43	21	30	30	30	28	55	32	19	17	18	17	23	10	16	16	17	16	28	17	11
	1476	104	104	109	91	107	97	11	9	10	0	3	4	32	32	32	43	21	30	30	30	28	55	32	21	17	18	17	23	10	16	16	17	16	28	17	12
	1477	104	105	109	91	107	97	11	9	10	0	3	4	32	32	32	39	21	30	25	30	28	55	36	21	17	18	17	20	10	16	14	17	16	28	18	12
	1478	104	105	109	91	107	98	11	9	10	0	3	4	32	32	32	39	21	30	25	36	30	55	36	21	17	18	17	20	10	17	14	18	17	28	18	12
	1479	108	105	107	91	106	98	11	9	10	0	3	4	32	32	30	39	21	30	25	36	30	54	36	21	17	18	16	20	11	17	14	18	17	27	18	12
	1480	108	105	107	91	106	98	11	9	10	0	3	4	32	32	30	39	21	30	25	36	30	54	36	21	17	18	16	20	11	17	14	18	17	27	18	12
	1481	108	106	107	91	106	98	11	9	10	0	3	4	32	28	30	36	21	30	25	36	30	54	36	21	17	16	16	18	11	17	14	18	17	27	18	12
	1482	108	106	107	91	106	99	11	9	10	0	3	4	32	28	30	36	21	28	25	34	28	54	36	21	17	16	16	18	11	16	14	18	16	27	18	12
	1483	108	106	106	91	105	99	11	9	10	0	3	4	32	28	30	36	21	28	25	34	28	48	36	21	17	16	17	18	11	16	14	18	16	25	18	12
	1484	111	106	106	91	105	99	11	9	10	0	3	4	32	28	30	36	21	28	25	34	28	48	36	21	17	16	17	18	11	16	14	18	16	25	18	12
	1485	111	107	106	91	105	99	11	9	10	0	3	4	32	30	30	36	21	28	25	34	28	48	39	19	17	17	17	18	11	16	14	18	16	25	20	11
	1486	111	107	106	91	105	100	11	9	10	0	3	4	32	30	30	34	21	27	27	36	30	48	39	19	17	17	17	17	11	15	15	18	17	25	20	11
	1487	111	107	106	91	104	100	11	9	10	0	3	4	32	30	30	34	21	27	27	36	30	45	39	19	17	17	17	17	10	15	15	18	17	24	20	11
	1488	113	107	104	91	104	100	11	9	10	0	3	4	32	30	30	34	21	27	27	36	30	45	39	19	18	17	17	17	10	15	15	18	17	24	20	11
	1489	113	108	104	91	104	100	11	9	10	0	3	4	32	28	30	34	21	27	27	36	30	45	39	18	18	16	17	17	10	15	15	18	17	24	20	10
	1490	113	108	104	91	104	100	11	9	10	0	3	4	32	28	30	36	21	27	32	36	30	45	39	18	18	16	17	18	10	15	17	18	17	24	20	10
	1491	113	108	104	91	103	102	11	9	10	0	3	4	32	28	30	36	18	25	32	36	27	45	39	18	18	16	17	18	10	14	17	18	15	24	20	10
	1492	115	108	104	91	103	102	11	9	10	0	3	4	30	28	27	36	18	25	32	36	27	46	39	18	17	16	15	18	10	14	17	18	15	24	20	10
	1493	115	108	104	91	103	102	11	9	10	0	3	4	30	25	27	36	18	25	32	36	27	46	41	18	17	14	15	18	10	14	17	18	15	24	21	10
	1494	115	108	104	91	103	102	11	9	10	0	3	4	30	25	27	36	18	25	34	36	27	46	41	18	17	14	15	20	10	14	18	18	15	24	21	10
	1495	115	108	104	91	102	103	11	8	10	0	3	4	30	25	27	36	18	25	34	36	27	46	41	18	17	14	15	20	10	13	18	18	15	24	21	10
	1496	118	108	103	91	102	103	11	8	10	0	3	4	34	25	25	36	18	25	34	36	27	45	41	18	19	14	14	20	10	13	18	18	15	23	21	10
	1497	118	108	103	91	102	103	11	8	10	0	3	4	34	25	25	36	18	25	34	36	27	45	39	19	19	14	14	20	10	13	18	18	15	23	21	11
	1498	118	109	103	92	102	103	11	8	10	0	3	4	34	25	25	39	18	25	36	36	27	45	39	19	19	14	14	22	10	13	19	18	15	23	21	11
	1499	118	109	103	92	102	103	11	8	10	0	3	4	34	25	25	39	18	23	36	36	27	45	39	19	19	14	14	22	10	12	19	18	15	23	21	11
	1500	120	109	103	92	101	103	11	8	10	0	3	4	36	25	28	39	21	23	36	36	27	43	39	19	19	14	16	22	12	12	19	18	15	23	21	11
	1501	120	109	103	92	101	103	11	8	10	0	3	4	36	25	28	39	21	23	36	36	27	43	39	21	19	14	16	22	12	12	19	18	15	23	21	12
	1502	120	112	103	93	101	103	11	8	10	0	3	4	36	25	28	37	21	23	36	36	27	43	39	21	19	14	16	21	12	12	19	18	15	23	22	12
	1503	120	112	103	93	101	104	11	8	10	0	3	4	36	25	28	37	21	23	36	34	28	43	39	21	19	14	16	21	12	12	19	18	16	23	22	12
	1504	121	112	104	93	100	104	11	8	10	0	3	4	36	25	28	37	19	23	36	34	28	46	39	21	19	14	16	21	11	12	19	18	16	25	22	12
	1505	121	112	104	93	100	104	11	8	10	0	3	4	36	25	28	37	19	23	36	34	28	46	39	23	19	14	16	21	11	12	19	18	16	25	22	13
	1506	121	114	104	93	100	104	11	8	10	0	3	4	36	27	28	37	19	23	34	34	28	46	39	23	19	15	16	20	11	12	18	18	16	25	22	13
	1507	121	114	104	93	100	104	11	8	10	0	3	4	36	27	28	37	19	21	34	34	30	46	39	23	19	15	16	20	11	11	18	19	16	25	22	13
	1508	121	114	105	93	99	104	11	8	10	0	3	4	32	27	28	37	18	21	34	34	30	50	39	23	17	15	16	20	10	11	18	19	16	27	22	13
	1509	121	114	105	93	99	104	11	8	10	0	3	4	32	27	28	37	18	21	34	34	30	50	39	23	17	15	16	20	10	11	18	19	16	27	22	13
	1510	121	118	105	94	99	104	11	8	10	0	3	4	32	23	28	37	18	21	32	34	30	50	39	23	17	13	16	20	10	11	16	19	16	27	22	13
	1511	121	118	105	94	99	105	11	8	10	0	3	4	32	23	28	37	18	19	32	32	30	50	39	23	17	13	16	20	10	10	16	18	16	27	22	13
	1512	121	118	106	94	99	105	11	8	10	0	3	4	34	23	27	37	21	19	32	32	30	50	39	23	17	13	15	20	12	10	16	18	16	27	22	13
	1513	121	118	106	94	99	105	11	8	10	0	3	4	34	23	27	37	21	19	32	32	30	50	39	23	17	13	15	20	12	10	16	18	16	27	22	13
	1514	121	121	106	94	99	105	11	8	10	0	3	4	34	23	27	37	21	19	32	32	30	50	41	23	17	13	15	19	12	10	16	18	16	27	23	13
	1515	121	121	106	94	99	106	11	8	10	0	3	4	34	23	27	37	21	21	30	30	32	50	41	23	17	13	15	19	12	10	16	17	17	27	23	13
	1516	121	121	107	94	99	106	11	8	10	0	3	4	34	23	28	37	25	21	30	30	32	50	41	23	17	13	16	19	13	10	16	17	17	27	23	13
	1517	120	121	107	94	99	106	11	8	10	0	3	4	36	23	28	37	25	21	30	30	32	50	41	23	18	13	16	19	13	10	16	17	17	27	23	13
	1518	120	124	107	94	99	106	11	8	10	0	3	4	36	27	28	37	25	21	30	30	32	50	37	23	18	15	16	19	13	10	16	17	17	27	21	13
	1519	120	124	107	95	99	108	11	8	10	0	3	4	36	27	28	34	25	19	23	34	32	50	37	23	18	15	16	19	13	11	13	17	17	27	21	13
	1520	120	124	107	95	99	108	11	8	10	0	3	4	36	27	28	34	27	19	23	34	32	46	37	23	18	15	16	19	14	11	13	17	17	26	21	13
	1521	120	124	108	95	99	108	11	8	10	0	3	4	37	27	30	34	27	19	23	34	32	46	37	23	19	15	17	19	14	11	13	17	17	26	21	13
	1522	120	125	108	95	99	108	11	8	10	0	3	4	37	25	30	34	27	19	23	34	32	46	37	21	19	14	17	19	14	11	13	17	17	26	21	12
	1523	120	125	108	95	99	108	11	8	11	0	3	4	37	25	30	30	27	19	25	34	36	46	37	21	19	14	17	17	14	11	14	17	18	26	21	12
	1524	120	125	108	95	99	110	11	8	11	0	3	4	37	25	30	30	37	19	25	37	36	46	37	21	19	14	17	17	18	11	14	18	18	26	21	12
	1525	118	125	109	95	99	110	11	8	11	0	3	4	36	25	28	30	37	19	25	37	36	46	37	21	19	14	16	17	18	11	14	18	18	25	21	12
	1526	118	126	109	95	99	110	11	8	11	0	3	4	36	25	28	30	37	19	25	37	36	46	39	18	19	14	16	17	18	11	14	18	18	25	21	10
	1527	118	126	109	95	99	110	11	8	11	0	3	4	36	25	28	30	37	19	21	37	36	46	39	18	19	14	16	17	18	11	12	18	18	25	21	10
	1528	118	126	109	95	100	111	11	8	11	0	3	4	36	25	28	30	39	19	21	36	34	46	39	18	19	14	16	17	21	11	12	18	17	25	21	10
	1529	117	126	111	95	100	111	11	8	11	0	3	4	39	25	28	30	39	19	21	36	34	45	39	18	20	14	16	17	21	11	12	18	17	24	21	10
	1530	117	126	111	95	100	111	11	8	11	0	3	4	39	25	28	30	39	19	21	36	34	45	41	16	20	14	16	17	21	11	12	18	17	24	21	9
	1531	117	126	111	94	100	111	11	8	11	0	3	4	39	27	28	28	39	19	25	36	34	45	41	16	20	15	16	16	21	11	13	18	17	24	21	9
	1532	117	126	111	94	100	112	11	7	11	0	3	4	39	27	28	28	39	19	25	43	34	45	41	16	20	15	16	16	21	11	13	19	17	24	21	9
	1533	114	126	113	94	102	112	11	7	11	0	3	4	37	27	28	28	34	19	25	43	34	43	41	16	20	15	16	16	19	11	13	19	17	22	21	9
	1534	114	126	113	94	102	112	11	7	11	0	3	4	37	27	28	28	34	19	25	43	34	43	41	16	20	15	16	16	19	11	13	19	17	22	21	9
	1535	114	126	113	94	102	112	11	7	11	0	3	4	37	28	28	25	34	19	27	43	34	43	39	16	20	16	16	14	19	11	14	19	17	22	19	9
	1536	114	126	113	94	102	112	11	7	11	0	3	4	37	28	28	25	34	19	27	39	34	43	39	16	20	16	16	14	19	11	14	18	18	22	19	9
	1537	113	126	116	94	103	112	11	7	11	0	3	4	36	28	28	25	34	19	27	39	34	41	39	16	19	16	16	14	19	11	14	18	18	22	19	9
	1538	113	126	116	94	103	112	11	7	11	0	3	4	36	28	28	25	34	19	27	39	34	41	39	18	19	16	16	14	19	11	14	18	18	22	19	10
	1539	113	126	116	93	103	112	11	7	11	0	3	4	36	28	28	25	34	19	25	39	34	41	36	18	19	16	16	14	19	11	13	18	18	22	18	10
	1540	113	126	116	93	103	113	11	7	11	0	3	4	36	28	28	25	34	19	25	43	32	41	36	18	19	16	16	14	19	11	13	19	16	22	18	10
	1541	111	126	119	93	105	113	11	7	11	1	3	4	36	28	30	25	32	19	25	43	32	37	36	18	19	16	17	14	18	11	13	19	16	20	18	10
	1542	111	126	119	93	105	113	11	7	11	1	3	4	36	28	30	25	32	19	25	43	32	37	36	25	19	16	17	14	18	11	13	19	16	20	18	13
	1543	111	126	119	92	105	113	11	7	11	1	3	4	36	28	30	25	32	19	28	43	32	37	32	25	19	16	17	14	18	11	14	19	16	20	15	13
	1544	111	126	119	92	105	113	11	7	11	1	3	4	36	28	30	25	32	18	28	43	30	37	32	25	19	16	17	14	18	10	14	19	15	20	15	13
	1545	109	126	121	92	106	113	11	7	11	1	3	4	36	28	32	25	30	18	28	43	30	36	32	25	19	16	18	14	16	10	14	19	15	19	15	13
	1546	109	126	121	92	106	113	11	7	11	1	3	4	36	28	32	25	30	18	28	43	30	36	32	25	19	16	18	14	16	10	14	19	15	19	15	13
	1547	109	124	121	91	106	113	11	7	11	1	2	4	36	30	32	23	30	18	30	43	30	36	32	25	19	17	18	13	16	10	14	19	15	19	16	13
	1548	109	124	121	91	106	113	11	7	11	1	2	4	36	30	32	23	30	25	30	36	34	36	32	25	19	17	18	13	16	14	14	18	16	19	16	13
	1549	109	124	122	91	108	113	11	7	11	1	2	4	36	30	34	23	28	25	30	36	34	48	32	25	19	17	19	13	15	14	14	18	16	27	16	13
	1550	105	124	122	91	108	113	11	7	11	1	2	4	34	30	34	23	28	25	30	36	34	48	32	30	19	17	19	13	15	14	14	18	16	27	16	15
	1551	105	123	122	91	108	113	11	7	11	1	2	4	34	28	34	23	28	25	30	36	34	48	32	30	19	16	19	13	15	14	14	18	16	27	16	15
	1552	105	123	122	90	108	113	11	8	11	1	2	4	34	28	34	25	28	28	34	36	30	48	32	30	19	16	19	14	15	16	16	17	15	27	16	15
	1553	105	123	122	90	111	113	11	8	11	1	2	4	34	28	34	25	28	28	34	36	30	48	32	30	19	16	18	14	15	16	16	17	15	27	16	15
	1554	102	123	122	90	111	113	11	8	11	2	2	4	30	28	34	25	28	28	34	36	30	54	32	34	17	16	18	14	15	16	16	17	15	30	16	17
	1555	102	122	122	90	111	113	11	8	11	2	2	4	30	30	34	25	28	28	34	36	30	54	25	34	17	17	18	14	15	16	16	17	15	30	14	17
	1556	102	122	122	89	111	113	11	8	11	2	2	4	30	30	34	25	28	32	32	27	34	54	25	34	17	17	18	14	15	18	16	15	16	30	14	17
	1557	102	122	122	89	117	113	11	8	11	2	2	4	30	30	34	25	28	32	32	27	34	54	25	34	17	17	18	14	15	18	16	15	16	30	14	17
	1558	99	122	121	89	117	113	11	8	11	2	2	4	30	30	34	25	28	32	32	27	34	57	25	34	17	17	18	14	15	18	16	15	16	32	14	17
	1559	99	121	121	89	117	113	11	8	11	2	2	4	30	28	34	25	28	32	32	27	34	57	34	34	17	16	18	14	15	18	16	15	16	32	18	17
	1560	99	121	121	89	117	113	11	8	11	2	2	4	30	28	34	25	28	32	30	27	34	57	34	34	17	16	18	14	15	18	14	15	16	32	18	17
	1561	99	121	121	89	117	113	11	8	11	2	2	4	30	28	34	25	28	28	30	28	30	57	34	34	17	16	18	14	15	16	14	16	15	32	18	17
	1562	96	121	119	89	126	113	11	8	11	2	2	4	30	28	32	25	27	28	30	28	30	52	34	34	17	16	17	14	15	16	14	16	15	29	18	17
	1563	96	121	119	89	126	113	11	8	11	2	1	4	30	28	32	25	27	28	30	28	30	52	43	32	17	16	17	14	15	16	14	16	15	29	23	16
	1564	96	119	119	88	126	113	11	8	11	2	1	4	30	34	32	27	27	28	32	28	30	52	43	32	17	19	17	15	15	16	14	16	15	29	23	16
	1565	96	119	119	88	126	113	11	8	11	2	1	4	30	34	32	27	27	27	32	30	32	52	43	32	17	19	17	15	15	15	14	17	14	29	23	16
	1566	93	119	117	88	136	113	11	8	11	2	1	4	28	34	32	27	32	27	32	30	32	52	43	32	16	19	17	15	18	15	14	17	14	29	23	16
	1567	93	119	117	88	136	113	11	8	11	2	1	4	28	34	32	27	32	27	32	30	32	52	45	27	16	19	17	15	18	15	14	17	14	29	24	15
	1568	93	118	117	87	136	113	10	8	11	2	1	4	28	36	32	27	32	27	32	30	32	52	45	27	16	20	17	15	18	15	15	17	14	29	24	15
	1569	93	118	117	87	136	113	10	8	11	2	1	4	28	36	32	27	32	28	32	41	36	52	45	27	16	20	17	15	18	16	15	22	16	29	24	15
	1570	90	118	116	87	139	113	10	8	11	3	1	4	27	36	32	27	30	28	32	41	36	50	45	27	15	20	17	15	17	16	15	22	16	28	24	15
	1571	90	118	116	87	139	113	10	8	11	3	1	4	27	36	32	27	30	28	32	41	36	50	45	27	15	20	17	15	17	16	15	22	16	28	24	15
	1572	90	116	116	86	139	113	10	8	11	3	1	4	27	34	32	27	30	28	32	41	36	50	45	27	15	19	17	15	17	16	15	22	16	28	24	15
	1573	90	116	116	86	139	113	10	8	11	3	1	4	27	34	32	27	30	25	32	43	32	50	45	27	15	19	17	15	17	14	15	24	15	28	24	15
	1574	89	116	113	86	142	113	10	8	11	3	1	4	32	34	28	27	28	25	32	43	32	48	45	27	18	19	15	15	16	14	15	24	15	27	24	15
	1575	89	116	113	86	142	113	10	8	11	3	1	4	32	34	28	27	28	25	32	43	32	48	45	27	18	19	15	15	16	14	15	24	15	27	24	15
	1576	88	115	113	86	142	113	10	8	11	3	1	4	32	30	28	28	28	25	30	43	32	48	43	27	18	17	15	16	16	14	15	24	15	27	22	15
	1577	88	115	113	86	142	113	10	8	11	3	1	4	32	30	28	28	28	23	30	39	34	48	43	27	18	17	15	16	16	13	15	21	17	27	22	15
	1578	88	115	113	86	145	113	10	8	11	3	1	4	32	30	27	28	25	23	30	39	34	43	43	27	18	17	15	16	14	13	15	21	17	24	22	15
	1579	88	115	113	86	145	113	10	8	11	3	1	4	32	30	27	28	25	23	30	39	34	43	43	27	18	17	15	16	14	13	15	21	17	24	22	15
	1580	88	113	113	86	145	113	10	8	11	3	1	4	32	32	27	27	25	23	32	39	34	43	39	27	18	18	15	15	14	13	15	21	17	24	21	15
	1581	88	113	113	86	145	113	10	9	11	3	1	4	32	32	27	27	25	23	32	37	30	43	39	27	18	18	15	15	14	13	15	20	15	24	21	15
	1582	88	113	111	86	147	113	10	9	11	3	1	4	32	32	32	27	25	23	32	37	30	41	39	27	18	18	17	15	14	13	15	20	15	23	21	15
	1583	88	113	111	86	147	113	10	9	11	3	1	4	32	32	32	27	25	23	32	37	30	41	39	25	18	18	17	15	14	13	15	20	15	23	21	14
	1584	88	112	111	86	147	113	10	9	11	3	1	4	32	37	32	27	25	23	32	37	30	41	39	25	18	20	17	15	14	13	15	20	15	23	21	14
	1585	88	112	111	86	147	114	10	9	11	3	1	4	32	37	32	28	25	18	32	32	34	41	39	25	18	20	17	16	14	10	16	18	18	23	21	14
	1586	88	112	111	86	149	114	10	9	11	4	1	4	32	37	32	28	30	18	32	32	34	41	39	25	18	20	17	16	15	10	16	18	18	23	21	14
	1587	88	112	110	86	149	114	10	9	11	4	1	4	30	37	43	28	30	18	32	32	34	41	39	23	16	20	22	16	15	10	16	18	18	23	21	13
	1588	88	110	110	86	149	114	10	9	11	4	1	4	30	36	43	28	30	18	32	32	34	41	34	23	16	18	22	16	15	10	16	18	18	23	17	13
	1589	88	110	110	86	149	115	10	9	11	4	1	4	30	36	43	32	30	25	27	30	32	41	34	23	16	18	22	16	15	13	15	17	18	23	17	13
	1590	89	110	110	86	149	115	10	9	11	4	1	4	34	36	43	32	32	25	27	30	32	41	34	23	18	18	22	16	16	13	15	17	18	23	17	13
	1591	89	110	110	86	149	115	10	9	11	4	1	4	34	36	41	32	32	25	27	30	32	43	34	27	18	18	22	16	16	13	15	17	18	24	17	15
	1592	89	109	110	86	149	115	10	9	11	4	1	4	34	36	41	32	32	25	27	30	32	43	32	27	18	19	22	16	16	13	15	17	18	24	17	15
	1593	89	109	110	86	149	115	10	9	11	4	1	4	34	36	41	32	32	25	32	30	32	43	32	27	18	19	22	16	16	13	16	17	18	24	17	15
	1594	89	109	110	86	149	116	10	10	11	4	1	4	34	36	41	32	32	25	32	34	41	43	32	27	18	19	22	16	16	13	16	17	22	24	17	15
	1595	90	109	109	86	149	116	10	10	11	4	1	4	30	36	41	32	34	25	32	34	41	43	32	27	16	19	22	16	19	13	16	17	22	24	17	15
	1596	90	109	109	86	149	116	10	10	11	4	1	4	30	36	41	32	34	25	32	34	41	43	32	27	16	19	22	16	19	13	16	17	22	24	17	15
	1597	90	107	109	86	149	116	10	10	11	4	1	4	30	30	41	30	34	25	37	34	41	43	32	27	16	17	22	16	19	13	18	17	22	24	17	15
	1598	90	107	109	86	149	117	10	10	10	4	1	4	30	30	41	30	34	32	37	37	41	43	32	27	16	17	22	16	19	17	18	17	22	24	17	15
	1599	91	107	108	86	149	117	10	10	10	4	1	4	32	30	34	30	34	32	37	37	41	41	32	27	17	17	19	16	19	17	18	17	22	23	17	15
	1600	91	107	108	86	149	117	10	10	10	4	1	4	32	30	34	30	34	32	37	37	41	41	30	25	17	17	19	16	19	17	18	17	22	23	16	14
	1601	91	106	108	86	149	117	10	10	10	4	1	4	32	28	34	30	34	32	41	37	41	41	30	25	17	16	19	16	19	17	20	17	22	23	16	14
	1602	91	106	108	86	149	118	10	10	10	4	1	4	32	28	34	30	34	28	41	34	41	41	30	25	17	16	19	16	19	16	20	16	21	23	16	14
	1603	91	106	107	86	149	118	10	10	10	4	1	4	30	28	32	30	34	28	41	34	41	41	30	25	16	16	18	16	19	16	20	16	21	23	16	14
	1604	91	106	107	86	149	118	10	10	10	4	1	4	30	28	32	30	34	28	41	34	41	41	30	23	16	16	18	16	19	16	20	16	21	23	16	13
	1605	91	105	107	87	149	118	10	10	10	4	1	4	30	27	32	30	34	28	32	34	41	41	39	23	16	14	18	16	19	16	17	16	21	23	18	13
	1606	91	105	107	87	149	118	10	10	10	4	1	4	30	27	32	30	34	28	32	34	41	41	39	23	16	14	18	16	19	15	17	16	20	23	18	13
	1607	92	105	106	87	148	118	10	10	10	4	1	4	30	27	32	30	32	28	32	34	41	43	39	23	17	14	18	16	18	15	17	16	20	23	18	13
	1608	92	105	106	88	148	118	10	10	10	4	1	4	30	27	32	32	32	28	32	34	41	43	39	23	17	14	18	17	18	15	17	16	20	23	18	12
	1609	92	103	106	88	148	118	10	10	10	4	1	4	30	28	32	32	32	28	32	34	41	43	43	23	17	15	18	17	18	15	17	16	20	23	19	12
	1610	92	103	106	88	148	118	10	10	10	4	1	4	30	28	32	32	32	28	32	37	43	43	43	23	17	15	18	17	18	15	17	18	21	23	19	12
	1611	92	103	105	88	147	118	10	10	10	4	1	4	30	28	30	32	28	28	32	37	43	41	43	23	17	15	17	17	16	15	17	18	21	22	19	12
	1612	92	103	105	88	147	118	10	10	10	4	1	4	30	28	30	32	28	28	32	37	43	41	43	23	17	15	17	17	16	15	17	18	21	22	19	12
	1613	92	102	105	89	147	118	10	10	10	4	1	4	30	27	30	27	28	28	25	37	43	41	48	23	17	14	17	15	16	15	14	18	21	22	22	12
	1614	92	102	105	89	147	117	10	10	10	4	1	4	30	27	30	27	28	27	25	36	37	41	48	23	17	14	17	15	16	14	14	17	18	22	22	12
	1615	92	102	104	89	146	117	10	10	10	4	1	4	30	27	28	27	25	27	25	36	37	45	48	23	17	14	16	15	14	14	14	17	18	23	22	12
	1616	92	102	104	89	146	117	10	10	10	4	1	4	30	27	28	27	25	27	25	36	37	45	48	23	17	14	16	15	14	14	14	17	18	23	22	12
	1617	92	101	104	91	146	117	10	10	10	4	1	4	30	23	28	25	25	27	25	36	37	45	37	23	17	12	16	14	14	14	14	17	18	23	20	12
	1618	92	101	104	91	146	116	10	10	10	4	1	4	30	23	28	25	25	23	25	36	43	45	37	23	17	12	16	14	14	12	14	17	20	23	20	12
	1619	92	101	103	91	144	116	10	10	10	4	1	4	30	23	28	25	25	23	25	36	43	45	37	23	17	12	16	14	14	12	14	17	20	23	20	12
	1620	92	101	103	91	144	116	10	10	10	4	1	4	30	23	28	25	25	23	25	36	43	45	37	21	17	12	16	14	14	12	14	17	20	23	20	10
	1621	92	100	103	91	144	116	10	10	10	4	0	4	30	25	28	25	25	23	25	36	43	45	37	21	17	12	16	14	14	12	14	17	20	23	20	10
	1622	92	100	103	93	144	113	10	10	10	4	0	4	30	25	28	30	25	25	23	34	50	45	37	21	17	12	16	15	14	13	13	18	22	23	20	10
	1623	92	100	103	93	142	113	10	10	10	4	0	4	30	25	28	30	25	25	23	34	50	45	37	21	17	12	16	15	14	13	13	18	22	23	20	10
	1624	92	100	102	93	142	113	10	10	10	4	0	4	32	25	30	30	25	25	23	34	50	46	37	21	17	12	17	15	14	13	13	18	22	24	20	10
	1625	92	100	102	93	142	113	10	10	10	4	0	4	32	25	30	30	25	25	23	34	50	46	41	21	17	13	17	15	14	13	13	18	22	24	21	10
	1626	92	100	102	94	142	113	10	10	10	4	0	4	32	25	30	27	25	25	21	34	48	46	41	21	17	13	17	14	14	13	12	18	22	24	21	10
	1627	92	100	102	94	140	112	10	10	10	4	0	4	32	25	30	27	25	25	21	36	48	46	41	21	17	13	17	14	14	13	12	18	22	24	21	10
	1628	92	100	101	94	140	112	10	10	10	4	0	4	32	25	32	27	25	25	21	36	48	50	41	21	17	13	18	14	14	13	12	18	22	24	21	10
	1629	92	100	101	94	140	112	10	10	10	4	0	4	32	25	32	27	25	25	21	36	48	50	39	23	17	13	18	14	14	13	12	18	22	24	21	10
	1630	92	99	101	95	140	112	10	10	10	4	0	4	32	27	32	28	25	25	21	36	48	50	39	23	17	13	18	15	14	13	12	18	22	24	21	10
	1631	92	99	101	95	140	110	10	10	10	4	0	4	32	27	32	28	25	25	21	36	46	50	39	23	17	13	18	15	14	13	12	18	21	24	21	10
	1632	92	99	100	95	139	110	10	10	10	4	0	4	34	27	36	28	27	25	21	36	46	50	39	23	18	13	20	15	15	13	12	18	21	25	21	10
	1633	92	99	100	95	139	110	10	10	10	4	0	4	34	27	36	28	27	25	21	36	46	50	36	23	18	13	20	15	15	13	12	18	21	25	20	12
	1634	92	99	100	96	139	110	10	10	10	4	0	4	34	27	36	27	27	25	21	36	46	50	36	23	18	14	20	14	15	13	12	18	21	25	20	12
	1635	92	99	100	96	139	109	10	10	10	4	0	4	34	27	36	27	27	25	21	36	41	50	36	23	18	14	20	14	15	13	12	17	21	25	20	12
	1636	92	99	99	96	137	109	10	10	10	4	0	4	41	27	39	27	27	25	21	36	41	50	36	23	22	14	22	14	15	13	12	17	21	25	20	12
	1637	92	99	99	96	137	109	10	10	10	4	0	4	41	27	39	27	27	25	21	36	41	50	36	28	22	14	22	14	15	13	12	17	21	25	20	14
	1638	92	99	99	96	137	109	10	10	10	4	0	4	41	25	39	28	27	25	21	36	41	50	39	28	22	13	22	15	15	13	12	17	21	25	21	14
	1639	92	99	99	96	137	107	10	10	11	4	0	4	41	25	39	28	27	23	21	36	36	50	39	28	22	13	22	15	15	12	12	17	18	25	21	14
	1640	91	99	99	96	136	107	10	10	11	4	0	4	45	25	37	28	25	23	21	36	36	48	39	28	23	13	21	15	14	12	12	17	18	25	21	14
	1641	91	99	99	96	136	107	10	10	11	4	0	4	45	25	37	28	25	23	21	36	36	48	39	30	23	13	21	15	14	12	12	17	18	25	21	17
	1642	91	98	99	96	136	107	10	10	11	4	0	4	45	28	37	30	25	23	21	36	36	48	41	30	23	15	21	17	14	12	12	17	18	25	22	17
	1643	91	98	99	96	136	106	10	10	11	4	0	4	45	28	37	30	25	21	21	36	36	48	41	30	23	15	21	17	14	12	12	17	19	25	22	17
	1644	91	98	98	96	135	106	10	10	11	4	0	4	50	28	36	30	25	21	21	36	36	50	41	30	27	15	20	17	14	12	12	17	19	26	22	17
	1645	91	98	98	96	135	106	10	10	11	4	0	3	50	28	36	30	25	21	21	36	36	50	41	28	27	15	20	17	14	12	12	17	19	26	22	16
	1646	91	98	98	96	135	106	10	10	11	4	0	3	50	32	36	36	25	21	23	36	36	50	39	28	27	16	20	20	14	12	13	17	19	26	21	16
	1647	91	98	98	96	135	106	10	10	11	4	0	3	50	32	36	36	25	19	23	32	32	50	39	28	27	16	20	20	14	11	13	17	17	26	21	16
	1648	91	98	97	96	135	106	10	10	11	4	0	3	50	32	37	36	27	19	23	32	32	46	39	28	27	16	20	20	15	11	13	17	17	24	21	16
	1649	90	98	97	96	135	106	10	10	11	4	0	3	41	32	37	36	27	19	23	32	32	46	39	28	22	16	20	20	15	11	13	17	17	24	21	16
	1650	90	97	97	95	135	106	10	10	11	4	0	3	41	32	37	37	27	19	23	32	32	46	37	28	22	18	20	21	15	11	13	17	17	24	21	16
3DP time with ventilation	1651	90	97	97	95	135	105	10	10	11	4	0	3	41	32	37	37	27	19	23	34	30	46	37	28	22	18	20	21	15	11	13	17	16	24	21	16
	1652	90	97	96	95	134	105	10	10	11	4	0	3	41	32	36	37	23	19	23	34	30	43	37	28	22	18	20	21	13	11	13	17	16	23	21	16
	1653	90	97	96	95	134	105	10	10	11	4	0	3	37	32	36	37	23	19	23	34	30	43	37	27	20	18	20	21	13	11	13	17	16	23	21	15
	1654	90	97	96	95	134	105	10	10	11	4	0	3	37	36	36	37	23	19	21	34	30	43	37	27	20	20	20	21	13	11	12	17	16	23	20	15
	1655	90	97	96	94	134	105	10	9	11	4	0	3	37	36	36	36	23	19	21	34	28	43	37	27	20	20	20	20	13	11	12	17	16	23	20	15
	1656	90	97	96	94	134	105	10	9	11	4	0	3	37	36	36	36	23	19	21	34	28	39	37	27	20	20	20	20	13	11	12	17	16	22	20	15
	1657	90	97	95	94	134	105	10	9	11	4	0	3	39	36	37	36	23	19	21	34	28	39	37	25	21	20	21	20	13	11	12	17	16	22	20	14
	1658	90	97	95	94	134	105	10	9	11	4	0	3	39	36	37	36	23	19	21	34	28	39	39	25	21	20	21	20	13	11	12	17	16	22	21	14
	1659	90	97	95	94	134	105	10	9	11	4	0	3	39	36	37	34	23	19	23	32	28	39	39	25	21	20	21	19	13	11	13	18	15	22	21	14
	1660	90	97	95	94	133	105	10	9	11	4	0	3	39	36	37	34	23	21	23	32	28	39	39	25	21	20	21	19	13	12	13	18	15	22	21	14
	1661	90	97	93	94	133	105	10	9	11	4	0	3	41	36	34	34	23	21	23	32	28	41	39	25	21	20	19	19	13	12	13	18	15	23	21	13
	1662	90	97	93	94	133	105	10	9	11	4	1	3	41	36	34	34	23	21	23	32	28	41	43	25	21	20	19	19	13	12	13	18	15	23	24	13
	1663	90	98	93	94	133	105	10	9	11	4	1	3	41	34	34	32	23	21	25	32	28	41	43	25	21	19	19	18	13	12	14	18	15	23	24	13
	1664	90	98	93	94	133	105	10	9	11	4	1	3	41	34	34	32	23	19	25	32	30	41	43	25	21	19	19	18	13	11	14	17	16	23	24	13
	1665	89	98	92	94	132	105	10	9	11	4	1	3	41	34	37	32	25	19	25	32	30	43	43	25	20	19	21	18	14	11	14	17	16	24	24	13
	1666	89	98	92	94	132	105	10	9	11	4	1	3	41	34	37	32	25	19	25	32	30	43	43	25	20	19	21	18	14	11	14	17	16	24	23	13
	1667	89	98	92	93	132	105	10	9	11	4	1	3	41	34	37	34	25	19	25	32	30	43	43	25	20	19	21	19	14	11	14	17	16	24	23	13
	1668	89	98	92	93	132	105	10	9	11	4	1	3	41	34	37	34	25	19	25	36	28	43	43	25	20	19	21	19	14	11	14	19	15	24	23	13
	1669	89	98	91	93	132	105	10	9	11	4	1	3	39	34	36	34	27	19	25	36	28	46	43	25	20	19	20	19	14	11	14	19	15	25	23	13
	1670	89	98	91	93	132	105	10	9	11	4	1	4	39	34	36	34	27	19	25	36	28	46	43	27	20	19	20	19	14	11	14	19	15	25	23	12
	1671	89	98	91	93	132	105	10	9	11	4	1	4	39	36	36	30	27	19	23	36	28	46	41	27	20	20	20	17	14	11	13	19	15	25	21	12
	1672	89	98	91	93	132	105	10	9	11	4	1	4	39	36	36	30	27	23	23	34	27	46	41	27	20	20	20	17	14	12	13	19	15	25	21	12
	1673	89	98	90	93	132	105	10	9	11	4	1	4	36	36	34	30	27	23	23	34	27	46	41	27	18	20	19	17	14	12	13	19	15	25	21	12
	1674	89	98	90	93	132	105	10	9	11	4	1	4	36	36	34	30	27	23	23	34	27	46	41	27	18	20	19	17	14	12	13	19	15	25	21	12
	1675	89	98	90	93	132	105	10	9	11	4	1	4	36	36	34	30	27	23	23	34	27	46	41	27	18	20	19	17	14	12	13	19	15	25	21	12
	1676	89	98	90	93	132	105	10	9	11	4	1	4	36	36	34	30	27	21	23	36	28	46	41	27	18	20	19	17	14	11	13	18	16	25	21	12
	1677	89	98	89	93	132	105	10	9	11	4	1	4	32	36	32	30	27	21	23	36	28	46	41	27	16	20	18	17	14	11	13	18	16	25	21	12
	1678	89	98	89	93	132	105	10	9	11	4	1	4	32	36	32	30	27	21	23	36	28	46	41	23	16	20	18	17	14	11	13	18	16	25	21	11
	1679	89	98	89	92	132	105	10	9	11	4	1	4	32	41	32	27	27	21	27	36	28	46	39	23	16	23	18	15	14	11	15	18	16	25	20	11
	1680	89	98	89	92	132	104	10	9	11	4	1	4	32	41	32	27	27	21	27	36	30	46	39	23	16	23	18	15	14	10	15	18	17	25	20	11
	1681	89	98	88	92	132	104	10	9	11	4	1	4	32	41	34	27	25	21	27	36	30	48	39	23	16	23	17	15	13	10	15	18	17	26	20	11
	1682	89	98	88	92	132	104	10	9	11	4	1	4	28	41	34	27	25	21	27	36	30	48	39	25	16	23	17	15	13	10	15	18	17	26	20	11
	1683	89	97	88	92	132	104	10	9	11	4	1	4	28	36	34	25	25	21	30	36	30	48	36	25	16	20	17	14	13	10	16	18	17	26	18	11
	1684	89	97	88	92	132	102	10	8	11	4	1	4	28	36	34	25	25	23	30	39	30	48	36	25	16	20	17	14	13	11	16	19	17	26	18	11
	1685	89	97	87	92	133	102	10	8	11	4	1	4	28	36	32	25	25	23	30	39	30	46	36	25	16	20	17	14	12	11	16	19	17	25	18	11
	1686	89	97	87	92	133	102	10	8	11	4	1	4	39	36	32	25	25	23	30	39	30	46	36	21	22	20	17	14	12	11	16	19	17	25	18	11
	1687	89	97	87	92	133	102	10	8	11	4	0	4	39	34	32	25	25	23	28	39	30	46	34	21	22	19	17	14	12	11	15	19	17	25	18	11
	1688	89	97	87	91	133	101	10	8	11	4	0	4	39	34	32	27	25	27	28	37	34	46	34	21	22	19	17	15	12	12	15	18	19	25	18	11
	1689	89	97	87	91	133	101	10	8	11	4	0	4	39	34	32	27	25	27	28	37	34	45	34	21	22	19	17	15	12	12	15	18	19	24	18	11
	1690	89	97	86	91	133	101	10	8	11	4	0	4	43	34	30	27	25	27	28	37	34	45	34	19	24	19	16	15	12	12	15	18	19	24	18	10
	1691	89	96	86	91	133	101	10	8	11	4	0	4	43	32	30	27	25	27	28	37	34	45	34	19	24	18	16	15	12	12	15	18	19	24	18	10
	1692	89	96	86	91	133	99	10	8	11	4	0	4	43	32	30	23	25	27	28	36	36	45	34	19	24	18	16	13	12	12	14	18	20	24	18	10
	1693	89	96	86	91	133	99	10	8	11	4	0	4	43	32	30	23	23	27	28	36	36	41	34	19	24	18	16	13	12	12	14	18	20	23	18	10
	1694	90	96	86	91	133	99	10	8	11	4	0	5	43	32	28	23	23	27	28	36	36	41	34	21	24	18	15	13	12	12	14	18	20	23	18	10
	1695	90	96	86	91	133	99	10	8	11	4	0	5	43	32	28	23	23	27	28	36	36	41	34	21	24	18	15	13	12	12	14	18	20	23	18	10
	1696	90	96	86	91	133	99	10	8	11	4	0	5	43	32	28	25	23	27	30	36	36	41	34	21	24	18	15	14	12	12	14	18	20	23	18	10
	1697	90	96	86	91	133	98	10	8	11	4	0	5	43	32	28	25	23	23	30	36	39	41	34	21	24	18	15	14	12	11	14	18	22	23	18	10
	1698	90	96	86	91	133	98	10	8	11	4	0	5	41	32	28	25	25	23	30	36	39	41	34	19	22	18	15	14	13	11	14	18	22	23	18	10
	1699	90	96	86	91	133	98	10	8	11	4	0	5	41	32	28	25	25	23	30	36	39	41	32	19	22	18	15	14	13	11	14	18	22	23	18	10
	1700	90	96	86	90	133	98	10	8	11	4	0	5	41	32	28	23	25	23	32	36	39	41	32	19	22	18	15	13	13	11	15	18	22	23	18	10
	1701	90	96	86	90	133	96	10	8	11	4	0	5	41	32	28	23	25	25	32	36	36	41	32	19	22	18	15	13	13	12	15	18	20	23	18	10
	1702	90	96	87	90	134	96	10	8	11	4	0	5	39	32	30	23	25	25	32	36	36	43	32	19	21	18	15	13	13	12	15	18	20	24	18	10
	1703	90	96	87	90	134	96	10	8	11	4	0	5	39	32	30	23	25	25	32	36	36	43	39	19	21	18	15	13	13	12	15	18	20	24	21	10
	1704	90	96	87	90	134	96	10	8	11	4	0	5	39	28	30	25	25	25	32	36	36	43	39	19	21	16	15	14	13	12	14	18	20	24	21	10
	1705	90	96	87	90	134	95	10	8	11	4	0	5	39	28	30	25	25	25	32	37	34	43	39	19	21	16	15	14	13	12	14	19	19	24	21	10
	1706	90	96	88	90	136	95	10	8	11	4	0	5	37	28	28	25	27	25	32	37	34	43	39	19	19	16	16	14	14	12	14	19	19	24	21	10
	1707	90	96	88	90	136	95	10	8	11	4	0	6	37	28	28	25	27	25	32	37	34	43	39	21	19	16	16	14	14	12	14	19	19	24	21	11
	1708	90	95	88	90	136	95	10	8	11	4	0	6	37	27	28	28	27	25	28	37	34	43	50	21	19	15	16	16	14	12	12	19	19	24	27	11
	1709	90	95	88	90	136	95	10	8	11	4	0	6	37	27	28	28	27	25	28	34	30	43	50	21	19	15	16	16	14	12	12	19	17	24	27	11
	1710	90	95	89	90	137	95	10	8	11	4	0	6	34	27	28	28	25	25	28	34	30	48	50	21	18	15	16	16	14	12	12	19	17	26	27	11
	1711	90	95	89	90	137	95	10	8	11	4	0	6	34	27	28	28	25	25	28	34	30	48	50	23	18	15	16	16	14	12	12	19	17	26	27	12
	1712	90	95	89	91	137	95	10	8	11	4	0	6	34	27	28	28	25	25	28	34	30	48	43	23	18	15	16	16	14	12	12	19	17	26	24	12
	1713	90	95	89	91	137	97	10	8	11	4	0	6	34	27	28	28	25	21	28	37	28	48	43	23	18	15	16	16	14	12	12	19	16	26	24	12
	1714	90	95	90	91	138	97	10	8	11	4	0	6	34	27	27	28	23	21	28	37	28	48	43	23	17	15	15	16	13	12	12	19	16	26	24	12
	1715	90	95	90	91	138	97	10	8	11	4	0	6	34	27	27	28	23	21	28	37	28	48	43	25	17	15	15	16	13	12	12	19	16	26	24	13
	1716	90	94	90	92	138	97	10	8	11	4	0	6	34	27	27	30	23	21	30	37	28	48	43	25	17	15	15	17	13	12	13	19	16	26	24	13
	1717	90	94	90	92	138	108	10	8	11	4	0	6	34	27	27	30	23	18	30	41	32	48	43	25	17	15	15	17	13	10	13	22	17	26	24	13
	1718	90	94	91	92	139	108	10	8	11	4	0	6	34	27	28	30	27	18	30	41	32	50	43	25	17	15	16	17	14	10	13	22	17	26	24	13
	1719	91	94	91	92	139	108	10	8	11	4	0	6	32	27	28	30	27	18	30	41	32	50	43	23	17	15	16	17	14	10	13	22	17	26	24	13
	1720	91	94	91	92	139	108	10	8	11	4	0	6	32	25	28	30	27	18	30	41	32	50	39	23	17	14	16	17	14	10	14	22	17	26	22	13
	1721	91	94	91	92	139	119	10	8	11	4	0	6	32	25	28	28	27	21	30	39	30	50	39	23	17	14	16	16	14	12	14	20	16	26	22	13
	1722	91	94	92	92	139	119	10	8	11	4	0	6	32	25	28	28	27	21	30	39	30	52	39	23	17	14	16	16	14	12	14	20	16	28	22	13
	1723	92	94	92	92	139	119	10	8	11	4	0	6	32	25	28	28	27	21	30	39	30	52	39	27	16	14	16	16	14	12	14	20	16	28	22	15
	1724	92	93	92	92	139	119	10	8	11	4	0	6	32	23	28	28	27	21	28	39	30	52	37	27	16	13	16	16	14	12	14	20	16	28	21	15
	1725	92	93	92	91	139	130	10	8	10	4	0	6	32	23	28	27	27	21	28	37	30	52	37	27	16	13	16	15	14	12	14	18	17	28	21	15
	1726	92	93	92	91	140	130	10	8	10	4	0	6	32	23	28	27	27	21	28	37	30	50	37	27	16	13	16	15	14	12	14	18	17	27	21	15
	1727	94	93	92	91	140	130	10	8	10	4	0	6	36	23	30	27	27	21	28	37	30	50	37	27	18	13	17	15	14	12	14	18	17	27	21	15
	1728	94	92	92	91	140	130	10	8	10	4	0	6	36	27	30	27	27	21	28	37	30	50	34	27	18	15	17	15	14	12	14	18	17	27	19	15
	1729	94	92	92	89	140	130	10	8	10	4	0	6	36	27	30	25	27	21	27	36	34	50	34	27	18	15	17	14	14	12	14	18	18	27	19	15
	1730	94	92	92	89	142	137	10	8	10	4	0	6	36	27	30	25	28	21	27	36	34	54	34	27	18	15	17	14	15	12	14	18	18	26	19	15
	1731	96	92	92	89	142	137	10	8	10	4	0	6	36	27	30	25	28	21	27	36	34	54	34	23	19	15	17	14	15	12	14	18	18	26	19	13
	1732	96	92	92	89	142	137	10	8	10	4	0	6	36	27	30	25	28	21	27	36	34	54	34	23	19	15	17	14	15	12	14	18	18	26	19	13
	1733	96	91	92	87	142	137	10	8	10	4	0	6	36	25	30	25	28	21	25	36	34	54	34	23	19	14	17	14	15	12	14	18	18	26	19	13
	1734	96	91	92	87	142	139	10	8	10	4	0	6	36	25	30	25	28	21	25	36	37	54	34	23	19	14	17	14	15	12	14	18	19	26	19	13
	1735	99	91	91	87	143	139	10	8	10	4	0	6	37	25	28	25	27	21	25	36	37	48	34	23	20	14	16	14	14	12	14	18	19	25	19	13
	1736	99	91	91	87	143	139	10	8	10	4	0	7	37	25	28	25	27	21	25	36	37	48	32	21	20	14	16	14	14	12	14	18	19	25	18	12
	1737	99	90	91	85	143	139	10	8	10	4	0	7	37	25	28	25	27	21	25	36	37	48	32	21	20	14	16	14	14	12	14	18	19	25	18	12
	1738	99	90	91	85	143	142	10	8	10	4	0	7	37	25	28	25	27	19	25	36	41	48	32	21	20	14	16	14	14	11	14	17	20	25	18	12
	1739	102	90	91	85	145	142	10	8	10	4	0	7	39	25	32	25	30	19	25	36	41	48	32	21	20	14	18	14	16	11	14	17	20	25	18	12
	1740	102	90	91	85	145	142	10	8	10	4	0	7	39	25	32	25	30	19	25	36	41	48	32	23	20	14	18	14	16	11	14	17	20	25	18	13
	1741	102	88	91	82	145	142	10	8	10	4	0	7	39	23	32	25	30	19	21	36	41	48	34	23	20	13	18	14	16	11	12	17	20	25	19	13
	1742	102	88	91	82	145	143	10	8	10	4	0	7	39	23	32	25	30	19	21	28	41	48	34	23	20	13	18	14	16	11	12	15	20	25	19	13
	1743	104	88	90	82	149	143	10	8	10	4	0	7	41	23	30	25	27	19	21	28	41	48	34	23	21	13	17	14	15	11	12	15	20	24	19	13
	1744	104	88	90	82	149	143	10	8	10	4	0	7	41	23	30	25	27	19	21	28	41	48	34	21	21	13	17	14	15	11	12	15	20	24	19	12
	1745	104	86	90	79	149	143	10	8	10	4	0	7	41	23	30	27	27	19	23	28	41	48	36	21	21	13	17	15	15	11	13	15	20	24	20	12
	1746	104	86	90	79	149	143	10	8	11	4	0	7	41	23	30	27	27	19	23	36	39	48	36	21	21	13	17	15	15	11	13	17	19	24	20	12
	1747	106	86	90	79	153	143	10	8	11	4	0	7	37	23	32	27	30	19	23	36	39	50	36	21	20	13	18	15	15	11	13	17	19	24	20	12
	1748	106	86	90	79	153	143	10	8	11	4	0	7	37	23	32	27	30	19	23	36	39	50	36	18	20	13	18	15	15	11	13	17	19	24	20	10
	1749	106	85	90	76	153	143	10	8	11	4	0	7	37	23	32	25	30	19	21	36	39	50	34	18	20	13	18	14	15	11	12	17	19	24	19	10
	1750	106	85	90	76	153	140	10	8	11	4	0	7	37	23	32	25	30	19	21	36	39	50	34	18	20	13	18	14	15	11	12	18	19	24	19	10
	1751	106	85	90	76	156	140	10	8	11	4	0	7	37	23	28	25	28	19	21	36	39	52	34	18	20	13	16	14	15	11	12	18	19	25	19	10
	1752	107	85	90	76	156	140	10	8	11	4	0	7	36	23	28	25	28	19	21	36	39	52	34	21	19	13	16	14	15	11	12	18	19	25	19	12
	1753	107	83	90	76	156	140	10	8	11	4	0	7	36	25	28	25	28	19	19	36	39	52	32	21	19	14	16	14	15	11	11	18	19	25	18	12
	1754	107	83	90	74	156	135	10	8	12	4	0	7	36	25	28	30	28	19	19	34	39	52	32	21	19	14	16	17	15	10	11	18	18	25	18	12
	1755	107	83	90	74	158	135	10	8	12	4	0	7	36	25	28	30	27	19	19	34	39	50	32	21	19	14	16	17	13	10	11	18	18	26	18	12
	1756	108	83	90	74	158	135	10	8	12	4	0	7	30	25	28	30	27	19	19	34	39	50	32	19	16	14	16	17	13	10	11	18	18	26	18	11
	1757	108	82	90	74	158	135	10	8	12	4	0	7	30	25	28	30	27	19	18	34	39	50	32	19	16	14	16	17	13	10	9	18	18	26	18	11
	1758	108	82	90	73	158	135	10	8	12	4	0	7	30	25	28	30	27	19	18	34	43	50	32	19	16	14	16	17	13	10	9	18	20	26	18	11
	1759	108	82	90	73	158	128	10	8	12	4	0	7	30	25	28	30	27	21	18	34	43	50	32	19	16	14	16	17	13	11	9	18	20	25	18	11
	1760	108	82	89	73	158	128	10	8	12	4	0	7	30	25	28	30	27	21	18	34	43	50	32	21	17	14	16	17	13	11	9	18	20	25	18	12
	1761	108	80	89	73	158	128	10	8	12	4	0	7	30	27	28	30	27	21	18	34	43	50	34	21	17	15	16	17	13	11	9	18	20	25	18	12
	1762	108	80	89	70	158	128	10	8	12	4	0	7	30	27	28	32	27	21	19	34	41	50	34	21	17	15	16	18	13	11	10	18	19	25	18	12
	1763	108	80	89	70	157	121	10	8	12	4	0	7	30	27	28	32	28	25	19	34	41	50	34	21	17	15	16	18	14	12	10	18	19	25	18	12
	1764	108	80	88	70	157	121	10	8	12	4	0	7	30	27	30	32	28	25	19	34	41	50	34	21	17	15	17	18	14	12	10	18	19	25	18	12
	1765	108	78	88	70	157	121	10	8	12	4	0	7	30	28	30	32	28	25	19	34	41	50	36	21	17	16	17	18	14	12	10	18	19	25	19	12
	1766	108	78	88	69	157	121	10	8	12	4	0	7	30	28	30	32	28	25	23	37	37	50	36	21	17	16	17	18	14	12	12	19	18	25	19	12
	1767	108	78	88	69	157	116	10	8	12	4	0	7	30	28	30	32	28	27	23	37	37	50	36	21	17	16	17	18	14	13	12	19	18	25	19	12
	1768	107	78	87	69	156	116	10	8	12	4	0	7	28	28	30	32	28	27	23	37	37	50	36	23	16	16	17	18	14	13	12	19	18	26	19	13
	1769	107	78	87	69	156	116	10	8	12	4	0	7	28	28	30	32	28	27	23	37	37	50	32	23	16	16	17	18	14	13	12	19	18	26	16	13
	1770	107	77	86	67	156	116	10	8	12	4	0	7	28	28	30	32	28	27	27	37	37	50	32	23	16	16	16	18	14	13	14	19	18	26	16	13
	1771	107	77	86	67	156	113	10	8	12	4	0	7	28	28	30	32	28	30	27	36	39	50	32	23	16	16	16	18	14	14	14	20	19	26	16	13
	1772	104	77	86	67	153	113	10	8	12	4	0	7	28	28	30	32	28	30	27	36	39	48	32	23	16	16	16	18	14	14	14	20	19	25	16	13
	1773	104	77	86	67	153	113	10	8	12	4	0	7	28	28	30	32	28	30	27	36	39	48	39	21	16	16	16	18	14	14	14	20	19	25	20	12
	1774	104	76	86	65	153	113	10	8	12	4	0	7	28	28	30	30	28	30	27	36	39	48	39	21	16	16	16	17	14	14	14	20	19	25	20	12
	1775	104	76	86	65	153	109	10	8	12	4	0	7	28	28	30	30	28	28	27	39	39	48	39	21	16	16	16	17	14	13	14	22	19	25	20	12
	1776	102	76	86	65	151	109	10	8	12	4	0	7	30	28	30	30	28	28	27	39	39	50	39	21	17	16	16	17	14	13	14	22	19	26	20	12
	1777	102	76	86	65	151	109	10	8	12	4	0	7	30	28	30	30	28	28	27	39	39	50	39	21	17	16	16	17	14	13	14	22	19	26	20	12
	1778	102	74	86	64	151	109	10	8	12	4	0	7	30	28	30	30	28	28	27	39	39	50	37	21	17	16	16	17	14	13	14	22	19	26	20	12
	1779	102	74	86	64	151	106	10	8	12	4	0	7	30	28	30	30	28	25	27	39	41	50	37	21	17	16	16	17	14	12	14	22	19	26	20	12
	1780	101	74	84	64	147	106	10	8	12	4	0	7	34	28	28	30	28	25	27	39	41	48	37	21	19	16	16	17	15	12	14	22	19	26	20	12
	1781	101	74	84	64	147	106	10	8	12	4	0	7	34	28	28	30	28	25	27	39	41	48	37	23	19	16	16	17	15	12	14	22	19	26	20	12
	1782	101	73	84	63	147	106	10	8	12	4	0	7	34	28	28	37	28	25	28	39	41	48	48	23	19	16	16	18	15	12	16	22	19	26	25	12
	1783	101	73	84	63	147	102	10	9	12	4	0	7	34	28	28	37	28	25	28	39	43	48	48	23	19	16	16	18	15	12	16	22	21	26	25	12
	1784	99	73	82	63	142	102	10	9	12	4	0	7	34	28	30	37	28	25	28	39	43	48	48	23	19	16	16	18	16	12	16	22	21	25	25	12
	1785	99	73	82	63	142	102	10	9	12	4	0	7	34	28	30	37	28	25	28	39	43	48	48	21	19	16	16	18	16	12	16	22	21	25	25	11
	1786	99	72	82	63	142	102	10	9	12	4	0	7	34	32	30	37	28	25	25	39	43	48	46	21	19	16	16	18	16	12	14	22	21	25	24	11
	1787	99	72	82	62	142	99	10	9	11	4	0	7	34	32	30	37	28	21	25	37	41	48	46	21	19	16	16	17	16	11	14	21	21	25	24	11
	1788	99	72	81	62	138	99	10	9	11	4	0	7	34	32	30	37	27	21	25	37	41	48	46	21	19	16	16	17	15	11	14	21	21	26	24	11
	1789	98	72	81	62	138	99	10	9	11	4	0	7	34	32	30	37	27	21	25	37	41	48	46	19	19	16	16	17	15	11	14	21	21	26	24	10
	1790	98	71	81	62	138	99	10	9	11	4	0	7	34	30	30	37	27	21	28	37	41	48	39	19	19	15	16	17	15	11	14	21	21	26	21	10
	1791	98	71	81	61	138	99	10	9	11	4	0	7	34	30	30	36	27	21	28	37	43	48	39	19	19	15	16	17	15	11	14	21	21	26	21	10
	1792	98	71	81	61	133	97	10	9	11	4	0	7	34	30	30	36	25	21	28	37	43	48	39	19	19	15	16	17	14	11	14	21	21	25	21	10
	1793	97	71	79	61	133	97	10	9	11	4	0	7	32	30	32	36	25	21	28	37	43	48	39	19	18	15	17	17	14	11	14	21	21	25	21	10
	1794	97	70	79	61	133	97	10	9	11	4	0	7	32	28	32	36	25	21	23	37	43	48	41	19	18	14	17	17	14	11	12	21	21	25	22	10
	1795	97	70	79	61	133	97	10	9	10	4	0	7	32	28	32	43	25	21	23	37	45	48	41	19	18	14	17	20	14	11	12	21	23	25	22	10
	1796	97	70	79	61	133	94	10	9	10	4	0	7	32	28	32	43	25	21	23	37	45	45	41	19	18	14	17	20	14	12	12	21	23	24	22	10
	1797	95	70	77	61	130	94	10	9	10	4	0	7	34	28	32	43	21	21	23	37	45	45	41	19	19	14	18	20	12	12	12	21	23	24	22	10
	1798	95	68	77	61	130	94	10	9	10	4	0	7	34	28	32	43	21	21	23	37	45	45	37	19	19	15	18	20	12	12	12	21	23	24	21	10
	1799	95	68	77	60	130	94	10	9	10	4	0	7	34	28	32	39	21	21	25	39	45	45	37	19	19	15	18	21	12	12	13	22	23	24	21	10
	1800	95	68	77	60	130	92	10	9	10	4	0	7	34	28	32	39	21	23	25	39	45	43	37	19	19	15	18	21	12	13	13	22	23	23	21	10
	1801	93	68	76	60	126	92	10	9	10	4	0	7	30	28	37	39	27	23	25	39	45	43	37	21	17	15	21	21	15	13	13	22	23	23	21	11
	1802	93	68	76	60	126	92	10	9	10	4	0	7	30	28	37	39	27	23	25	39	45	43	36	21	17	15	21	21	15	13	13	22	23	23	20	11
	1803	93	67	76	60	126	92	10	9	10	4	0	7	30	32	37	39	27	23	27	39	45	43	36	21	17	16	21	21	15	13	14	22	23	23	20	11
	1804	93	67	76	60	126	90	10	9	9	4	0	7	30	32	37	39	27	25	27	39	43	43	36	21	17	16	21	21	15	14	14	21	23	23	20	11
	1805	91	67	74	60	124	90	10	9	9	4	0	7	30	32	36	39	27	25	27	39	43	43	36	23	17	16	20	21	15	14	14	21	23	23	20	11
	1806	91	67	74	60	124	90	10	9	9	4	0	7	30	32	36	39	27	25	27	39	43	43	36	23	17	16	20	21	15	14	14	21	23	23	20	11
	1807	91	66	74	60	124	90	10	9	9	4	0	7	30	30	36	37	27	25	23	39	43	43	32	23	17	15	20	19	15	14	12	21	23	23	18	11
	1808	91	66	74	60	124	88	10	10	9	4	0	7	30	30	36	37	27	23	23	45	45	43	32	23	17	15	20	19	15	13	12	24	23	23	18	11
	1809	87	66	73	60	121	88	10	10	9	4	0	7	32	30	37	37	27	23	23	45	45	45	32	23	17	15	21	19	15	13	12	24	23	23	18	11
	1810	87	66	73	60	121	88	10	10	9	4	0	7	32	30	37	37	27	23	23	45	45	45	32	21	17	15	21	19	15	13	12	24	23	23	18	12
	1811	87	65	73	59	121	88	10	10	9	4	0	7	32	27	37	36	27	23	25	45	45	45	34	21	17	14	21	18	15	13	13	24	23	23	19	12
	1812	87	65	73	59	121	87	10	10	8	4	0	7	32	27	37	36	27	23	25	43	41	45	34	21	17	14	21	18	15	13	13	23	23	23	19	12
	1813	85	65	73	59	118	87	10	10	8	4	0	7	30	27	39	36	25	23	25	43	41	46	34	21	16	14	22	18	14	13	13	23	23	23	19	12
	1814	85	65	73	59	118	87	10	10	8	4	0	7	30	27	39	36	25	23	25	43	41	46	34	21	16	14	22	18	14	13	13	23	23	23	19	12
	1815	85	64	73	59	118	87	10	10	8	4	0	7	30	25	39	34	25	23	23	43	41	46	32	21	16	14	22	18	14	13	13	23	23	23	18	12
	1816	85	64	73	59	118	86	10	10	8	4	0	7	30	25	39	34	25	23	23	37	45	46	32	21	16	14	22	18	14	13	13	20	24	23	18	12
	1817	81	64	72	59	115	86	10	10	8	4	0	7	27	25	41	34	23	23	23	37	45	46	32	21	14	14	22	18	13	13	13	20	24	24	18	12
	1818	81	64	72	59	115	86	10	10	8	4	0	7	27	25	41	34	23	23	23	37	45	46	32	23	14	14	22	18	13	13	13	20	24	24	18	13
	1819	81	63	72	58	115	86	10	10	8	4	0	7	27	28	41	34	23	23	23	37	45	46	37	23	14	16	22	18	13	13	13	20	24	24	20	13
	1820	81	63	72	58	115	85	10	10	8	4	0	7	27	28	41	34	23	21	23	41	45	46	37	23	14	16	22	18	13	12	13	22	25	24	20	13
	1821	81	63	70	58	113	85	10	10	8	4	0	7	27	28	37	34	25	21	23	41	45	48	37	23	14	16	20	18	14	12	13	22	25	25	20	13
	1822	78	63	70	58	113	85	10	10	8	4	0	7	30	28	37	34	25	21	23	41	45	48	37	23	16	16	20	18	14	12	13	22	25	25	20	13
	1823	78	62	70	58	113	85	10	10	8	4	0	7	30	25	37	34	25	21	23	41	45	48	36	23	16	14	20	18	14	12	12	22	25	25	19	13
	1824	78	62	70	58	113	85	10	10	7	4	0	7	30	25	37	28	25	21	23	36	45	48	36	23	16	14	20	16	14	12	12	19	24	25	19	13
	1825	78	62	70	58	110	84	10	10	7	4	0	7	30	25	37	28	23	23	23	36	45	50	36	23	16	14	20	16	13	12	12	19	24	26	19	13
	1826	75	62	69	58	110	84	10	10	7	4	0	7	28	25	37	28	23	23	23	36	45	50	36	23	15	14	19	16	13	12	12	19	24	26	19	13
	1827	75	61	69	58	110	84	10	10	7	4	0	7	28	25	37	28	23	23	21	36	45	50	36	23	15	13	19	16	13	12	11	19	24	26	19	13
	1828	75	61	69	57	110	84	10	10	7	4	0	7	28	25	37	30	23	23	21	43	39	50	36	23	15	13	19	17	13	12	11	24	22	26	19	13
	1829	75	61	69	57	110	82	10	10	7	4	0	7	28	25	37	30	23	23	21	43	39	52	36	23	15	13	19	17	13	12	11	24	22	26	19	13
	1830	73	61	68	57	108	82	10	10	7	4	0	7	28	25	36	30	30	23	21	43	39	52	36	21	15	13	18	17	17	12	11	24	22	26	19	12
	1831	73	60	68	57	108	82	10	10	7	4	0	7	28	25	36	30	30	23	23	43	39	52	36	21	15	13	18	17	17	12	12	24	22	26	19	12
	1832	73	60	68	57	108	82	10	10	7	4	0	7	28	25	36	30	30	23	23	43	36	52	36	21	15	13	18	17	17	12	12	24	20	26	19	12
	1833	73	60	68	57	108	80	10	10	7	4	0	7	28	25	36	30	30	28	23	46	36	54	36	21	15	13	18	17	17	13	12	26	20	27	19	12
	1834	72	60	67	57	105	80	10	10	7	4	0	7	30	25	34	30	30	28	23	46	36	54	36	21	16	13	17	17	17	13	12	26	20	27	19	12
	1835	72	60	67	57	105	80	10	10	7	4	0	7	30	25	34	30	30	28	23	46	36	54	39	21	16	13	17	17	17	13	12	26	20	27	20	12
	1836	72	60	67	56	105	80	10	10	7	4	0	7	30	27	34	34	30	28	23	46	36	54	39	21	16	14	17	19	17	13	12	26	20	27	20	12
	1837	72	60	67	56	105	78	10	10	7	4	0	7	30	27	34	34	30	28	23	41	39	50	39	21	16	14	17	19	17	15	12	23	22	27	20	12
	1838	69	60	66	56	103	78	10	10	7	4	0	7	28	27	32	34	32	28	23	41	39	50	39	23	15	14	16	19	18	15	12	23	22	27	20	13
	1839	69	60	66	56	103	78	10	10	7	4	0	7	28	27	32	34	32	28	23	41	39	50	41	23	15	14	16	19	18	15	12	23	22	27	20	13
	1840	69	58	66	55	103	78	10	10	7	4	0	7	28	25	32	30	32	28	23	41	39	50	41	23	15	13	16	17	18	15	12	23	22	27	20	13
	1841	69	58	66	55	103	76	10	10	7	4	0	7	28	25	32	30	32	32	23	37	45	50	41	23	15	13	16	17	18	17	12	21	25	27	20	13
	1842	68	58	65	55	101	76	10	10	7	4	0	7	37	25	32	30	30	32	23	37	45	50	41	25	20	13	16	17	17	17	12	21	25	27	20	14
	1843	68	58	65	55	101	76	10	10	7	4	0	7	37	25	32	30	30	32	23	37	45	50	41	25	20	13	16	17	17	17	12	21	25	27	20	14
	1844	68	57	65	55	101	76	10	10	7	4	0	7	37	25	32	30	30	32	23	37	45	50	39	25	20	13	16	17	17	17	13	21	25	27	21	14
	1845	68	57	65	55	101	75	10	10	7	4	0	7	37	25	32	30	30	30	23	37	43	50	39	25	20	13	16	17	17	16	13	21	23	27	21	14
	1846	66	57	63	55	99	75	10	10	7	4	0	7	39	25	27	30	28	30	23	37	43	50	39	25	21	13	14	17	16	16	13	21	23	26	21	14
	1847	66	57	63	55	99	75	10	10	7	4	0	7	39	25	27	30	28	30	23	37	43	50	39	23	21	13	14	17	16	16	13	21	23	26	21	13
	1848	66	55	63	54	99	75	10	10	7	4	0	7	39	27	27	32	28	30	25	37	43	50	34	23	21	14	14	18	16	16	14	21	23	26	19	13
	1849	66	55	63	54	99	73	10	10	7	4	0	7	39	27	27	32	28	28	25	34	46	50	34	23	21	14	14	18	16	15	14	19	24	26	19	13
	1850	66	55	62	54	99	73	10	10	7	4	0	7	39	27	27	32	25	28	25	34	46	54	34	23	21	14	14	18	14	15	14	19	24	27	19	13
	1851	64	55	62	54	99	73	10	10	7	4	0	7	36	27	27	32	25	28	25	34	46	54	34	23	20	14	14	18	14	15	14	19	24	27	19	13
	1852	64	54	62	54	99	73	10	10	7	4	0	7	36	25	27	28	25	28	27	34	46	54	32	23	20	14	14	16	14	15	15	19	24	27	18	13
	1853	64	54	62	54	99	72	10	10	7	4	0	7	36	25	27	28	25	28	27	34	45	54	32	23	20	14	14	16	14	15	15	19	23	27	18	13
	1854	64	54	61	54	97	72	10	10	7	4	0	7	36	25	30	28	25	28	27	34	45	52	32	23	20	14	16	16	14	15	15	19	23	27	18	13
	1855	62	54	61	54	97	72	10	10	7	4	0	7	36	25	30	28	25	28	27	34	45	52	32	21	20	14	16	16	14	15	15	19	23	27	18	12
	1856	62	52	61	54	97	72	10	10	7	4	0	7	36	25	30	28	25	28	28	34	45	52	30	21	20	14	16	16	14	15	16	19	23	27	17	12
	1857	62	52	61	53	97	72	10	10	7	4	0	7	36	25	30	30	25	28	28	34	45	52	30	21	20	14	16	17	14	15	16	19	22	27	17	12
	1858	62	52	60	53	95	71	10	10	7	4	0	7	36	25	28	30	21	27	28	34	45	52	30	21	20	14	15	17	12	14	16	19	22	27	17	12
	1859	61	52	60	53	95	71	10	10	7	4	0	7	36	25	28	30	21	27	28	34	45	52	30	23	20	14	15	17	12	14	16	19	22	27	17	12
	1860	61	51	60	53	95	71	10	10	7	4	0	7	36	25	28	30	21	27	32	34	45	52	28	23	20	14	15	17	12	14	16	19	22	27	16	12
	1861	61	51	60	52	95	71	10	10	7	4	0	7	36	25	28	28	21	27	32	32	43	52	28	23	20	14	15	16	12	14	16	18	21	27	16	12
	1862	61	51	60	52	95	69	10	10	7	4	0	7	36	25	28	28	21	27	32	32	43	52	28	23	20	14	15	16	12	14	16	18	21	27	16	12
	1863	60	51	59	52	94	69	10	10	7	4	0	7	36	25	32	28	21	27	32	32	43	52	28	19	20	14	17	16	11	14	16	18	21	27	16	11
	1864	60	50	59	52	94	69	10	10	7	4	0	7	36	27	32	28	21	27	34	32	43	52	27	19	20	15	17	16	11	14	17	18	21	27	15	11
	1865	60	50	59	52	94	69	10	10	7	4	0	7	36	27	32	30	21	27	34	34	39	52	27	19	20	15	17	16	11	14	17	19	20	27	15	11
	1866	60	50	59	52	94	68	10	10	7	4	0	7	36	27	32	30	21	27	34	34	39	50	27	19	20	15	17	16	11	14	17	19	20	26	15	11
	1867	59	50	57	52	92	68	10	10	7	4	0	7	36	27	28	32	21	27	34	34	39	50	27	21	20	15	16	17	12	14	17	19	20	26	15	11
	1868	59	50	57	52	92	68	10	10	7	4	0	7	36	27	28	32	21	27	34	34	39	50	25	21	20	15	16	17	12	14	17	19	20	26	14	11
	1869	59	49	57	52	92	68	10	10	7	4	0	7	36	28	28	32	21	27	39	34	36	50	25	21	20	16	16	17	12	14	19	19	18	26	14	11
	1870	59	49	57	52	92	67	10	10	7	4	0	7	36	28	28	32	21	28	39	32	36	48	25	21	20	16	16	17	12	15	19	18	18	25	14	11
	1871	57	49	56	52	91	67	10	10	7	4	0	7	37	28	32	32	18	28	39	32	36	48	25	21	21	16	18	17	9	15	19	18	18	25	14	11
	1872	57	49	56	52	91	67	10	10	7	4	0	7	37	28	32	32	18	28	39	32	36	48	28	21	21	16	18	17	9	15	19	18	18	25	14	11
	1873	57	48	56	51	91	67	10	10	7	4	0	7	37	28	32	30	18	28	37	32	36	48	28	21	21	16	18	16	9	15	20	18	18	25	14	11
	1874	57	48	56	51	91	66	10	9	7	4	0	7	37	28	32	30	18	28	37	32	34	48	28	21	21	16	18	16	9	16	20	18	18	25	14	11
	1875	56	48	55	51	90	66	10	9	7	4	0	7	37	28	30	30	19	28	37	32	34	48	28	23	21	16	17	16	10	16	20	18	18	25	14	11
	1876	56	48	55	51	90	66	10	9	7	4	0	7	37	28	30	30	19	28	37	32	34	48	28	23	21	16	17	16	10	16	20	18	18	25	14	11
	1877	56	47	55	51	90	66	10	9	7	4	0	7	37	34	30	30	19	28	37	32	34	48	30	23	21	19	17	16	10	16	20	18	18	25	16	11
	1878	56	47	55	51	90	65	10	9	7	4	0	7	37	34	30	30	19	30	37	34	34	48	30	23	21	19	17	16	10	17	20	19	17	25	16	11
	1879	54	47	54	51	88	65	10	9	7	4	0	7	37	34	32	30	19	30	37	34	34	52	30	23	21	19	18	16	10	17	20	19	17	27	16	11
	1880	54	47	54	51	88	65	10	9	7	4	0	7	37	34	32	30	19	30	37	34	34	52	30	25	21	19	18	16	10	17	20	19	17	27	16	12
	1881	54	47	54	50	88	65	10	9	7	4	0	7	37	41	32	30	19	30	36	34	34	52	37	25	21	23	18	16	10	17	19	19	17	27	18	12
	1882	54	47	54	50	88	64	10	9	7	4	0	7	37	41	32	30	19	27	36	34	34	52	37	25	21	23	18	16	10	15	19	19	17	27	18	12
	1883	54	47	53	50	87	64	10	9	7	4	0	7	37	41	28	30	23	27	36	34	34	52	37	25	21	23	16	16	12	15	19	19	17	26	18	12
	1884	53	47	53	50	87	64	10	9	7	4	0	7	36	41	28	30	23	27	36	34	34	52	37	25	20	23	16	16	12	15	19	19	17	26	18	12
	1885	53	46	53	50	87	64	10	9	7	4	0	7	36	41	28	30	23	27	34	34	34	52	45	25	20	23	16	16	12	15	17	19	17	26	21	12
	1886	53	46	53	50	87	63	10	8	8	4	0	7	36	41	28	30	23	28	34	28	34	52	45	25	20	23	16	16	12	16	17	16	17	26	21	12
	1887	53	46	52	50	86	63	10	8	8	4	0	7	36	41	28	30	23	28	34	28	34	55	45	25	20	23	16	16	12	16	17	16	17	28	21	12
	1888	52	46	52	50	86	63	10	8	8	4	0	7	36	41	28	30	23	28	34	28	34	55	45	25	20	23	16	16	12	16	17	16	17	28	21	12
	1889	52	46	52	49	86	63	10	8	8	4	0	7	36	41	28	27	23	28	34	28	34	55	43	25	20	22	16	15	12	16	17	16	17	28	22	12
	1890	52	46	52	49	86	63	10	8	8	4	0	7	36	41	28	27	23	28	34	32	34	55	43	25	20	22	16	15	12	16	17	17	18	28	22	12
	1891	52	46	51	49	85	62	10	8	8	4	0	7	36	41	30	27	21	28	34	32	34	57	43	25	20	22	17	15	12	16	17	17	18	28	22	12
	1892	51	46	51	49	85	62	10	8	8	4	0	7	34	41	30	27	21	28	34	32	34	57	43	21	19	22	17	15	12	16	17	17	18	28	22	10
	1893	51	45	51	49	85	62	10	8	8	4	0	7	34	34	30	27	21	28	32	32	34	57	43	21	19	18	17	15	12	16	16	17	18	28	22	10
	1894	51	45	51	49	85	62	10	8	8	4	0	7	34	34	30	30	21	28	32	34	37	57	43	21	19	18	17	17	12	16	16	18	20	28	22	10
	1895	51	45	51	49	85	61	10	8	8	4	0	7	34	34	30	30	21	27	32	34	37	57	43	21	19	18	17	17	12	15	16	18	20	29	22	10
	1896	50	45	50	49	84	61	10	8	8	4	0	7	34	34	27	30	23	27	32	34	37	57	43	28	19	18	15	17	13	15	16	18	20	29	22	13
	1897	50	44	50	49	84	61	10	8	8	4	0	7	34	36	27	30	23	27	30	34	37	57	39	28	19	19	15	17	13	15	15	18	20	29	20	13
	1898	50	44	50	49	84	61	10	8	8	4	0	7	34	36	27	32	23	27	30	34	41	57	39	28	19	19	15	17	13	15	15	18	22	29	20	13
	1899	50	44	50	49	84	60	10	8	8	4	0	7	34	36	27	32	23	27	30	34	41	54	39	28	19	19	15	17	13	15	15	18	22	27	20	13
	1900	49	44	49	49	83	60	10	8	8	4	0	7	32	36	28	32	21	27	30	34	41	54	39	25	18	19	16	17	12	15	15	18	22	27	20	13
	1901	49	44	49	49	83	60	10	8	8	4	0	7	32	36	28	32	21	27	27	34	41	54	32	25	18	19	16	17	12	15	13	18	22	27	18	13
	1902	49	44	49	48	83	60	10	8	8	4	0	7	32	32	28	32	21	27	27	32	41	54	32	25	18	17	16	18	12	15	13	17	22	27	18	13
	1903	49	44	49	48	83	60	10	8	8	4	0	7	32	32	28	32	21	23	27	32	41	54	32	25	18	17	16	18	12	13	13	17	22	25	18	13
	1904	48	44	48	48	81	60	10	8	8	4	0	7	30	32	27	32	21	23	27	32	41	54	32	27	17	17	15	18	12	13	13	17	22	25	18	13
	1905	48	44	48	48	81	60	10	8	8	4	0	7	30	32	27	32	21	23	27	32	41	54	39	27	17	17	15	18	12	13	13	17	22	25	21	13
	1906	48	43	48	48	81	60	10	8	8	4	0	7	30	30	27	34	21	23	27	32	41	54	39	27	17	16	15	18	12	13	12	17	22	25	21	13
	1907	48	43	48	48	81	59	10	8	8	3	0	7	30	30	27	34	21	23	27	36	41	48	39	27	17	16	15	18	12	13	12	19	23	24	21	13
	1908	47	43	48	48	80	59	10	8	8	3	0	7	32	30	27	34	19	23	27	36	41	48	39	28	18	16	15	18	11	13	12	19	23	24	21	14
	1909	47	43	48	48	79	59	10	8	8	3	0	7	32	30	27	34	21	23	27	36	41	48	39	28	18	16	15	18	12	13	12	19	23	24	21	14
	1910	47	42	48	47	79	59	10	8	8	3	0	7	32	27	27	34	21	23	28	36	41	48	39	28	18	15	15	18	12	13	14	19	23	24	21	14
	1911	47	42	48	47	79	59	10	8	8	3	0	7	32	27	27	34	21	21	28	37	43	46	39	28	18	15	15	18	12	12	14	20	24	23	21	14
	1912	47	42	47	47	79	59	10	8	8	3	0	7	30	27	30	34	21	21	28	37	43	46	39	27	17	15	16	18	12	12	14	20	24	23	21	15
	1913	47	42	47	47	78	59	10	8	8	3	0	7	30	27	30	34	23	21	28	37	43	46	39	27	17	15	16	18	13	12	14	20	24	23	21	15
	1914	47	42	47	47	78	59	10	8	8	3	0	7	30	34	30	32	23	21	27	37	43	46	41	27	17	19	16	18	13	12	14	20	24	23	22	15
	1915	47	42	47	47	78	58	10	8	8	3	0	7	30	34	30	32	23	18	27	36	43	46	41	27	17	19	16	18	13	10	14	19	24	23	22	15
	1916	47	42	47	47	78	58	10	8	8	3	0	7	30	34	28	32	23	18	27	36	43	45	41	27	17	19	15	18	13	10	14	19	24	22	22	15
	1917	47	42	47	47	78	58	10	8	8	3	0	7	30	34	28	32	23	18	27	36	43	45	41	25	17	19	15	18	13	10	14	19	24	22	22	14
	1918	47	41	47	47	78	58	10	8	8	3	0	7	30	36	28	30	23	18	28	36	43	45	39	25	17	20	15	16	13	10	15	19	24	22	22	14
	1919	47	41	47	47	78	57	10	8	8	3	0	7	30	36	28	30	23	18	28	32	39	45	39	25	17	20	15	16	13	10	15	18	22	22	22	14
	1920	47	41	47	47	77	57	10	8	8	3	0	7	30	36	32	30	23	18	28	32	39	43	39	25	17	20	17	16	13	10	15	18	22	22	22	14
	1921	46	41	47	47	77	57	10	8	8	3	0	7	32	36	32	30	23	18	28	32	39	43	39	21	18	20	17	16	13	10	15	18	22	22	22	12
	1922	46	40	47	47	77	57	10	8	8	3	0	7	32	39	32	27	23	18	28	32	39	43	36	21	18	21	17	15	13	10	16	18	22	22	20	12
	1923	46	40	47	47	77	56	10	8	8	3	0	7	32	39	32	27	23	21	28	32	37	43	36	21	18	21	17	15	13	12	16	18	21	22	20	12
	1924	46	40	46	47	75	56	10	8	8	3	0	7	32	39	34	27	23	21	28	32	37	45	36	21	18	21	18	15	13	12	16	18	21	23	20	12
	1925	46	40	46	47	75	56	10	8	8	3	0	7	34	39	34	27	23	21	28	32	37	45	36	25	18	21	18	15	13	12	16	18	21	23	20	14
	1926	46	40	46	46	75	56	10	8	8	3	0	7	34	41	34	28	23	21	30	32	37	45	34	25	18	22	18	15	13	12	17	18	21	23	18	14
	1927	46	40	46	46	75	56	10	8	8	3	0	7	34	41	34	28	23	21	30	34	39	45	34	25	18	22	18	15	13	12	17	18	22	23	18	14
	1928	46	40	46	46	75	56	10	8	8	3	0	7	34	41	34	28	23	23	30	34	39	45	34	25	18	22	18	15	13	13	17	18	22	25	18	14
	1929	45	40	45	46	74	56	10	8	8	3	0	7	32	41	32	28	23	23	30	34	39	45	34	23	17	22	17	15	13	13	17	18	22	25	18	12
	1930	45	39	45	46	74	56	10	8	8	3	0	7	32	39	32	28	23	23	30	34	39	45	36	23	17	21	17	15	13	13	17	18	22	25	18	12
	1931	45	39	45	46	74	56	10	8	7	3	0	7	32	39	32	32	23	23	30	34	39	45	36	23	17	21	17	16	13	13	17	19	22	25	18	12
	1932	45	39	45	46	74	55	10	8	7	3	0	7	32	39	32	32	23	23	30	34	39	45	36	23	17	21	17	16	13	13	17	19	22	25	18	12
	1933	44	39	44	46	73	55	10	8	7	3	0	7	30	39	32	32	21	23	30	34	39	45	36	21	16	21	17	16	12	13	17	19	22	25	18	11
	1934	44	39	44	46	73	55	10	8	7	3	0	7	30	39	32	32	21	23	30	34	39	45	32	21	16	21	17	16	12	13	16	19	22	25	16	11
	1935	44	38	44	46	73	55	10	8	7	3	0	7	30	39	32	32	21	23	30	36	43	45	32	21	16	21	17	17	12	13	16	19	24	25	16	11
	1936	44	38	44	46	73	54	10	8	7	3	0	7	30	39	32	32	21	23	30	36	43	50	32	21	16	21	17	17	12	12	16	19	24	27	16	11
	1937	43	38	44	46	73	54	10	8	7	3	0	7	32	39	28	32	21	23	30	36	43	50	32	19	17	21	16	17	12	12	16	19	24	27	16	10
	1938	43	38	44	46	73	54	10	8	7	3	0	7	32	39	28	32	21	23	32	36	43	50	32	19	17	21	16	17	12	12	16	19	24	27	15	10
	1939	43	38	44	45	73	54	10	8	7	3	0	7	32	32	28	32	21	23	32	36	46	50	32	19	17	17	16	17	12	12	16	19	26	27	15	10
	1940	43	38	44	45	73	54	10	8	7	3	0	7	32	32	28	32	21	23	32	32	46	52	32	19	17	17	16	17	12	12	16	18	26	28	15	10
	1941	43	38	43	45	72	54	10	8	7	3	0	8	34	32	27	32	21	23	32	32	46	52	32	19	18	17	15	17	12	12	16	18	26	28	15	10
	1942	43	38	43	45	72	54	10	8	7	3	0	8	34	32	27	32	21	23	32	32	46	52	30	19	18	17	15	17	12	12	16	18	26	28	15	10
	1943	43	37	43	45	72	54	10	8	7	3	0	8	34	25	27	32	21	23	32	32	46	52	30	19	18	14	15	17	12	12	16	18	26	28	15	10
	1944	43	37	43	45	72	53	10	8	7	3	0	8	34	25	27	32	21	23	32	32	48	52	30	19	18	14	15	17	12	12	16	18	27	27	15	10
	1945	42	37	43	45	72	53	10	8	7	3	0	8	34	25	25	32	21	23	32	32	48	52	30	19	18	14	14	17	12	12	16	18	27	27	15	10
	1946	42	37	43	45	72	53	10	8	7	3	0	8	34	25	25	32	21	23	32	32	48	52	30	19	18	14	14	17	12	12	16	18	27	27	15	10
	1947	42	37	43	45	72	53	10	8	7	3	0	8	34	23	25	30	21	23	32	32	48	52	34	19	18	13	14	16	12	12	16	18	27	27	17	10
	1948	42	37	43	45	71	53	10	8	7	3	0	8	34	23	25	30	25	21	32	32	54	52	34	19	18	13	14	16	14	11	16	18	29	27	17	10
	1949	42	37	42	45	71	53	10	8	7	3	0	8	34	23	25	30	25	21	32	32	54	54	34	19	18	13	14	16	14	11	16	18	29	27	17	10
	1950	41	37	42	45	71	53	10	8	7	3	0	8	34	23	25	30	25	21	32	32	54	54	34	25	18	13	14	16	14	11	16	18	29	27	17	11
	1951	41	37	42	44	71	53	10	8	7	3	0	8	34	21	25	27	25	21	32	32	54	54	34	25	18	12	14	15	14	11	16	18	29	27	17	11
	1952	41	37	42	44	70	52	10	8	7	3	0	8	34	21	25	27	32	19	32	36	52	54	34	25	18	12	14	15	18	10	16	19	29	27	17	11
	1953	41	37	41	44	70	52	10	8	7	3	0	8	34	21	23	27	32	19	32	36	52	55	34	25	18	12	13	15	18	10	16	19	29	28	17	11
	1954	41	37	41	44	70	52	10	8	7	3	0	8	36	21	23	27	32	19	32	36	52	55	34	27	18	12	13	15	18	10	16	19	29	28	17	12
	1955	41	36	41	44	70	52	10	8	7	3	0	8	36	19	23	28	32	19	36	36	52	55	32	27	18	11	13	15	18	10	17	19	29	28	18	12
	1956	41	36	41	44	70	52	10	8	7	3	0	8	36	19	23	28	32	19	36	36	46	55	32	27	18	11	13	15	18	10	17	19	26	28	18	12
	1957	41	36	41	44	69	52	10	8	7	3	0	8	36	19	25	28	30	19	36	36	46	59	32	27	18	11	14	15	17	10	17	19	26	30	18	12
	1958	40	36	41	44	69	52	10	8	7	3	0	8	36	19	25	28	30	19	36	36	46	59	32	23	18	11	14	15	17	10	17	19	26	30	18	12
	1959	40	36	41	44	69	52	10	8	7	3	0	8	36	25	25	25	30	19	37	36	46	59	36	23	18	14	14	13	17	10	18	19	26	30	19	12
	1960	40	36	41	44	69	51	10	8	7	3	0	8	36	25	25	25	30	21	37	32	48	59	36	23	18	14	14	13	17	11	18	17	25	30	19	12
	1961	40	36	41	44	69	51	10	8	7	3	0	8	36	25	25	25	30	21	37	32	48	55	36	23	18	14	14	13	17	11	18	17	25	29	19	12
	1962	40	36	41	44	69	51	10	8	7	3	0	8	37	25	25	25	32	21	37	32	48	55	36	23	19	14	14	13	18	11	18	17	25	29	19	10
	1963	40	36	41	44	69	51	10	8	7	3	0	8	37	27	25	25	32	21	34	32	48	55	37	23	19	15	14	13	18	11	17	17	25	29	20	10
	1964	40	36	41	43	69	51	10	8	7	3	0	8	37	27	25	25	32	21	34	32	46	55	37	23	19	15	14	13	18	11	17	17	24	29	20	10
	1965	40	36	41	43	69	51	10	8	7	3	0	8	37	27	25	25	32	19	34	32	46	52	37	23	19	15	14	13	18	11	17	17	24	27	20	10
	1966	39	36	40	43	68	51	10	8	7	3	0	8	34	27	27	25	28	19	34	32	46	52	37	27	16	15	15	13	16	11	17	17	24	27	20	13
	1967	39	36	40	43	68	51	10	8	7	3	0	8	34	27	27	25	28	19	34	32	46	52	37	27	16	15	15	13	16	11	16	17	24	27	21	13
	1968	39	35	40	43	68	51	10	9	7	3	0	8	34	34	27	27	28	19	34	34	45	52	37	27	16	19	15	14	16	11	16	18	22	27	21	13
	1969	39	35	40	43	68	50	10	9	7	3	0	8	34	34	27	27	28	19	34	34	45	54	37	27	16	19	15	14	16	10	16	18	22	29	21	13
	1970	39	35	40	43	67	50	10	9	7	3	0	8	32	34	27	27	28	19	34	34	45	54	37	27	14	19	15	14	16	10	16	18	22	29	21	13
	1971	39	35	40	43	67	50	10	9	7	3	0	8	32	34	27	27	28	19	36	34	45	54	36	27	14	19	15	14	16	10	16	18	22	29	20	13
	1972	39	35	40	43	67	50	10	9	7	3	0	8	32	32	27	25	28	19	36	32	43	54	36	27	14	18	15	13	16	10	16	17	21	29	20	13
	1973	39	35	40	43	67	50	10	9	7	2	0	8	32	32	27	25	28	18	36	32	43	52	36	27	14	18	15	13	16	9	16	17	21	28	20	13
	1974	38	35	39	43	67	50	10	9	7	2	0	8	30	32	28	25	28	18	36	32	43	52	36	25	15	18	16	13	16	9	16	17	21	28	20	13
	1975	38	35	39	43	67	50	10	9	7	2	0	8	30	32	28	25	28	18	36	32	43	52	34	25	15	18	16	13	16	9	16	17	21	28	19	13
	1976	38	34	39	42	67	50	10	9	7	2	0	8	30	28	28	27	28	18	36	32	43	52	34	25	15	16	16	14	16	9	16	17	21	28	19	13
	1977	38	34	39	42	67	49	10	9	7	2	0	8	30	28	28	27	28	19	36	34	39	50	34	25	15	16	16	14	16	10	16	17	20	28	19	13
	1978	38	34	39	42	66	49	10	9	7	2	0	8	28	28	28	27	30	19	36	34	39	50	34	25	15	16	16	14	17	10	16	17	20	28	19	13
	1979	38	34	39	42	66	49	10	9	7	2	0	8	28	28	28	27	30	19	36	34	39	50	34	25	15	16	16	14	17	10	16	17	20	28	19	13
	1980	38	34	39	42	66	49	10	9	7	2	0	8	28	28	28	25	30	19	34	34	39	50	34	25	15	16	16	14	17	10	14	17	20	28	19	13
	1981	38	34	39	42	66	49	10	9	7	2	0	8	28	28	28	25	30	19	34	30	41	50	34	25	15	16	16	14	17	10	14	15	20	28	19	13
	1982	37	34	38	42	65	49	10	9	7	2	0	8	28	28	28	25	27	19	34	30	41	50	34	25	15	16	16	14	15	10	14	15	20	28	19	12
	1983	37	34	38	42	65	49	10	9	7	2	0	8	28	28	28	25	27	19	34	30	41	50	34	25	15	16	16	14	15	10	14	15	20	28	19	12
	1984	37	34	38	41	65	49	10	9	7	2	0	8	28	27	28	27	27	19	30	30	41	50	34	25	15	15	16	15	15	10	14	15	20	28	18	12
	1985	37	34	38	41	65	48	10	9	7	2	0	8	28	27	28	27	27	19	30	32	39	50	34	25	15	15	16	15	15	10	14	16	21	28	18	12
	1986	37	34	38	41	65	48	10	9	7	1	0	8	28	27	32	27	27	19	30	32	39	50	34	25	15	15	18	15	15	10	14	16	21	26	18	12
	1987	37	34	38	41	65	48	10	9	7	1	0	8	30	27	32	27	27	19	30	32	39	50	34	23	15	15	18	15	15	10	14	16	21	26	18	13
	1988	37	34	38	41	65	48	10	9	7	1	0	8	30	28	32	30	27	19	28	32	39	50	34	23	15	15	18	17	15	10	13	16	21	26	18	13
	1989	37	34	38	41	65	48	10	9	6	1	0	8	30	28	32	30	27	21	28	30	39	50	34	23	15	15	18	17	15	11	13	15	20	26	18	13
	1990	37	34	38	41	64	48	10	9	6	1	0	8	30	28	32	30	23	21	28	30	39	57	34	23	15	15	18	17	13	11	13	15	20	29	18	13
	1991	36	34	38	41	64	48	10	9	6	1	0	8	34	28	32	30	23	21	28	30	39	57	34	25	17	15	18	17	13	11	13	15	20	29	18	14
	1992	36	34	38	40	64	48	10	9	6	1	0	8	34	34	32	30	23	21	28	30	39	57	30	25	17	18	18	17	13	11	14	15	20	29	16	14
	1993	36	34	38	40	64	47	10	10	6	1	0	8	34	34	32	30	23	21	28	34	41	57	30	25	17	18	18	17	13	12	14	17	21	29	16	14
	1994	36	34	37	40	64	47	10	10	6	1	0	8	34	34	37	30	23	21	28	34	41	57	30	25	17	18	21	17	13	12	14	17	21	29	16	14
	1995	36	34	37	40	63	47	10	10	6	1	0	8	32	34	37	30	23	21	28	34	41	57	30	23	16	18	21	17	13	12	14	17	21	29	16	13
[truncated: 1,305 more rows]
