# Supplementary material for: Evaluation of formaldehyde, particulate matters 2.5 and 10 emitted to a 3D printing workspace based on ventilation
Source: Sci Rep. 2022 Dec 14;12:21638. doi: 10.1038/s41598-022-25957-x (PMC9750962; doi:10.1038/s41598-022-25957-x)
Supplement: Supplementary file 2 — Supplementary Table S2. [file 41598_2022_25957_MOESM2_ESM.xlsx]

## Sheet: Supplementary Table S2
Supplementary Table S2. Retest measurements of emission amount for the PLA, ABS, and TPU with FDM and Clear, Dental LT, and Flexible 80A with SLA divided by 4 stages in the 3DP workspace and control setting of formaldehyde, PM10, and PM2.5
Stage	Time (s)	Formadehyde (µg/m³)												PM10 (µg/m³)												PM2.5 (µg/m³)
		3DP workspace						Control						3DP workspace						Control						3DP workspace						Control
		PLA	ABS	TPU	Clear	Dental LT	Flexible 80A	PLA	ABS	TPU	Clear	Dental LT	Flexible 80A	PLA	ABS	TPU	Clear	Dental LT	Flexible 80A	PLA	ABS	TPU	Clear	Dental LT	Flexible 80A	PLA	ABS	TPU	Clear	Dental LT	Flexible 80A	PLA	ABS	TPU	Clear	Dental LT	Flexible 80A
Preparation without ventilation	0	15	17	21	31	24	67	13	17	13	20	20	14	21	27	1	63	93	21	27	28	1	79	100	34	12	15	1	35	49	12	14	15	1	41	52	16
	1	15	17	21	31	24	67	13	17	13	20	20	14	21	27	1	63	95	21	27	28	1	79	100	34	12	15	1	35	50	12	14	15	1	41	52	16
	2	15	17	21	31	24	67	13	17	13	20	20	14	21	28	1	63	95	21	27	30	1	79	99	34	12	16	1	35	50	12	14	16	1	41	50	16
	3	15	17	21	31	24	67	13	17	13	20	20	14	21	28	1	63	95	21	27	30	1	81	99	34	12	16	1	35	50	12	14	16	1	41	50	16
	4	15	17	21	31	24	67	13	17	13	20	20	14	21	28	1	63	95	21	27	30	1	81	99	34	12	16	1	35	50	12	14	16	1	41	50	16
	5	15	17	21	31	24	67	13	17	13	20	20	14	21	28	1	63	91	21	27	30	1	81	99	32	12	16	1	35	46	12	14	16	1	41	50	16
	6	15	17	21	31	24	67	13	17	13	20	20	14	23	28	1	63	91	21	27	30	1	81	97	32	13	16	1	35	46	12	13	16	1	41	48	16
	7	15	17	21	31	24	67	13	17	13	20	20	14	23	28	1	63	91	21	27	30	1	81	97	32	13	16	1	35	46	12	13	16	1	41	48	16
	8	15	17	21	31	24	67	13	17	13	20	20	14	23	28	1	63	91	21	27	30	1	81	97	32	13	16	1	35	46	12	13	16	1	42	48	16
	9	15	17	21	31	24	67	13	17	13	20	20	14	23	28	1	64	86	21	27	30	1	81	97	30	13	16	1	34	43	12	13	16	1	42	48	15
	10	15	18	21	31	24	67	13	17	13	20	20	14	23	30	1	64	86	21	25	30	1	81	93	30	13	17	1	34	43	12	13	16	1	42	47	15
	11	15	18	21	31	24	67	13	18	13	20	20	14	21	30	1	64	86	21	25	28	1	81	93	30	12	17	1	34	43	12	13	15	1	42	47	15
	12	15	18	21	31	24	68	13	18	13	20	20	14	21	30	1	64	86	25	25	28	1	81	93	30	12	17	1	34	43	14	13	15	1	41	47	15
	13	15	18	21	32	23	68	13	18	13	20	20	14	21	30	1	68	82	25	25	28	1	81	93	25	12	17	1	36	44	14	13	15	1	41	47	14
	14	15	18	21	32	23	68	13	18	13	20	19	14	21	30	1	68	82	25	28	28	1	81	88	25	12	16	1	36	44	14	15	15	1	41	47	14
	15	15	18	21	32	23	68	13	18	13	20	19	14	23	30	1	68	82	25	28	28	1	81	88	25	12	16	1	36	44	14	15	16	1	41	47	14
	16	15	18	21	32	23	68	12	18	13	20	19	14	23	30	1	68	82	27	28	28	1	84	88	25	12	16	1	36	44	15	15	16	1	43	47	14
	17	15	18	21	32	23	68	12	18	13	20	19	14	23	30	1	77	93	27	28	28	1	84	88	25	12	16	1	40	49	15	15	16	1	43	47	14
	18	15	18	21	32	23	68	12	18	13	20	19	14	23	32	1	77	93	27	30	28	1	84	88	28	12	17	1	40	49	15	16	16	1	43	45	16
	19	16	18	21	32	23	68	12	19	13	20	19	14	23	32	1	77	93	27	30	25	1	84	88	28	12	17	1	40	49	15	16	14	1	43	45	16
	20	16	18	21	32	23	69	12	19	13	20	19	14	23	32	1	77	93	25	30	25	1	84	88	28	12	17	1	40	49	14	16	14	1	45	45	16
	21	16	18	21	32	23	69	12	19	13	20	19	14	23	32	1	82	99	25	30	25	1	84	88	28	12	17	1	46	51	14	16	14	1	45	45	16
	22	16	19	21	32	23	69	12	19	13	20	19	13	23	32	1	82	99	25	32	25	1	84	88	32	12	17	1	46	51	14	17	14	1	45	46	17
	23	17	19	21	32	23	69	12	19	13	20	19	13	23	32	3	82	99	25	32	25	1	84	88	32	12	17	2	46	51	14	17	14	1	45	46	17
	24	17	19	21	32	23	70	12	19	13	20	19	13	23	32	3	82	99	23	32	25	1	82	88	32	12	17	2	46	51	13	17	14	1	43	46	17
	25	17	19	21	32	23	70	12	19	13	20	19	13	23	32	3	82	99	23	32	25	1	82	88	32	12	17	2	46	51	13	17	14	1	43	46	17
	26	17	19	21	32	23	70	12	19	13	20	19	13	23	30	3	82	100	23	34	25	1	82	90	32	12	16	2	46	52	13	18	14	1	43	47	17
	27	18	19	21	32	23	70	12	19	13	20	19	13	25	30	0	82	100	23	34	23	1	82	90	32	11	16	0	46	52	13	18	13	1	43	47	17
	28	18	19	21	32	23	70	12	19	13	20	19	13	25	30	0	82	100	23	34	23	1	75	90	32	11	16	0	46	52	13	18	13	1	41	47	17
	29	18	19	21	32	23	70	12	19	13	20	19	13	25	30	0	88	100	27	34	23	1	75	90	32	11	16	0	48	52	14	18	13	1	41	47	17
	30	18	19	21	32	23	70	12	19	13	20	19	13	25	30	0	88	95	27	34	23	1	75	90	32	11	16	0	48	51	14	18	13	1	41	47	17
	31	19	19	21	32	23	70	12	20	13	20	19	13	23	30	1	88	95	27	30	21	1	75	91	32	11	16	1	48	51	14	16	12	1	41	48	17
	32	19	19	21	32	23	70	12	20	13	20	19	13	23	30	1	88	95	27	30	21	1	77	91	32	11	16	1	48	51	14	16	12	1	41	48	17
	33	19	19	21	32	23	70	12	20	13	20	19	13	23	30	1	82	95	27	30	21	1	77	91	32	11	16	1	45	51	13	16	12	1	41	48	17
	34	19	19	21	32	23	70	12	20	13	20	19	13	23	30	1	82	90	27	30	21	1	77	91	32	11	16	1	45	49	13	16	12	1	41	48	17
	35	20	20	21	32	23	70	12	20	13	20	19	13	23	27	3	82	90	27	27	21	1	77	90	32	11	14	2	45	49	13	15	12	1	41	47	17
	36	20	20	21	32	23	70	12	20	13	20	19	13	23	27	3	82	90	27	27	21	1	73	90	32	11	14	2	45	49	13	15	12	1	40	47	17
	37	20	20	21	32	23	70	12	20	13	20	19	13	23	27	3	81	90	25	27	21	1	73	90	32	11	14	2	44	49	13	15	12	1	40	47	17
	38	20	20	21	32	23	70	12	20	13	20	19	13	23	27	3	81	90	25	27	21	1	73	90	34	11	14	2	44	49	13	15	12	1	40	47	18
	39	22	20	21	32	23	70	12	20	13	20	20	13	30	30	1	81	90	25	27	21	1	73	95	34	13	17	1	44	49	13	15	12	1	40	51	18
	40	22	20	21	32	23	70	12	20	13	20	20	13	30	30	1	81	90	25	27	19	1	70	95	34	13	17	1	44	49	13	15	11	1	39	51	18
	41	22	20	21	32	23	70	12	20	13	20	20	13	30	30	1	81	90	28	27	19	1	70	95	34	13	17	1	44	49	14	15	11	1	39	51	18
	42	22	20	21	32	23	70	12	20	13	20	20	13	30	30	1	72	88	28	27	19	1	70	95	32	13	17	1	40	48	14	15	11	1	39	51	17
	43	22	20	21	32	23	70	12	20	13	20	20	13	30	32	1	72	88	28	28	19	1	70	106	32	13	17	1	40	48	14	16	11	1	39	55	17
	44	25	20	21	32	23	70	12	20	13	20	20	13	28	32	5	72	88	28	28	21	1	70	106	32	12	17	3	40	48	14	16	12	1	39	55	17
	45	25	20	21	32	23	70	12	20	13	20	20	13	28	32	5	72	88	27	28	21	1	66	106	32	12	17	3	40	48	14	16	12	1	37	55	17
	46	25	20	21	32	23	70	12	20	13	20	20	13	28	32	5	75	84	27	28	21	1	66	106	32	12	17	3	42	46	14	16	12	1	37	55	16
	47	25	20	21	32	23	70	12	20	13	20	20	13	28	36	5	75	84	27	27	21	1	66	109	32	12	19	3	42	46	14	15	12	1	37	56	16
	48	27	20	21	32	23	70	12	21	13	20	20	13	28	36	3	75	84	27	27	19	1	66	109	32	11	19	2	42	46	14	15	11	1	37	56	16
	49	27	20	21	32	23	70	12	21	13	20	20	13	28	36	3	75	84	30	27	19	1	70	109	32	11	19	2	42	46	15	15	11	1	38	56	16
	50	27	20	21	32	23	70	12	21	13	20	20	13	28	36	3	81	84	30	27	19	1	70	109	32	11	19	2	45	47	15	15	11	1	38	56	16
	51	27	20	21	32	23	70	12	21	13	20	20	13	28	34	3	81	84	30	27	19	1	70	100	28	11	17	2	45	47	15	15	11	1	38	53	15
	52	29	20	21	32	23	70	12	21	13	20	20	13	27	34	3	81	84	30	27	19	1	70	100	28	13	17	2	45	47	15	15	11	1	38	53	15
	53	29	20	21	32	23	71	12	21	13	20	20	13	27	34	3	81	84	30	27	19	3	72	100	28	13	17	2	45	47	16	15	11	2	39	53	15
	54	29	20	21	32	23	71	12	21	13	20	20	13	27	34	3	79	95	30	27	19	3	72	100	28	13	17	2	44	52	16	15	11	2	39	53	15
	55	29	21	21	32	23	71	12	21	13	20	19	13	27	32	3	79	95	30	23	19	3	72	100	27	13	17	2	44	52	16	13	11	2	39	53	14
	56	31	21	21	32	23	71	12	21	13	20	19	13	25	32	5	79	95	30	23	21	3	72	100	27	12	17	3	44	52	16	13	12	2	39	53	14
	57	31	21	21	32	23	72	12	21	13	20	19	13	25	32	5	79	95	25	23	21	3	72	100	27	12	17	3	44	52	14	13	12	2	39	53	14
	58	31	21	21	32	23	72	12	21	13	20	19	13	25	32	5	75	95	25	23	21	3	72	100	27	12	17	3	42	52	14	13	12	2	39	53	14
	59	31	22	21	32	23	72	12	21	13	20	19	13	25	32	5	75	100	25	27	21	3	72	106	28	12	17	3	42	55	14	15	12	2	39	54	15
	60	32	22	21	32	23	72	12	21	13	20	19	13	23	32	5	75	100	25	27	21	3	72	106	28	11	17	3	42	55	14	15	12	2	39	54	15
	61	32	22	21	32	23	72	12	21	13	20	19	13	23	32	5	75	100	25	27	21	3	75	106	28	11	17	3	42	55	14	15	12	2	41	54	15
	62	32	22	21	32	23	73	12	21	13	20	19	13	23	32	5	72	100	27	27	21	3	75	106	28	11	17	3	40	55	15	15	12	2	41	54	15
	63	32	23	21	32	23	73	12	21	13	20	19	13	23	27	5	72	97	27	27	21	3	75	106	27	11	14	3	40	54	15	15	12	2	41	54	14
	64	33	23	21	32	23	73	12	21	13	20	19	13	19	27	5	72	97	27	27	23	3	75	106	27	11	14	3	40	54	15	15	13	2	41	54	14
	65	33	23	21	32	23	73	12	21	13	20	19	13	19	27	5	72	97	27	27	23	3	77	106	27	11	14	3	40	54	15	15	13	2	42	54	14
	66	33	23	21	32	23	73	12	21	13	20	19	13	19	27	5	68	97	34	27	23	3	77	106	27	11	14	3	38	54	18	15	13	2	42	54	14
	67	33	24	21	32	23	73	12	21	13	20	19	13	19	27	5	68	95	34	27	23	3	77	106	30	11	14	3	38	52	18	15	13	2	42	54	15
	68	34	24	22	32	23	73	12	21	13	20	19	13	19	27	3	68	95	34	25	23	3	77	106	30	11	14	2	38	52	18	14	13	2	42	53	15
	69	34	24	22	32	23	73	12	21	13	19	19	13	19	27	3	68	95	34	25	23	3	82	106	30	11	14	2	38	52	18	14	13	2	44	53	15
	70	34	24	22	32	23	73	12	21	13	19	19	13	19	27	3	64	95	39	25	23	3	82	106	30	11	14	2	36	52	21	14	13	2	44	53	15
	71	34	24	22	32	23	73	12	21	13	19	19	13	19	27	3	64	95	39	25	23	3	82	106	30	11	14	2	36	53	21	14	13	2	44	53	17
	72	34	25	22	32	23	73	12	21	13	19	19	13	18	27	3	64	95	39	25	23	3	82	97	30	10	14	2	36	53	21	14	13	2	44	51	17
	73	34	25	22	32	23	73	12	21	13	19	19	13	18	27	3	64	95	39	25	23	1	86	97	30	10	14	2	36	53	21	14	13	1	45	51	17
	74	34	25	22	32	23	75	12	21	13	19	19	13	18	27	3	64	95	36	25	23	1	86	97	30	10	14	2	36	53	20	14	13	1	45	51	17
	75	34	25	22	32	23	75	12	21	13	19	19	13	18	27	3	63	97	36	25	23	1	86	97	28	10	14	2	35	53	20	14	13	1	45	51	15
	76	34	25	23	32	23	75	12	21	13	19	19	13	18	27	1	63	97	36	25	23	1	86	88	28	10	14	1	35	53	20	14	13	1	45	48	15
	77	34	25	23	32	23	75	12	21	13	19	19	13	18	27	1	63	97	36	25	23	1	86	88	28	10	14	1	35	53	20	14	13	1	45	48	15
	78	34	25	23	32	23	76	12	21	13	19	19	13	18	27	1	63	97	30	25	23	1	81	88	28	10	14	1	35	53	17	14	13	1	43	48	15
	79	34	25	23	32	23	76	12	21	13	19	19	13	18	27	1	63	97	30	25	23	1	81	88	30	10	14	1	35	53	17	14	13	1	43	48	17
	80	34	26	23	32	23	76	12	21	13	19	19	13	18	27	1	63	97	30	25	23	1	81	90	30	10	14	1	35	53	17	14	13	1	43	49	17
	81	33	26	23	32	23	76	12	21	13	19	19	13	18	27	1	63	97	30	25	25	1	81	90	30	10	14	1	35	53	17	14	14	1	43	49	17
	82	33	26	23	32	23	77	12	21	13	19	19	13	18	27	1	63	97	28	25	25	1	77	90	30	10	14	1	35	53	16	14	14	1	42	49	17
	83	33	26	23	32	23	77	12	21	13	19	19	13	18	27	1	64	91	28	25	25	1	77	90	30	10	14	1	36	51	16	14	14	1	42	49	16
	84	33	27	23	32	23	77	12	21	13	19	19	13	18	23	1	64	91	28	21	25	1	77	88	30	10	12	1	36	51	16	12	14	1	42	47	16
	85	33	27	24	32	23	77	12	21	13	19	19	13	19	23	1	64	91	28	21	23	1	77	88	30	11	12	1	36	51	16	12	13	1	42	47	16
	86	33	27	24	32	23	79	12	21	13	19	19	13	19	23	1	64	91	27	21	23	1	75	88	30	11	12	1	36	51	15	12	13	1	41	47	16
	87	33	27	24	32	23	79	12	21	13	19	19	13	19	23	1	64	93	27	21	23	1	75	88	30	11	12	1	36	52	15	12	13	1	41	47	16
	88	33	27	24	32	23	79	12	21	13	19	19	13	19	28	1	64	93	27	21	23	1	75	95	28	11	14	1	36	52	15	12	13	1	41	49	16
	89	32	27	25	32	23	79	12	22	13	19	19	13	18	28	0	64	93	27	21	23	1	75	95	28	10	14	0	36	52	15	12	13	1	41	49	16
	90	32	27	25	32	23	80	12	22	13	19	19	13	18	28	0	64	93	27	21	23	1	73	95	28	10	14	0	36	52	15	12	13	1	40	49	16
	91	32	27	25	32	23	80	12	22	13	19	19	13	18	28	0	64	93	27	21	23	1	73	95	28	10	14	0	36	52	15	12	13	1	40	49	16
	92	32	27	25	32	23	80	12	22	13	19	19	13	18	27	0	64	95	27	21	23	1	73	95	28	10	13	0	36	53	15	12	13	1	40	49	16
	93	31	27	26	32	23	80	12	22	13	19	19	13	19	27	1	64	95	27	21	25	1	73	95	28	11	13	1	36	53	15	12	14	1	40	49	16
	94	31	27	26	32	23	80	12	22	13	19	19	13	19	27	1	64	95	27	21	25	1	70	95	28	11	13	1	36	53	15	12	14	1	39	49	16
	95	31	27	26	32	23	82	12	22	13	19	19	13	19	27	1	64	95	25	21	25	1	70	95	28	11	13	1	36	53	14	12	14	1	39	49	16
	96	31	29	26	32	23	82	12	22	13	19	19	13	19	28	1	64	90	25	23	25	1	70	95	30	11	14	1	36	50	14	13	14	1	39	49	17
	97	30	29	26	32	23	82	12	22	13	19	19	13	23	28	1	64	90	25	23	25	1	70	99	30	13	14	1	36	50	14	13	14	1	39	52	17
	98	30	29	26	32	23	82	12	22	13	19	19	13	23	28	1	64	90	25	23	25	1	73	99	30	13	14	1	36	50	14	13	14	1	40	52	17
	99	30	29	26	32	23	83	12	22	13	19	19	13	23	28	1	63	90	21	23	25	1	73	99	30	13	14	1	35	50	12	13	14	1	40	52	17
	100	30	29	26	32	23	83	12	22	13	19	19	13	23	25	1	63	79	21	23	25	1	73	99	30	13	13	1	35	44	12	13	14	1	40	52	16
	101	30	29	27	32	23	83	12	22	13	19	19	13	21	25	1	63	79	21	27	27	1	73	99	30	12	13	1	35	44	12	14	15	1	40	53	16
	102	30	29	27	32	23	83	12	22	13	19	19	13	21	25	1	63	79	21	27	27	1	72	99	30	12	13	1	35	44	12	14	15	1	39	53	16
	103	30	29	27	32	23	84	12	22	13	19	19	13	21	25	1	64	79	21	27	27	1	72	99	30	12	13	1	36	44	12	14	15	1	39	53	16
	104	30	29	27	32	23	84	12	22	13	19	19	13	21	25	1	64	84	21	27	27	1	72	99	30	12	13	1	36	47	12	14	15	1	39	53	16
	105	29	30	27	32	23	84	12	22	13	19	19	13	23	27	3	64	84	21	30	25	1	72	93	30	13	14	2	36	47	12	15	14	1	39	50	16
	106	29	30	27	32	23	84	12	22	13	19	19	13	23	27	3	64	84	21	30	25	1	72	93	30	13	14	2	36	47	12	15	14	1	39	50	16
	107	29	30	27	32	23	84	12	22	13	19	19	13	23	27	3	64	84	25	30	25	1	72	93	30	13	14	2	36	47	14	15	14	1	39	50	16
	108	29	30	27	32	23	84	12	22	13	19	19	13	23	27	3	63	84	25	30	25	3	72	93	30	13	14	2	35	47	14	15	14	2	39	50	16
	109	28	31	28	32	23	84	12	22	13	19	19	13	21	28	3	63	84	25	30	25	3	72	90	30	12	15	2	35	47	14	15	14	2	39	47	16
	110	28	31	28	32	23	84	12	22	13	19	19	13	21	28	3	63	84	25	30	25	3	72	90	30	12	15	2	35	47	14	15	14	2	38	47	16
	111	28	31	28	32	23	84	12	22	13	19	19	13	21	28	3	63	84	25	30	25	3	72	90	30	12	15	2	35	47	14	15	14	2	38	47	16
	112	28	31	28	32	23	84	12	22	13	19	19	13	21	28	3	75	88	25	30	25	3	72	90	30	12	15	2	41	48	14	15	14	2	38	47	16
	113	28	32	29	32	23	84	12	22	13	19	19	13	21	28	1	75	88	25	30	25	3	72	91	30	12	16	1	41	48	14	15	14	2	38	48	16
	114	27	32	29	32	23	84	12	22	13	19	19	13	21	28	1	75	88	25	30	23	3	72	91	30	12	16	1	41	48	14	15	13	2	38	48	16
	115	27	32	29	32	23	84	12	22	13	19	19	13	21	28	1	75	88	25	30	23	3	73	91	30	12	16	1	41	48	14	15	13	2	38	48	16
	116	27	32	29	33	23	84	12	22	13	19	19	13	21	28	1	86	90	25	30	23	3	73	91	34	12	16	1	44	48	14	15	13	2	38	48	16
	117	27	33	29	33	23	84	12	22	13	19	19	13	21	28	1	86	90	25	28	23	3	73	91	34	12	16	1	44	48	14	14	13	2	38	50	16
	118	27	33	30	33	23	84	12	22	13	19	19	13	21	28	3	86	90	25	28	21	3	73	91	34	12	16	2	44	48	14	14	12	2	38	50	16
	119	27	33	30	33	23	83	12	22	13	19	19	13	21	28	3	86	90	25	28	21	3	79	91	34	12	16	2	44	48	14	14	12	2	40	50	16
	120	27	33	30	33	23	83	12	22	13	19	19	13	21	28	3	81	90	25	28	21	3	79	91	32	12	16	2	42	48	14	14	12	2	40	50	16
	121	27	34	30	33	23	83	12	22	13	19	19	13	21	27	3	81	90	25	28	21	1	79	90	32	12	15	2	42	48	14	14	12	1	40	47	16
	122	27	34	31	33	23	83	12	22	13	19	19	13	18	27	1	81	90	25	28	23	1	79	90	32	10	15	1	42	48	14	14	13	1	40	47	16
	123	27	34	31	33	23	83	12	22	13	19	19	13	18	27	1	81	90	27	28	23	1	82	90	32	10	15	1	42	48	15	14	13	1	42	47	16
	124	27	34	31	33	23	83	12	22	13	19	19	13	18	27	1	81	90	27	28	23	1	82	90	32	10	15	1	42	48	15	14	13	1	42	47	16
	125	27	35	31	33	23	83	12	22	13	19	19	13	18	28	1	81	95	27	23	23	3	82	90	32	10	16	1	42	50	15	12	13	2	42	47	16
	126	27	35	32	33	23	83	12	22	13	19	19	13	21	28	1	81	95	27	23	21	3	82	95	32	11	16	1	42	50	15	12	12	2	42	51	16
	127	27	35	32	33	23	83	12	22	13	18	19	13	21	28	1	81	95	27	23	21	3	91	95	32	11	16	1	42	50	15	12	12	2	46	51	16
	128	27	35	32	33	23	82	12	22	13	18	19	13	21	28	1	75	95	25	23	21	3	91	95	32	11	16	1	40	50	14	12	12	2	46	51	16
	129	27	35	32	33	23	82	12	22	13	18	19	13	21	25	1	75	88	25	27	21	1	91	95	32	11	14	1	40	47	14	14	12	1	46	51	16
	130	27	35	32	33	23	82	12	22	13	18	19	13	21	25	0	75	88	25	27	23	1	91	93	32	11	14	0	40	47	14	14	13	1	46	48	16
	131	27	35	32	33	23	82	12	22	13	18	19	13	21	25	0	75	88	25	27	23	1	90	93	32	11	14	0	40	47	14	14	13	1	47	48	16
	132	27	35	32	33	23	82	12	22	13	18	19	13	21	25	0	73	88	23	27	23	1	90	93	32	11	14	0	40	47	13	14	13	1	47	48	16
	133	27	35	32	33	24	82	12	22	13	18	19	14	21	23	0	73	84	23	27	23	1	90	93	30	11	13	0	40	46	13	14	13	1	47	48	16
	134	27	35	33	33	24	82	12	22	13	18	19	14	19	23	1	73	84	23	21	23	1	90	106	30	10	13	1	40	46	13	12	13	1	47	55	16
	135	27	35	33	33	24	82	12	22	13	18	19	14	19	23	1	73	84	23	21	23	1	81	106	30	10	13	1	40	46	13	12	13	1	45	55	16
	136	27	35	33	33	24	82	12	22	13	18	19	14	19	23	1	72	84	23	21	23	1	81	106	30	10	13	1	39	46	13	12	13	1	45	55	16
	137	27	35	33	33	24	82	12	22	13	18	19	14	19	23	1	72	86	23	21	23	1	81	106	32	10	13	1	39	48	13	12	13	0	45	55	17
	138	27	35	33	33	24	82	12	23	13	18	19	14	19	23	3	72	86	23	25	23	1	81	97	32	10	13	1	39	48	13	14	13	0	45	52	17
	139	27	35	33	33	24	82	12	23	13	17	19	14	19	23	3	72	86	23	25	23	1	81	97	32	10	13	1	39	48	13	14	13	0	43	52	17
	140	27	35	33	33	24	83	12	23	13	17	19	14	19	23	3	72	86	23	25	23	3	81	97	32	10	13	1	39	48	13	14	13	1	43	52	17
	141	27	35	33	34	24	83	12	23	13	17	19	14	19	23	3	70	86	23	25	23	3	81	97	30	10	13	1	38	48	13	14	13	1	43	52	17
	142	28	35	33	34	24	83	12	23	13	17	19	14	19	25	3	70	86	23	23	23	3	81	93	30	10	13	1	38	48	13	13	13	1	43	50	17
	143	28	35	33	34	24	83	12	23	13	17	19	14	19	25	3	70	86	23	23	23	3	81	93	30	10	13	1	38	48	13	13	13	1	43	50	17
	144	28	35	33	34	24	83	12	23	13	17	19	14	19	25	3	70	86	21	23	23	3	81	93	30	10	13	1	38	48	12	13	13	1	43	50	17
	145	28	35	33	34	24	83	12	23	13	17	19	14	19	25	3	77	82	21	23	23	3	81	93	30	10	13	1	43	46	12	13	13	1	43	50	17
	146	28	36	33	34	24	83	12	23	13	17	19	14	19	27	5	77	82	21	23	23	3	81	90	30	10	14	1	43	46	12	13	13	1	43	46	17
	147	30	36	33	34	24	83	12	23	13	17	19	14	19	27	5	77	82	21	23	23	3	81	90	30	10	14	1	43	46	12	13	13	1	43	46	17
	148	30	36	33	34	24	84	12	23	13	17	19	14	19	27	5	77	82	21	23	23	3	75	90	30	10	14	1	43	46	12	13	13	1	40	46	17
	149	30	36	33	34	24	84	12	23	13	17	19	14	19	27	5	75	82	21	23	23	3	75	90	28	10	14	1	42	46	12	13	13	1	40	46	16
	150	30	36	32	34	24	84	12	23	13	17	19	14	19	28	5	75	82	21	21	23	3	75	86	28	10	15	2	42	46	12	12	13	1	40	46	16
	151	31	36	32	34	24	84	12	23	13	17	19	14	18	28	5	75	82	21	21	19	3	75	86	28	10	15	2	42	46	12	12	11	1	40	46	16
	152	31	36	32	34	24	84	12	23	13	17	19	14	18	28	5	75	82	25	21	19	3	75	86	28	10	15	2	42	46	14	12	11	1	40	46	16
	153	31	36	32	34	24	84	12	23	13	17	19	14	18	28	5	79	82	25	21	19	1	75	86	25	10	15	2	44	46	14	12	11	0	40	46	14
	154	31	36	32	34	24	84	12	23	13	17	19	14	18	28	5	79	93	25	25	19	1	75	88	25	10	15	2	44	52	14	13	11	0	40	48	14
	155	32	36	32	34	24	84	12	23	13	17	19	14	18	28	5	79	93	25	25	21	1	75	88	25	10	15	2	44	52	14	13	12	0	40	48	14
	156	32	36	32	34	24	84	12	23	13	18	19	14	18	28	5	79	93	25	25	21	1	73	88	25	10	15	2	44	52	14	13	12	0	39	48	14
	157	32	36	32	34	24	84	12	23	13	18	19	14	18	28	5	77	93	25	25	21	1	73	88	25	10	15	2	43	52	14	13	12	1	39	48	14
	158	32	36	32	34	24	84	12	23	13	18	19	14	18	30	5	77	102	25	28	21	1	73	88	28	10	16	2	43	56	14	13	12	1	39	48	16
	159	34	36	32	34	24	84	12	23	13	18	19	14	19	30	5	77	102	25	28	21	1	73	102	28	11	16	2	43	56	14	13	12	1	39	55	16
	160	34	36	32	34	24	85	12	23	13	18	19	14	19	30	5	77	102	27	28	21	1	72	102	28	11	16	2	43	56	15	13	12	1	40	55	16
	161	34	36	32	35	24	85	12	23	13	18	19	14	19	30	5	79	102	27	28	21	1	72	102	28	11	16	2	44	56	15	13	12	1	40	55	16
	162	34	36	32	35	24	85	12	23	13	18	19	14	19	30	5	79	102	27	30	21	1	72	102	27	11	16	2	44	53	15	14	12	1	40	55	15
	163	35	36	32	35	24	85	12	23	13	18	19	14	23	30	1	79	102	27	30	21	1	72	102	27	11	16	1	44	53	15	14	12	1	40	53	15
	164	35	36	32	35	24	85	12	23	13	18	19	14	23	30	1	79	102	27	30	21	1	79	102	27	11	16	1	44	53	15	14	12	1	43	53	15
	165	35	36	32	35	24	85	12	23	13	18	19	14	23	30	1	75	102	27	30	21	1	79	102	27	11	16	1	42	53	15	14	12	1	43	53	15
	166	35	36	32	35	24	85	12	23	13	18	19	14	23	25	1	75	100	27	27	21	1	79	102	28	11	14	1	42	51	15	13	12	1	43	53	16
	167	35	36	32	35	24	85	12	23	13	18	19	14	21	25	3	75	100	27	27	23	1	79	102	28	11	14	2	42	51	15	13	13	1	43	50	16
	168	35	36	32	35	24	85	12	23	13	18	19	14	21	25	3	75	100	27	27	23	1	82	102	28	11	14	2	42	51	15	13	13	1	44	50	16
	169	35	36	32	36	24	86	12	23	13	18	19	14	21	25	3	79	100	30	27	23	1	82	102	28	11	14	2	43	51	17	13	13	1	44	50	16
	170	35	36	32	36	24	86	12	23	13	18	19	14	21	23	3	79	95	30	27	23	1	82	102	28	11	13	2	43	48	17	13	13	1	44	50	16
	171	36	36	32	36	24	86	12	23	13	18	19	14	21	23	1	79	95	30	28	23	1	82	99	28	11	13	1	43	48	17	14	13	1	44	47	16
	172	36	36	32	36	24	86	12	23	13	18	19	14	21	23	1	79	95	30	28	23	1	82	99	28	11	13	1	43	48	17	14	13	1	44	47	16
	173	36	36	32	36	24	86	12	23	13	18	19	14	21	23	1	79	95	32	28	23	3	82	99	28	11	13	1	43	48	18	14	13	2	44	47	16
	174	36	36	32	36	24	86	12	23	13	18	19	14	21	23	1	75	90	32	28	23	3	82	99	28	11	13	1	41	46	18	14	13	2	44	47	16
	175	36	36	33	36	24	86	12	23	13	18	20	14	21	23	1	75	90	32	30	23	3	82	91	28	11	13	1	41	46	18	14	13	2	44	44	16
	176	36	36	33	36	24	86	12	23	13	18	20	14	21	23	1	75	90	32	30	23	3	79	91	28	11	13	1	41	46	18	14	13	2	41	44	16
	177	36	36	33	36	24	86	12	23	13	18	20	14	21	23	1	75	90	37	30	23	5	79	91	28	11	13	1	41	46	20	14	13	2	41	44	16
	178	36	36	33	37	24	86	12	23	13	18	20	14	21	23	1	79	90	37	30	23	5	79	91	30	11	13	1	43	46	20	14	13	2	41	44	16
	179	36	36	33	37	24	86	12	23	13	18	20	14	19	21	1	79	90	37	30	21	5	79	91	30	10	12	1	43	46	20	14	12	2	41	45	16
	180	36	36	33	37	24	86	12	23	13	18	20	14	19	21	1	79	90	37	30	21	5	79	91	30	10	12	1	43	46	20	14	12	2	41	45	16
	181	36	36	33	37	24	86	12	23	13	18	20	14	19	21	1	79	90	39	30	21	3	79	91	30	10	12	1	43	46	20	14	12	1	41	45	16
	182	36	36	33	37	24	86	12	23	13	18	20	14	19	21	1	73	93	39	30	21	3	79	91	30	10	12	1	41	48	20	14	12	1	41	45	16
	183	36	36	33	37	24	86	12	23	13	18	20	14	19	23	1	73	93	39	23	23	3	79	90	30	10	13	1	41	48	20	12	13	1	41	46	16
	184	36	36	33	37	24	86	12	23	13	18	20	14	21	23	1	73	93	39	23	23	3	79	90	30	10	13	1	41	48	20	12	13	1	41	46	16
	185	36	36	33	37	24	86	12	23	13	18	20	14	21	23	1	73	93	36	23	23	3	73	90	30	10	13	1	41	48	19	12	13	1	38	46	16
	186	36	36	33	38	24	86	12	23	13	18	20	14	21	23	1	75	93	36	23	23	3	73	90	28	10	13	1	41	48	19	12	13	1	38	46	15
	187	36	36	34	38	24	86	12	23	13	18	20	14	21	25	0	75	91	36	23	23	3	73	90	28	10	13	0	41	47	19	12	13	1	38	44	15
	188	35	36	34	38	24	86	12	23	13	18	20	14	21	25	0	75	91	36	23	23	3	73	90	28	11	13	0	41	47	19	12	13	1	38	44	15
	189	35	36	34	38	24	86	12	23	13	18	20	14	21	25	0	75	91	34	23	23	3	75	90	28	11	13	0	41	47	18	12	13	1	39	44	15
	190	35	36	34	38	24	86	12	23	13	18	20	14	21	25	0	75	91	34	23	23	3	75	90	30	11	13	0	41	47	18	12	13	1	39	44	16
	191	35	36	34	38	24	86	12	23	13	18	20	14	21	25	0	75	91	34	23	23	3	75	90	30	11	14	0	41	48	18	12	13	1	39	44	16
	192	35	36	34	38	24	86	12	23	13	18	20	14	21	25	0	75	91	34	23	23	3	75	93	30	12	14	0	41	48	18	12	13	1	39	46	16
	193	35	36	34	38	24	86	12	23	13	18	20	14	21	25	0	75	91	32	23	23	3	66	93	30	12	14	0	41	48	17	12	13	1	35	46	16
	194	35	36	34	39	24	86	12	23	13	18	20	14	21	25	0	73	91	32	23	23	3	66	93	30	12	14	0	39	48	17	12	13	1	35	46	16
	195	35	36	34	39	24	86	12	23	13	18	20	14	21	25	0	73	91	32	23	23	3	66	93	28	12	13	0	39	49	17	12	13	1	35	46	15
	196	34	36	34	39	24	86	12	22	13	18	20	14	19	25	0	73	91	32	23	23	3	66	90	28	11	13	0	39	49	17	12	13	1	35	48	15
	197	34	36	34	39	24	86	12	22	13	18	20	14	19	25	0	73	91	32	23	23	3	64	90	28	11	13	0	39	49	17	12	13	1	33	48	15
	198	34	36	34	40	24	87	12	22	13	18	20	14	19	25	0	70	91	28	23	23	3	64	90	28	11	13	0	38	49	15	12	13	1	33	48	15
	199	34	36	34	40	25	87	12	22	13	18	20	14	19	25	0	70	91	28	27	23	3	64	90	30	11	13	0	38	49	15	13	13	1	33	48	16
	200	32	36	34	40	25	87	12	22	13	18	20	14	23	25	0	70	91	28	27	30	3	64	93	30	13	13	0	38	49	15	13	17	1	33	49	16
	201	32	36	34	40	25	87	12	22	13	18	20	14	23	25	0	70	91	28	27	30	3	63	93	30	13	13	0	38	49	15	13	17	1	34	49	16
	202	32	36	34	41	25	87	12	22	13	18	20	14	23	25	0	66	91	23	27	30	1	63	93	30	13	13	0	35	49	13	13	17	1	34	49	16
	203	32	36	34	41	25	87	12	22	13	18	20	14	23	23	0	66	88	23	27	30	1	63	93	30	13	12	0	35	49	13	13	17	1	34	49	16
	204	31	36	34	41	25	87	12	22	13	18	20	14	23	23	0	66	88	23	25	34	1	63	95	30	13	12	0	35	49	13	13	19	1	34	48	16
	205	31	36	34	41	25	87	12	22	13	17	20	14	23	23	0	66	88	23	25	34	1	61	95	30	13	12	0	35	49	13	13	19	1	33	48	16
	206	31	36	34	41	25	88	12	22	13	17	20	14	23	23	0	66	88	21	25	34	1	61	95	30	13	12	0	35	49	12	13	19	1	33	48	16
	207	31	36	34	42	26	88	12	22	13	17	20	14	23	23	0	66	88	21	25	34	1	61	95	28	13	12	0	35	49	12	13	19	1	33	48	16
	208	30	36	34	42	26	88	12	22	13	17	20	14	23	23	1	66	88	21	25	37	1	61	95	28	13	12	1	35	49	12	13	20	1	33	48	16
	209	30	36	34	42	26	88	12	22	13	17	20	14	23	23	1	66	88	21	25	37	1	61	95	28	13	12	1	35	49	12	13	20	1	33	48	16
	210	30	36	34	42	26	89	12	22	13	17	20	14	23	23	1	66	88	21	25	37	1	75	95	28	13	12	1	35	49	12	13	20	1	41	48	16
	211	30	36	34	42	26	89	12	22	13	17	20	14	23	23	1	66	86	21	25	37	1	75	95	30	13	12	1	35	48	12	13	20	1	41	48	17
	212	30	36	34	42	26	89	12	22	13	17	20	14	21	18	0	66	86	21	21	36	1	75	93	30	12	10	0	35	48	12	11	19	1	41	50	17
	213	30	36	34	42	26	89	12	22	13	17	20	14	21	18	0	66	86	21	21	36	1	75	93	30	12	10	0	35	48	12	11	19	1	41	50	17
	214	30	36	34	42	26	90	12	22	13	17	20	14	21	18	0	66	86	23	21	36	1	90	93	30	12	10	0	35	48	13	11	19	1	48	50	17
	215	30	36	34	43	27	90	12	22	13	17	20	14	21	18	0	66	81	23	21	36	1	90	93	30	12	10	0	35	45	13	11	19	1	48	50	17
	216	30	35	34	43	27	90	12	22	13	17	20	14	21	21	1	66	81	23	27	34	1	90	106	30	12	11	1	35	45	13	13	18	1	48	52	17
	217	30	35	34	43	27	90	12	22	13	17	20	14	19	21	1	66	81	23	27	34	1	90	106	30	11	11	1	35	45	13	13	18	1	48	52	17
	218	30	35	34	43	27	92	12	22	13	17	20	14	19	21	1	66	81	23	27	34	1	86	106	30	11	11	1	35	45	13	13	18	1	46	52	17
	219	30	35	34	43	27	92	12	22	13	17	20	14	19	21	1	68	81	23	27	34	1	86	106	30	11	11	1	37	45	13	13	18	1	46	52	17
	220	30	35	34	43	27	92	12	22	13	17	20	14	19	19	3	68	81	23	28	34	1	86	108	30	11	11	2	37	44	13	13	18	1	46	55	17
	221	30	35	34	43	27	92	12	22	13	17	20	14	21	19	3	68	81	23	28	34	1	86	108	30	12	11	2	37	44	13	13	18	1	46	55	17
	222	30	35	34	43	27	93	12	22	13	17	20	14	21	19	3	68	81	23	28	34	3	86	108	30	12	11	2	37	44	13	13	18	2	46	55	17
	223	30	35	34	44	27	93	12	22	13	17	20	14	21	19	3	73	81	23	28	34	3	86	108	32	12	11	2	40	44	13	13	18	2	46	55	18
	224	30	35	34	44	28	93	12	22	13	17	20	14	21	18	1	73	77	23	25	34	3	86	108	32	12	10	1	40	42	13	13	18	2	46	55	18
	225	30	35	34	44	28	93	12	22	13	17	20	14	21	18	1	73	77	23	25	32	3	86	102	32	12	10	1	40	42	13	13	17	2	46	53	18
	226	30	35	34	44	28	94	12	22	13	17	20	14	21	18	1	73	77	25	25	32	3	81	102	32	12	10	1	40	42	14	13	17	2	44	53	18
	227	30	35	34	44	28	94	12	22	13	17	20	14	21	18	1	81	77	25	25	32	5	81	102	30	12	10	1	45	42	14	13	17	3	44	53	17
	228	30	35	34	44	28	94	12	22	13	17	20	14	21	19	1	81	79	25	25	32	5	81	102	30	12	10	1	45	43	14	12	17	3	44	53	17
	229	31	35	34	44	28	94	12	22	13	17	20	14	19	19	3	81	79	25	25	30	5	81	100	30	11	10	2	45	43	14	12	16	3	44	51	17
	230	31	35	34	44	28	96	12	22	13	17	20	14	19	19	3	81	79	25	25	30	5	79	100	30	11	10	2	45	43	14	12	16	3	43	51	17
	231	31	35	34	45	28	96	12	22	13	17	20	14	19	19	3	81	79	25	25	30	5	79	100	30	11	10	2	45	43	14	12	16	3	43	51	17
	232	31	35	34	45	28	96	12	22	13	17	20	14	19	23	3	81	73	25	27	30	5	79	100	28	11	12	2	45	40	14	13	16	3	43	51	16
	233	32	35	34	45	28	96	12	22	13	17	20	14	19	23	3	81	73	25	27	21	5	79	93	28	11	12	2	45	40	14	13	12	3	43	49	16
	234	32	35	34	45	28	96	12	22	13	17	20	14	19	23	3	81	73	25	27	21	5	79	93	28	11	12	2	45	40	14	13	12	3	41	49	16
	235	32	35	34	45	28	97	12	22	13	17	20	14	19	23	3	73	73	25	27	21	3	79	93	28	11	12	2	41	40	14	13	12	2	41	49	16
	236	32	35	34	45	28	97	12	22	13	17	20	14	19	25	3	73	72	25	27	21	3	79	93	28	11	13	2	41	39	14	13	12	2	41	49	16
	237	32	35	34	45	28	97	12	22	13	17	20	14	21	25	3	73	72	25	27	25	3	79	97	28	12	13	2	41	39	14	13	14	2	41	49	16
	238	32	35	34	45	28	97	12	22	13	17	20	14	21	25	3	73	72	25	27	25	3	79	97	28	12	13	2	41	39	14	13	14	2	43	49	16
	239	32	35	34	45	28	98	12	22	13	17	20	14	21	25	3	73	72	27	27	25	3	79	97	28	12	13	2	41	39	15	13	14	2	43	49	16
	240	32	36	34	45	29	98	12	22	13	17	20	14	21	23	3	72	77	27	27	25	3	79	97	27	12	12	2	40	41	15	13	14	2	43	49	15
	241	33	36	34	45	29	98	12	22	13	17	20	14	21	23	5	72	77	27	25	25	3	79	102	27	12	12	3	40	41	15	12	14	2	43	53	15
	242	33	36	34	45	29	98	11	22	13	17	20	14	21	23	5	72	77	27	25	25	3	79	102	27	12	12	3	40	41	15	12	14	2	43	53	15
	243	33	36	34	45	29	99	11	22	13	17	20	14	21	23	5	72	77	27	25	25	3	79	102	27	12	12	3	40	41	15	12	14	2	43	53	15
	244	33	36	34	45	29	99	11	22	13	17	20	14	21	27	5	72	75	27	25	25	3	79	102	27	12	15	3	39	41	15	12	14	2	43	53	15
	245	34	36	34	45	29	99	11	22	13	17	20	14	21	27	1	72	75	27	27	23	3	79	100	27	12	15	1	39	41	15	14	13	2	43	53	15
	246	34	36	34	45	29	99	11	22	13	17	20	14	21	27	1	72	75	27	27	23	3	79	100	27	12	15	1	39	41	15	14	13	2	43	53	15
	247	34	36	34	45	29	99	11	22	13	17	20	14	21	27	1	72	75	27	27	23	3	79	100	27	12	15	1	39	41	15	14	13	2	42	53	15
	248	34	36	34	45	29	99	11	22	13	17	20	14	21	27	1	70	82	27	27	23	3	79	100	28	12	15	1	37	44	15	14	13	2	42	53	16
	249	35	37	34	45	29	99	11	22	13	17	20	14	23	28	5	70	82	27	25	23	3	79	91	28	13	15	1	37	44	15	13	13	2	42	49	16
	250	35	37	34	45	29	99	11	22	13	17	20	14	23	28	5	70	82	27	25	23	3	79	91	28	13	15	1	37	44	15	13	13	2	42	49	16
	251	35	37	34	45	29	98	11	22	13	17	20	14	23	28	5	70	82	27	25	23	1	75	91	28	13	15	1	37	44	15	13	13	1	41	49	16
	252	35	37	34	45	29	98	11	22	13	17	20	14	23	28	5	72	82	27	25	23	1	75	91	25	13	15	1	38	44	15	13	13	1	41	49	14
	253	35	37	34	45	29	98	11	21	13	17	20	14	23	32	3	72	99	27	30	23	1	75	91	25	13	17	1	38	51	15	15	13	1	41	48	14
	254	35	37	34	45	29	98	11	21	13	17	20	14	23	32	3	72	99	27	30	23	1	75	91	25	13	17	1	38	51	15	15	13	1	41	48	14
	255	35	37	34	45	29	97	11	21	13	17	20	14	23	32	3	72	99	27	30	23	3	73	91	25	13	17	1	38	51	15	15	13	2	40	48	14
	256	35	37	34	45	29	97	11	21	13	17	20	14	23	32	3	79	99	27	30	23	3	73	91	25	13	17	1	41	51	15	15	13	2	40	48	14
	257	35	37	34	45	29	97	11	21	13	17	20	14	23	32	3	79	102	27	30	23	3	73	91	25	13	17	1	41	53	15	15	13	2	40	48	14
	258	36	37	34	45	29	97	11	21	13	17	20	14	21	32	3	79	102	27	30	25	3	73	90	25	12	17	1	41	53	15	15	14	2	40	46	14
	259	36	37	34	45	29	96	11	21	13	17	20	14	21	32	3	79	102	28	30	25	3	73	90	25	12	17	1	41	53	16	15	14	2	40	46	14
	260	36	37	34	45	29	96	11	21	13	17	20	14	21	32	3	79	102	28	30	25	1	73	90	25	12	17	1	41	53	16	15	14	1	40	46	14
	261	36	37	34	45	29	96	11	21	13	17	20	14	21	28	3	79	95	28	30	25	1	73	90	25	12	16	0	41	51	16	14	14	1	40	46	14
	262	37	37	34	45	29	96	11	21	13	17	20	14	21	28	3	79	95	28	30	25	1	73	90	25	12	16	0	41	51	16	14	14	1	40	46	14
	263	37	37	34	45	29	95	11	21	13	17	20	14	21	28	3	79	95	27	30	25	1	68	90	25	12	16	0	41	51	15	14	14	1	37	46	14
	264	37	37	34	45	29	95	11	21	14	17	20	14	21	28	3	73	95	27	30	25	3	68	90	25	12	16	0	40	51	15	14	14	2	37	46	14
	265	37	38	34	45	29	95	11	21	14	17	20	14	21	30	3	73	93	27	32	25	3	68	90	25	12	17	0	40	50	15	15	14	2	37	46	14
	266	37	38	35	45	29	95	11	21	14	17	20	14	19	30	3	73	93	27	32	23	3	68	90	25	11	17	0	40	50	15	15	13	2	37	46	14
	267	37	38	35	45	29	94	11	21	14	17	20	14	19	30	3	73	93	27	32	23	3	70	90	25	11	17	0	40	50	15	15	13	2	38	46	14
	268	37	38	35	45	29	94	11	21	14	17	20	14	19	30	3	77	93	27	32	23	3	70	90	25	11	17	0	40	50	15	15	13	2	38	46	14
	269	37	38	35	45	29	94	11	21	14	17	20	14	19	27	3	77	86	27	28	23	3	70	90	23	11	15	0	40	46	15	15	13	2	38	46	13
	270	37	38	35	45	29	94	11	21	14	17	20	14	21	27	5	77	86	27	28	23	3	70	88	23	11	15	0	40	46	15	15	13	2	38	46	13
	271	37	38	35	45	29	94	11	21	14	17	20	14	21	27	5	77	86	27	28	23	3	66	88	23	11	15	0	40	46	15	15	13	2	37	46	13
	272	37	38	35	45	29	94	11	21	14	17	20	14	21	27	5	77	86	27	28	23	3	66	88	23	11	15	0	40	46	15	15	13	2	37	46	13
	273	37	39	35	44	29	94	11	21	14	17	20	14	21	27	5	82	82	27	30	23	3	66	88	23	11	14	0	40	45	15	14	13	2	37	46	13
	274	37	39	35	44	29	94	11	21	14	17	20	14	21	27	1	82	82	27	30	23	3	66	91	23	11	14	0	40	45	15	14	13	2	37	49	13
	275	37	39	35	44	29	94	11	21	14	17	20	14	21	27	1	82	82	27	30	23	3	68	91	23	11	14	0	40	45	15	14	13	2	38	49	13
	276	37	39	35	44	29	93	11	21	14	17	20	14	21	27	1	82	82	34	30	23	3	68	91	23	11	14	0	40	45	19	14	13	2	38	49	13
	277	37	39	35	43	29	93	11	21	14	17	20	14	21	27	1	77	81	34	30	23	3	68	91	27	11	14	0	39	43	19	14	13	2	38	49	15
	278	38	39	36	43	29	93	11	21	14	17	20	14	19	27	1	77	81	34	28	21	3	68	95	27	10	14	0	39	43	19	14	12	2	38	50	15
	279	38	39	36	43	29	93	11	21	14	17	20	14	19	27	1	77	81	34	28	21	3	68	95	27	10	14	0	39	43	19	14	12	2	38	50	15
	280	38	39	36	43	29	92	11	21	14	17	20	14	19	27	1	77	81	37	28	21	1	70	95	27	10	14	0	39	43	21	14	12	1	39	50	15
	281	38	39	36	42	29	92	11	21	14	17	20	14	19	27	1	86	88	37	28	21	1	70	95	32	10	14	0	44	46	21	14	12	1	39	50	17
	282	38	39	36	42	29	92	11	21	14	17	20	14	25	27	1	86	88	37	25	19	1	70	95	32	9	13	0	44	46	21	13	11	1	39	50	17
	283	38	39	36	42	29	92	11	21	14	17	20	14	25	27	1	86	88	37	25	19	1	70	95	32	9	13	0	44	46	21	13	11	1	39	50	17
	284	38	39	36	42	29	92	11	21	14	17	20	14	25	27	1	86	88	37	25	19	3	70	95	32	9	13	0	44	46	21	13	11	2	39	50	17
	285	38	39	36	42	29	92	11	21	14	17	20	14	25	27	1	84	88	37	25	19	3	70	95	34	9	13	0	45	46	21	13	11	2	39	50	17
	286	38	40	37	42	29	92	11	21	14	17	20	14	25	25	1	84	90	37	27	19	3	70	102	34	9	12	0	45	46	21	14	11	2	39	51	17
	287	38	40	37	42	29	92	11	21	14	17	20	14	25	25	1	84	90	37	27	19	3	70	102	34	9	12	0	45	46	21	14	11	2	39	51	17
	288	38	40	37	42	29	92	11	21	14	17	20	14	25	25	1	84	90	37	27	19	0	70	102	34	9	12	0	45	46	21	14	11	0	39	51	17
	289	38	40	37	41	29	92	11	21	14	17	20	14	25	25	1	81	90	37	27	19	0	70	102	34	9	12	0	43	46	21	14	11	0	39	51	16
	290	38	40	37	41	29	92	11	21	14	17	20	14	25	27	0	81	86	37	28	21	0	70	102	34	9	13	0	43	44	21	15	12	0	39	51	16
	291	38	40	37	41	29	92	11	21	14	17	19	14	27	27	0	81	86	37	28	21	0	70	100	34	11	13	0	43	44	21	15	12	0	39	50	16
	292	38	40	37	41	29	94	11	21	14	17	19	14	27	27	0	81	86	32	28	21	1	70	100	34	11	13	0	43	44	18	15	12	1	39	50	16
	293	38	40	37	41	29	94	11	21	14	17	19	14	27	27	0	73	86	32	28	21	1	70	100	34	11	13	0	40	44	18	15	12	1	39	50	17
	294	38	40	38	41	29	94	11	21	14	17	19	14	27	25	1	73	84	32	28	21	1	70	100	34	11	12	0	40	45	18	15	12	1	39	50	17
	295	38	40	38	41	29	94	11	21	14	17	19	14	27	25	1	73	84	32	28	23	1	70	95	34	10	12	0	40	45	18	15	13	1	39	47	17
	296	38	40	38	41	29	95	11	21	14	17	19	14	27	25	1	73	84	30	28	23	0	72	95	34	10	12	0	40	45	17	15	13	0	40	47	17
	297	38	40	38	41	29	95	11	21	14	17	19	14	27	25	1	68	84	30	28	23	0	72	95	34	10	12	0	38	45	17	15	13	0	40	47	17
	298	38	41	38	41	29	95	11	21	14	17	19	14	27	25	3	68	86	30	27	23	0	72	95	34	10	13	0	38	47	17	15	13	0	40	47	17
	299	38	41	38	41	29	95	11	21	14	17	19	14	23	25	3	68	86	30	27	27	0	72	95	34	10	13	0	38	47	17	15	15	0	40	48	17
	300	38	41	38	41	29	97	11	21	14	17	19	14	23	25	3	68	86	27	27	27	0	73	95	34	10	13	0	38	47	15	15	15	0	41	48	17
3DP time without ventilation	301	38	41	38	41	29	97	11	21	14	17	19	14	23	25	3	72	86	27	27	27	1	73	95	34	10	13	0	38	47	15	15	15	1	41	48	17
	302	38	41	38	41	29	97	11	21	14	17	19	14	23	25	3	72	88	27	27	27	1	73	95	34	10	13	0	38	48	15	15	15	1	41	48	17
	303	37	41	39	41	29	97	11	21	14	17	19	14	27	25	3	72	88	27	27	28	1	73	97	34	11	13	0	38	48	15	15	15	1	41	48	17
	304	37	41	39	41	29	97	11	21	14	16	19	14	27	25	3	72	88	27	27	28	1	75	97	34	11	13	0	38	48	15	15	15	1	42	48	17
	305	37	41	39	41	29	99	11	21	14	16	19	14	27	25	3	72	88	27	27	28	1	75	97	34	11	13	0	38	48	15	15	15	1	42	48	17
	306	37	41	39	41	29	99	11	21	14	16	19	14	27	23	3	66	97	27	27	28	1	75	97	30	11	12	0	35	52	15	15	15	1	42	48	15
	307	37	41	40	41	29	99	11	21	14	16	19	14	27	23	3	66	97	27	27	28	1	75	90	30	12	12	1	35	52	15	15	15	1	42	48	15
	308	37	41	40	41	29	99	11	21	14	16	19	14	27	23	3	66	97	27	27	28	1	72	90	30	12	12	1	35	52	15	15	15	1	40	48	15
	309	37	41	40	41	29	99	11	21	14	16	19	14	27	23	3	66	97	27	27	28	3	72	90	30	12	12	1	35	52	15	15	15	2	40	48	15
	310	37	41	40	41	29	99	11	21	14	16	19	14	27	23	3	64	91	27	25	28	3	72	90	34	12	12	1	34	50	15	14	15	2	40	48	17
	311	36	41	40	41	29	99	11	21	14	16	19	14	25	23	5	64	91	27	25	30	3	72	93	34	13	12	1	34	50	15	14	16	2	40	50	17
	312	36	41	40	41	29	99	11	21	14	16	19	14	25	23	5	64	91	27	25	30	3	72	93	34	13	12	1	34	50	15	14	16	2	40	50	17
	313	36	41	40	41	29	100	11	21	13	16	19	14	25	23	5	64	91	25	25	30	3	75	93	34	13	12	1	34	50	14	14	16	2	40	50	17
	314	36	42	40	41	29	100	11	21	13	16	19	14	25	25	5	66	88	25	25	30	3	75	93	41	13	11	1	34	49	14	14	16	2	40	50	22
	315	36	42	41	41	29	100	11	21	13	16	19	14	25	25	7	66	88	25	25	28	3	75	93	41	12	11	1	34	49	14	14	15	2	40	50	22
	316	36	42	41	41	29	100	11	21	13	16	19	14	25	25	7	66	88	25	25	28	3	75	93	41	12	11	1	34	49	14	14	15	2	40	50	22
	317	36	42	41	41	29	100	11	21	13	16	19	14	25	25	7	66	88	25	25	28	1	75	93	41	12	11	1	34	49	14	14	15	1	41	50	22
	318	36	42	41	42	29	100	11	21	13	16	19	14	25	25	7	66	88	25	25	28	1	75	93	43	12	11	1	35	49	14	14	15	1	41	50	23
	319	35	42	42	42	30	100	11	21	13	16	20	14	23	30	5	66	84	25	21	28	1	75	93	43	12	14	2	35	47	14	12	16	1	41	50	23
	320	35	42	42	42	30	100	11	21	13	16	20	14	23	30	5	66	84	25	21	28	1	75	93	43	12	14	2	35	47	14	12	16	1	41	50	23
	321	35	42	42	42	30	101	11	21	13	17	20	14	23	30	5	66	84	23	21	28	3	73	93	43	12	14	2	35	47	13	12	16	2	40	50	23
	322	35	42	42	42	30	101	11	21	13	17	20	14	23	30	5	72	84	23	21	28	3	73	93	37	12	14	2	37	47	13	12	16	2	40	50	21
	323	35	42	42	42	30	101	11	21	13	17	20	14	23	30	5	72	88	23	21	21	3	73	93	37	12	14	2	37	47	13	12	12	2	40	50	21
	324	35	42	42	42	30	101	11	21	13	17	20	14	23	30	5	72	88	23	21	21	3	73	95	37	12	14	2	37	47	13	12	12	2	40	52	21
	325	35	42	42	42	30	102	11	21	13	17	20	14	23	30	5	72	88	27	21	21	0	73	95	37	12	14	2	37	47	15	12	12	0	39	52	21
	326	35	42	42	42	30	102	11	21	13	17	20	14	23	30	5	66	88	27	21	21	0	73	95	34	12	14	2	37	47	15	12	12	0	39	52	19
	327	35	42	43	42	31	102	11	21	13	17	20	14	23	30	5	66	93	27	23	21	0	73	95	34	12	14	2	37	51	15	13	12	0	39	52	19
	328	34	42	43	42	31	102	11	21	13	17	20	14	19	30	5	66	93	27	23	28	0	73	90	34	11	14	2	37	51	15	13	16	0	39	49	19
	329	34	42	43	42	31	102	11	21	13	17	20	14	19	30	5	66	93	27	23	28	0	75	90	34	11	14	2	37	51	15	13	16	0	39	49	19
	330	34	42	43	42	31	102	11	21	13	17	20	14	19	30	5	70	93	27	23	28	0	75	90	34	11	14	2	38	51	15	13	16	0	39	49	19
	331	34	42	43	42	33	102	11	21	13	17	20	14	19	28	5	70	93	27	23	28	0	75	90	34	11	13	2	38	50	15	13	16	0	39	49	19
	332	34	42	43	42	33	102	11	21	13	17	20	14	21	28	5	70	93	27	23	27	0	75	93	34	12	13	2	38	50	15	13	15	0	39	50	19
	333	34	42	43	42	33	102	11	21	13	17	20	14	21	28	5	70	93	27	23	27	0	73	93	34	12	13	2	38	50	15	13	15	0	39	50	19
	334	34	42	43	43	33	102	11	21	13	17	20	14	21	28	5	68	93	27	23	27	0	73	93	34	12	13	2	37	50	15	13	15	0	39	50	19
	335	34	42	43	43	34	102	11	21	13	17	20	14	21	28	3	68	91	27	25	27	0	73	93	34	12	13	2	37	50	15	14	15	0	39	50	19
	336	33	42	43	43	34	102	11	21	13	17	20	14	21	28	3	68	91	27	25	34	0	73	95	34	12	13	2	37	50	15	14	17	0	39	49	19
	337	33	42	43	43	34	102	11	21	13	17	20	14	21	28	3	68	91	27	25	34	0	68	95	34	12	13	2	37	50	15	14	17	0	37	49	19
	338	33	42	43	43	34	102	11	21	13	17	20	14	21	28	3	68	91	25	25	34	0	68	95	34	12	13	2	37	50	14	14	17	0	37	49	19
	339	33	42	43	43	37	102	11	21	13	17	20	15	21	25	3	70	91	25	28	34	0	68	95	30	12	13	2	38	50	14	16	17	0	37	49	17
	340	32	42	43	43	37	102	11	21	13	17	20	15	21	25	5	70	91	25	28	36	0	68	91	30	12	13	1	38	50	14	16	19	0	37	48	17
	341	32	42	43	43	37	102	11	21	13	17	20	15	21	25	5	70	91	25	28	36	0	68	91	30	12	13	1	38	50	14	16	19	0	37	48	17
	342	32	42	43	43	37	102	11	21	13	17	20	15	21	25	5	70	91	27	28	36	0	68	91	30	12	13	1	38	50	15	16	19	0	37	48	17
	343	32	42	43	44	40	102	11	21	13	17	20	15	21	25	5	72	84	27	30	36	0	68	91	30	12	13	1	39	46	15	17	19	0	37	48	17
	344	32	42	43	44	40	102	11	21	13	17	20	15	21	25	3	72	84	27	30	32	0	68	88	30	12	13	1	39	46	15	17	17	0	37	46	17
	345	32	42	43	44	40	102	11	21	13	17	20	15	21	25	3	72	84	27	30	32	0	70	88	30	12	13	1	39	46	15	17	17	0	37	46	17
	346	32	42	43	44	40	103	11	21	13	17	20	15	21	25	3	72	84	28	30	32	1	70	88	30	12	13	1	39	46	16	17	17	1	37	46	17
	347	32	42	43	45	40	103	11	21	13	17	20	15	21	27	3	68	84	28	30	32	1	70	88	37	12	14	1	37	46	16	17	17	1	37	46	20
	348	31	42	44	45	44	103	11	21	13	17	20	15	19	27	3	68	91	28	32	32	3	70	90	37	11	14	1	37	47	16	18	17	1	37	48	20
	349	31	42	44	45	44	103	11	21	13	17	20	15	19	27	3	68	91	28	32	32	3	70	90	37	11	14	1	37	47	16	18	17	1	37	48	20
	350	31	42	44	45	44	104	11	21	13	17	20	15	19	27	3	68	91	27	32	32	3	72	90	37	11	14	1	37	47	15	18	17	1	37	48	20
	351	31	42	44	47	44	104	11	21	13	17	20	15	19	27	3	72	91	27	32	32	3	72	90	39	11	14	1	40	47	15	18	17	1	37	48	21
	352	30	42	45	47	46	104	11	21	13	17	20	15	21	25	3	72	93	27	30	32	3	72	90	39	12	13	1	40	49	15	17	18	1	37	48	21
	353	30	42	45	47	46	104	11	21	13	17	20	15	21	25	3	72	93	27	30	32	3	72	86	39	12	13	1	40	49	15	17	18	1	37	46	21
	354	30	42	45	47	46	104	11	21	13	17	20	15	21	25	3	72	93	28	30	32	3	70	86	39	12	13	1	40	49	16	17	18	1	36	46	21
	355	30	42	45	50	46	104	11	21	13	17	20	15	21	25	3	72	93	28	30	32	3	70	86	39	12	13	1	40	49	16	17	18	1	36	46	21
	356	30	42	46	50	47	104	11	21	13	17	20	15	16	21	3	72	86	28	28	27	5	70	86	39	9	12	1	40	48	16	16	15	1	36	46	21
	357	30	42	46	50	47	104	11	21	13	17	20	15	16	21	3	72	86	28	28	27	5	70	86	39	9	12	1	40	48	16	16	15	1	36	46	21
	358	30	42	46	50	47	105	11	21	13	17	20	15	16	21	3	72	86	28	28	27	5	70	86	39	9	12	1	40	48	16	16	15	1	36	46	21
	359	30	42	46	54	47	105	11	21	13	17	20	15	16	21	3	77	86	28	28	27	5	70	86	37	9	12	1	43	48	16	16	15	1	36	46	20
	360	30	43	46	54	47	105	11	21	13	17	20	15	16	25	1	77	81	28	27	27	5	70	86	37	9	14	0	43	45	16	15	15	2	36	46	20
	361	29	43	46	54	47	105	11	21	13	17	19	15	16	25	1	77	81	28	27	23	5	70	84	37	9	14	0	43	45	16	15	13	2	36	45	20
	362	29	43	46	54	47	106	11	21	13	17	19	15	16	25	1	77	81	28	27	23	5	72	84	37	9	14	0	43	45	16	15	13	2	37	45	20
	363	29	43	46	60	47	106	11	21	13	17	19	15	16	25	1	72	81	28	27	23	5	72	84	34	9	14	0	40	45	16	15	13	2	37	45	18
	364	29	43	47	60	48	106	11	21	13	17	19	15	16	25	0	72	79	28	27	23	5	72	84	34	9	14	0	40	43	16	15	13	2	37	45	18
	365	29	43	47	60	48	106	11	21	13	17	19	15	16	25	0	72	79	28	27	23	5	72	86	34	9	14	0	40	43	16	15	13	2	37	48	18
	366	29	43	47	60	48	107	11	21	13	17	19	15	16	25	0	72	79	28	27	23	5	72	86	34	9	14	0	40	43	16	15	13	2	37	48	18
	367	29	43	47	60	48	107	11	21	13	17	19	15	16	25	0	72	79	28	27	23	5	72	86	34	9	14	0	40	43	16	15	13	2	37	48	18
	368	29	43	47	70	49	107	11	21	13	17	19	15	16	27	1	75	82	28	25	23	5	72	86	32	9	15	1	42	45	16	14	13	1	37	48	18
	369	29	43	47	70	49	107	11	21	13	17	19	15	14	27	1	75	82	28	25	23	5	72	93	32	8	15	1	42	45	16	14	13	1	37	51	18
	370	29	43	47	70	49	108	11	21	13	17	19	15	14	27	1	75	82	30	25	23	5	70	93	32	8	15	1	42	45	17	14	13	1	37	51	18
	371	29	43	47	70	49	108	11	21	13	17	19	15	14	27	1	75	82	30	25	23	5	70	93	32	8	15	1	42	45	17	14	13	1	37	51	18
	372	29	44	48	79	50	108	11	21	13	17	19	15	14	28	1	72	82	30	25	23	5	70	93	28	8	16	1	40	46	17	14	13	1	37	51	16
	373	29	44	48	79	50	108	11	21	13	17	19	15	16	28	1	72	82	30	25	21	3	70	97	28	9	16	1	40	46	17	14	12	2	37	53	16
	374	29	44	48	79	50	108	10	21	13	17	19	15	16	28	1	72	82	30	25	21	3	68	97	28	9	16	1	40	46	17	14	12	2	36	53	16
	375	29	44	48	79	50	108	10	21	13	17	19	15	16	28	1	72	82	27	25	21	3	68	97	28	9	16	1	40	46	15	14	12	2	36	53	16
	376	29	44	48	84	50	108	10	21	13	17	19	15	16	30	1	70	82	27	25	21	3	68	97	27	9	17	1	39	46	15	14	12	2	36	53	15
	377	28	44	49	84	51	108	10	21	13	17	19	15	18	30	1	70	86	27	25	27	3	68	90	27	10	17	1	39	47	15	14	14	2	36	50	15
	378	28	44	49	84	51	108	10	21	13	17	19	15	18	30	1	70	86	27	25	27	3	64	90	27	10	17	1	39	47	15	14	14	2	36	50	15
	379	28	44	49	84	51	108	10	21	13	17	19	15	18	30	1	70	86	25	25	27	3	64	90	27	10	17	1	39	47	14	14	14	2	36	50	15
	380	28	44	49	86	51	108	10	21	13	17	19	15	18	27	1	68	86	25	28	27	3	64	90	27	10	15	1	38	47	14	15	14	2	36	50	15
	381	28	44	49	86	52	108	10	21	13	17	19	15	19	27	0	68	86	25	28	34	3	64	93	27	11	15	0	38	47	14	15	17	2	36	51	15
	382	28	44	49	86	52	108	10	21	13	17	19	15	19	27	0	68	86	25	28	34	3	61	93	27	11	15	0	38	47	14	15	17	2	34	51	15
	383	28	44	49	86	52	109	10	21	13	17	19	15	19	27	0	68	86	23	28	34	3	61	93	27	11	15	0	38	47	13	15	17	2	34	51	15
	384	28	45	49	88	52	109	10	21	13	17	19	15	19	28	0	66	86	23	28	34	3	61	93	28	11	16	0	36	47	13	15	17	2	34	51	16
	385	28	45	50	88	52	109	10	21	13	17	19	15	19	28	0	66	82	23	28	37	3	61	93	28	11	16	0	36	45	13	15	21	2	34	51	16
	386	28	45	50	88	52	109	10	21	13	17	19	15	19	28	0	66	82	23	28	37	3	61	91	28	11	16	0	36	45	13	15	21	2	34	50	16
	387	28	45	50	88	52	109	10	21	13	17	19	15	19	28	0	66	82	23	28	37	3	70	91	28	11	16	0	36	45	13	15	21	2	39	50	16
	388	28	45	50	89	52	109	10	21	13	17	19	15	19	28	0	70	82	23	28	37	3	70	91	34	11	16	0	37	45	13	15	21	2	39	50	19
	389	28	45	50	89	53	109	10	21	13	17	19	15	18	30	1	70	86	23	28	34	3	70	91	34	10	16	1	37	48	13	15	19	2	39	50	19
	390	28	45	50	89	53	109	10	21	13	17	19	15	18	30	1	70	86	23	28	34	3	70	86	34	10	16	1	37	48	13	15	19	2	39	47	19
	391	28	45	50	89	53	109	10	21	13	17	19	15	18	30	1	70	86	23	28	34	3	82	86	34	10	16	1	37	48	13	15	19	2	44	47	19
	392	28	45	50	89	53	109	10	21	13	17	19	15	18	30	1	70	86	23	28	34	5	82	86	39	10	16	1	37	48	13	15	19	3	44	47	22
	393	28	45	50	89	53	109	10	21	13	17	19	15	18	28	0	70	91	23	30	34	5	82	86	39	10	15	0	37	49	13	16	19	3	44	47	22
	394	28	45	50	89	53	109	10	22	13	17	19	15	21	28	0	70	91	23	30	28	5	82	86	39	12	15	0	37	49	13	16	16	3	44	47	22
	395	28	45	50	89	53	109	10	22	13	17	19	15	21	28	0	70	91	21	30	28	5	81	86	39	12	15	0	37	49	12	16	16	3	43	47	22
	396	28	45	50	89	53	109	10	22	13	17	19	15	21	28	0	66	91	21	30	28	5	81	86	37	12	15	0	35	49	12	16	16	2	43	47	21
	397	28	46	50	89	53	109	10	22	13	17	19	15	21	28	0	66	90	21	32	28	5	81	81	37	12	15	0	35	46	12	16	16	2	43	44	21
	398	28	46	50	89	53	109	10	22	13	17	19	15	23	28	0	66	90	21	32	32	5	81	81	37	13	15	0	35	46	12	16	18	2	43	44	21
	399	28	46	50	89	53	109	10	22	13	17	19	15	23	28	0	66	90	19	32	32	5	79	81	37	13	15	0	35	46	11	16	18	2	42	44	21
	400	28	46	50	89	53	109	10	22	13	17	19	15	23	28	0	66	90	19	32	32	5	79	81	37	13	15	0	35	46	11	16	18	2	42	44	21
	401	28	47	50	88	54	109	10	22	13	17	19	15	23	27	0	66	86	19	28	32	5	79	81	36	13	14	0	33	44	11	15	18	2	42	44	20
	402	28	47	50	88	54	109	10	22	13	17	19	15	21	27	0	66	86	19	28	28	5	79	82	36	12	14	0	33	44	11	15	16	2	42	45	20
	403	28	47	50	88	54	109	10	22	13	17	19	15	21	27	0	66	86	25	28	28	5	75	82	36	12	14	0	33	44	14	15	16	2	41	45	20
	404	28	47	50	88	54	109	10	22	13	17	19	15	21	27	0	66	86	25	28	28	5	75	82	36	12	14	0	33	44	14	15	16	2	41	45	20
	405	28	47	50	87	54	109	10	22	13	17	19	14	21	34	0	66	84	25	27	28	5	75	82	36	12	16	0	33	43	14	15	16	2	41	45	20
	406	28	47	50	87	54	109	10	22	13	17	18	14	19	34	0	66	84	25	27	30	5	75	88	36	11	16	0	33	43	14	15	17	2	41	47	20
	407	28	47	50	87	54	109	10	22	13	17	18	14	19	34	0	66	84	25	27	30	5	77	88	36	11	16	0	33	43	14	15	17	2	42	47	20
	408	28	47	50	87	54	109	10	22	13	17	18	14	19	34	0	66	84	25	27	30	5	77	88	36	11	16	0	33	43	14	15	17	1	42	47	20
	409	28	48	50	86	54	109	10	22	13	17	18	14	19	32	0	70	84	25	28	30	5	77	88	34	11	15	0	35	43	14	16	17	1	42	47	19
	410	28	48	50	86	54	109	10	22	13	17	18	14	21	32	0	70	86	25	28	23	5	77	82	34	12	15	0	35	45	14	16	13	1	42	44	19
	411	28	48	50	86	54	109	10	22	13	17	18	14	21	32	0	70	86	25	28	23	5	73	82	34	12	15	0	35	45	14	16	13	1	40	44	19
	412	28	48	50	86	54	109	10	22	13	17	18	14	21	32	0	70	86	28	28	23	3	73	82	34	12	15	0	35	45	16	16	13	1	40	44	19
	413	28	49	50	84	54	109	10	22	13	17	18	14	21	28	0	66	86	28	28	23	3	73	82	32	12	14	0	34	45	16	15	13	1	40	44	18
	414	28	49	50	84	54	109	10	22	13	17	18	14	23	28	1	66	93	28	28	25	3	73	79	32	13	14	1	34	50	16	15	14	1	40	42	18
	415	28	49	50	84	54	109	10	22	13	17	18	14	23	28	1	66	93	28	28	25	3	73	79	32	13	14	1	34	50	16	15	14	1	40	42	18
	416	28	49	50	84	54	110	10	22	13	17	18	14	23	28	1	66	93	30	28	25	3	73	79	32	13	14	1	34	50	17	15	14	1	40	42	18
	417	28	49	50	82	54	110	10	22	13	17	18	14	23	32	1	63	93	30	28	25	3	73	79	30	13	14	1	33	50	17	15	14	1	40	42	17
	418	28	49	50	82	54	110	10	22	13	17	18	14	21	32	1	63	91	30	28	23	3	73	79	30	12	14	1	33	49	17	15	13	1	40	44	17
	419	28	49	50	82	54	110	10	22	13	17	18	14	21	32	1	63	91	30	28	23	3	73	79	30	12	14	1	33	49	17	15	13	1	40	44	17
	420	28	49	50	82	54	111	10	22	13	17	18	14	21	32	1	63	91	30	28	23	1	72	79	30	12	14	1	33	49	17	15	13	1	39	44	17
	421	28	49	50	81	54	111	10	22	13	17	18	14	21	32	1	64	91	30	28	23	1	72	79	34	12	14	1	35	49	17	15	13	1	39	44	19
	422	28	50	49	81	54	111	10	22	13	17	19	14	18	32	0	64	88	30	25	23	1	72	77	34	10	13	0	35	48	17	13	13	1	39	43	19
	423	28	50	49	81	54	111	10	22	13	17	19	14	18	32	0	64	88	30	25	23	1	72	77	34	10	13	0	35	48	17	13	13	1	39	43	19
	424	28	50	49	81	54	111	10	22	13	17	19	14	18	32	0	64	88	32	25	23	1	72	77	34	10	13	0	35	48	18	13	13	1	39	43	19
	425	28	50	49	79	54	111	10	22	13	17	19	14	18	32	0	68	88	32	25	23	1	72	77	36	10	13	0	37	48	18	13	13	1	39	43	20
	426	28	50	49	79	54	111	10	22	13	17	19	14	18	32	0	68	82	32	27	23	1	72	77	36	9	13	0	37	45	18	13	13	1	39	43	20
	427	28	50	49	79	54	111	10	22	13	17	19	14	18	32	0	68	82	32	27	21	1	72	77	36	9	13	0	37	45	18	13	12	1	39	43	20
	428	28	50	49	79	54	112	10	22	13	17	19	14	18	32	0	68	82	30	27	21	1	79	77	36	9	13	0	37	45	17	13	12	1	40	43	20
	429	28	50	49	78	54	112	10	22	13	17	19	14	18	32	0	70	82	30	27	21	1	79	77	34	9	13	0	38	45	17	13	12	1	40	43	19
	430	28	51	49	78	54	112	10	22	13	17	19	14	18	23	1	70	82	30	28	21	1	79	77	34	9	10	1	38	44	17	13	12	1	40	41	19
	431	28	51	49	78	54	112	10	22	13	17	19	14	21	23	1	70	82	30	28	19	1	79	77	34	11	10	1	38	44	17	13	11	1	40	41	19
	432	28	51	49	78	54	112	10	22	13	17	19	14	21	23	1	70	82	30	28	19	1	77	77	34	11	10	1	38	44	17	13	11	1	40	41	19
	433	28	51	49	78	54	112	10	22	13	17	19	14	21	23	1	70	82	30	28	19	1	77	77	34	11	10	1	38	44	17	13	11	1	40	41	19
	434	28	52	48	76	54	112	10	22	13	17	19	14	21	25	0	73	88	30	27	19	1	77	77	36	11	10	0	39	46	17	12	11	1	40	41	19
	435	29	52	48	76	54	112	10	22	13	17	19	14	21	25	0	73	88	30	27	19	1	77	81	36	11	10	0	39	46	17	12	11	1	40	44	19
	436	29	52	48	76	54	113	10	22	13	17	19	14	21	25	0	73	88	28	27	19	1	79	81	36	11	10	0	39	46	16	12	11	1	40	44	19
	437	29	52	48	76	54	113	10	22	13	17	19	14	21	25	0	73	88	28	27	19	1	79	81	36	11	10	0	39	46	16	12	11	1	40	44	19
	438	29	53	48	75	55	113	10	22	13	17	19	14	21	27	1	70	88	28	25	19	1	79	81	34	11	12	1	38	48	16	12	11	1	40	44	19
	439	30	53	48	75	55	113	10	22	13	17	19	14	23	27	1	70	88	28	25	23	1	79	93	34	12	12	1	38	48	16	12	12	1	40	50	19
	440	30	53	48	75	55	113	10	22	13	17	19	14	23	27	1	70	88	25	25	23	1	77	93	34	12	12	1	38	48	14	12	12	1	39	50	19
	441	30	53	48	75	55	113	10	22	13	17	19	14	23	27	1	70	88	25	25	23	1	77	93	34	12	12	1	38	48	14	12	12	1	39	50	19
	442	30	54	48	74	55	113	10	22	13	17	19	14	23	21	1	70	88	25	23	23	1	77	93	34	12	11	1	38	48	14	11	12	1	39	50	18
	443	31	54	48	74	56	113	10	22	13	17	19	14	27	21	1	70	88	25	23	21	1	77	95	34	13	11	1	38	49	14	11	11	1	39	52	18
	444	31	54	48	74	56	113	10	22	13	16	19	14	27	21	1	70	88	25	23	21	1	77	95	34	13	11	1	38	49	14	11	11	1	40	52	18
	445	31	54	48	74	56	113	10	22	13	16	19	14	27	21	1	70	88	28	23	21	1	77	95	34	13	11	1	38	49	15	11	11	1	40	52	18
	446	31	54	48	73	56	113	10	22	13	16	19	14	27	25	0	70	88	28	23	21	1	77	95	32	13	13	0	37	49	15	12	11	1	40	52	17
	447	32	54	48	73	57	113	10	22	13	16	19	14	27	25	0	70	82	28	23	19	1	77	95	32	12	13	0	37	46	15	12	10	1	40	51	17
	448	32	54	48	73	57	113	9	22	13	16	19	14	27	25	0	70	82	28	23	19	1	81	95	32	12	13	0	37	46	15	12	10	1	40	51	17
	449	32	54	48	73	57	113	9	22	13	16	19	14	27	25	0	70	82	30	23	19	1	81	95	32	12	13	0	37	46	16	12	10	1	40	51	17
	450	32	55	48	73	57	113	9	22	13	16	19	14	27	30	0	68	82	30	21	19	1	81	95	32	12	16	0	37	46	16	12	10	1	40	51	17
	451	33	55	48	73	59	113	9	22	13	16	19	14	23	30	1	68	84	30	21	27	1	81	95	32	10	16	1	37	47	16	12	13	1	40	49	17
	452	33	55	48	73	59	113	9	22	13	16	19	14	23	30	1	68	84	30	21	27	1	81	95	32	10	16	1	37	47	16	12	13	1	40	49	17
	453	33	55	48	73	59	114	9	22	13	16	19	14	23	30	1	68	84	27	21	27	1	77	95	32	10	16	1	37	47	14	12	13	1	40	49	17
	454	33	55	48	72	59	114	9	22	13	16	19	14	23	30	1	70	84	27	21	27	1	77	95	30	10	16	1	37	47	14	12	13	1	40	49	16
	455	34	55	48	72	60	114	9	22	13	16	19	14	25	32	1	70	86	27	19	28	1	77	95	30	12	18	1	37	47	14	11	16	1	40	49	16
	456	34	55	48	72	60	114	9	22	13	16	19	14	25	32	1	70	86	27	19	28	1	77	95	30	12	18	1	37	47	14	11	16	1	40	49	16
	457	34	55	48	72	60	115	9	22	13	16	19	14	25	32	1	70	86	27	19	28	1	77	95	30	12	18	1	37	47	14	11	16	1	42	49	16
	458	34	55	48	71	60	115	9	22	13	16	19	15	25	32	1	68	86	27	19	28	1	77	95	32	12	18	1	35	47	14	11	16	1	42	49	17
	459	35	56	48	71	60	115	9	22	13	16	19	15	23	36	1	68	82	27	19	28	1	77	95	32	11	18	1	35	45	14	11	16	1	42	49	17
	460	35	56	48	71	60	115	9	22	13	16	19	15	23	36	1	68	82	27	19	37	1	77	95	32	11	18	1	35	45	14	11	21	1	42	49	17
	461	35	56	48	71	60	115	9	22	13	16	19	15	23	36	1	68	82	27	19	37	1	79	95	32	11	18	1	35	45	14	11	21	1	43	49	17
	462	35	56	48	70	60	115	9	22	13	16	19	15	23	36	1	68	82	27	19	37	1	79	95	39	11	18	1	35	45	14	11	21	1	43	49	20
	463	35	56	49	70	61	115	9	22	13	16	19	15	23	36	0	68	81	27	21	37	1	79	93	39	11	17	0	35	44	14	12	21	1	43	47	20
	464	35	56	49	70	61	115	9	22	13	16	19	15	23	36	0	68	81	27	21	36	1	79	93	39	11	17	0	35	44	14	12	20	1	43	47	20
	465	35	56	49	70	61	116	9	22	13	17	19	15	23	36	0	68	81	27	21	36	1	73	93	39	11	17	0	35	44	14	12	20	1	41	47	20
	466	35	56	49	70	61	116	9	22	13	17	19	15	23	36	0	68	81	27	21	36	1	73	93	39	11	17	0	35	44	14	12	20	1	41	47	20
	467	35	56	49	69	62	116	9	22	13	17	19	15	23	32	0	68	81	27	23	36	1	73	93	37	11	16	0	35	44	14	13	20	1	41	47	20
	468	35	56	49	69	62	116	9	21	13	17	19	15	21	32	0	68	81	27	23	36	1	73	88	37	10	16	0	35	44	14	13	20	1	41	46	20
	469	35	56	49	69	62	116	9	21	13	17	19	15	21	32	0	68	81	28	23	36	1	72	88	37	10	16	0	35	44	14	13	20	1	39	46	20
	470	35	56	49	69	62	116	9	21	13	17	19	15	21	32	0	68	81	28	23	36	1	72	88	37	10	16	0	35	44	14	13	20	1	39	46	20
	471	35	57	49	68	62	116	9	21	13	17	19	15	21	32	1	77	79	28	27	36	1	72	88	36	10	16	1	40	43	14	14	20	1	39	46	19
	472	36	57	49	68	62	116	9	21	13	17	19	15	19	32	1	77	79	28	27	30	1	72	86	36	11	16	1	40	43	14	14	17	1	39	45	19
	473	36	57	49	68	62	117	9	21	13	17	19	15	19	32	1	77	79	23	27	30	1	68	86	36	11	16	1	40	43	13	14	17	1	38	45	19
	474	36	57	49	68	62	117	9	21	13	17	19	15	19	32	1	77	79	23	27	30	1	68	86	36	11	16	1	40	43	13	14	17	1	38	45	19
	475	36	57	49	67	62	117	9	21	13	17	19	15	19	32	1	81	79	23	27	30	1	68	86	34	11	16	1	44	43	13	14	17	1	38	45	19
	476	37	57	49	67	62	117	9	21	13	17	19	15	21	32	1	81	79	23	27	34	1	68	81	34	12	16	1	44	43	13	14	17	1	38	43	19
	477	37	57	49	67	62	117	9	21	13	17	19	15	21	32	1	81	79	23	27	34	1	70	81	34	12	16	1	44	43	13	14	17	1	39	43	19
	478	37	57	49	67	62	117	9	21	13	17	19	15	21	32	1	81	79	25	27	34	1	70	81	34	12	16	1	44	43	14	14	17	1	39	43	19
	479	37	57	49	66	62	117	9	21	13	17	19	15	21	28	1	86	79	25	28	34	1	70	81	36	12	15	1	46	43	14	15	17	1	39	43	20
	480	37	57	49	66	62	117	9	21	13	17	19	15	21	28	1	86	77	25	28	41	1	70	79	36	12	15	1	46	43	14	15	21	1	39	41	20
	481	37	57	49	66	62	117	9	21	13	17	19	15	21	28	1	86	77	25	28	41	1	75	79	36	12	15	1	46	43	14	15	21	1	42	41	20
	482	37	57	49	66	62	118	9	21	13	17	19	15	21	28	1	86	77	27	28	41	1	75	79	36	12	15	1	46	43	15	15	21	1	42	41	20
	483	37	58	50	65	62	118	9	21	13	17	19	15	21	27	0	82	77	27	28	41	1	75	79	32	12	14	0	44	43	15	15	21	1	42	41	18
	484	37	58	50	65	61	118	9	21	13	17	19	15	21	27	0	82	84	27	28	36	1	75	84	32	12	14	0	44	47	15	15	20	1	42	46	18
	485	37	58	50	65	61	118	8	21	13	17	19	15	21	27	0	82	84	27	28	36	0	77	84	32	12	14	0	44	47	15	15	20	0	43	46	18
	486	37	58	50	65	61	118	8	21	13	17	19	15	21	27	0	82	84	30	28	36	0	77	84	32	12	14	0	44	47	17	15	20	0	43	46	18
	487	37	58	50	64	61	118	8	21	13	17	19	14	21	27	0	82	84	30	28	36	0	77	84	32	12	14	0	43	47	17	15	20	0	43	46	17
	488	38	58	50	64	61	118	8	21	13	17	19	14	21	25	1	82	95	30	28	39	0	77	82	32	12	14	1	43	53	17	15	22	0	43	45	17
	489	38	58	50	64	61	118	8	21	13	17	19	14	21	25	1	82	95	30	28	39	1	77	82	32	12	14	1	43	53	17	15	22	1	43	45	17
	490	38	58	50	64	61	118	8	21	13	17	19	14	21	25	1	82	95	27	28	39	1	77	82	32	12	14	1	43	53	15	15	22	1	42	45	17
	491	38	58	50	63	61	118	8	21	13	17	19	14	21	25	1	73	95	27	28	39	1	77	82	32	12	14	1	38	53	15	15	22	1	42	45	17
	492	38	58	50	63	60	118	8	21	13	17	19	14	21	27	1	73	95	27	32	39	1	77	86	32	11	14	1	38	51	15	17	22	1	42	47	17
	493	38	58	50	63	60	118	8	21	13	17	19	14	21	27	1	73	95	27	32	30	1	77	86	32	11	14	1	38	51	15	17	17	1	42	47	17
	494	38	58	50	63	60	118	8	21	13	18	19	14	21	27	1	73	95	27	32	30	1	75	86	32	11	14	1	38	51	15	17	17	1	40	47	17
	495	38	58	50	63	60	118	8	21	13	18	19	14	21	27	1	73	95	27	32	30	1	75	86	28	11	14	1	38	51	15	17	17	1	40	47	15
	496	39	58	50	63	60	118	8	21	13	18	19	14	23	25	1	77	91	27	32	30	1	75	84	28	12	13	1	39	49	15	17	17	1	40	45	15
	497	39	58	50	63	60	118	8	21	13	18	19	14	23	25	1	77	91	27	32	30	1	75	84	28	12	13	1	39	49	15	17	17	1	40	45	15
	498	39	58	50	63	60	117	8	21	13	18	19	14	23	25	1	77	91	30	32	30	1	73	84	28	12	13	1	39	49	15	17	17	1	39	45	15
	499	39	58	50	63	60	117	8	21	13	18	19	14	23	25	1	77	91	30	32	30	1	73	84	28	12	13	1	39	49	15	17	17	1	39	45	16
	500	39	58	50	62	60	117	8	21	13	18	19	14	23	27	1	82	91	30	27	30	1	73	84	28	12	14	1	41	48	15	15	17	1	39	45	16
	501	39	58	50	62	60	117	8	21	13	18	19	14	23	27	1	82	91	30	27	30	1	73	82	28	12	14	1	41	48	15	15	17	1	39	44	16
	502	39	58	50	62	60	116	8	21	13	18	19	14	23	27	1	82	91	27	27	30	1	73	82	28	12	14	1	41	48	14	15	17	1	39	44	16
	503	39	58	50	62	60	116	8	21	13	18	19	14	23	27	1	82	91	27	27	30	1	73	82	28	12	14	1	41	48	14	15	17	1	39	44	16
	504	39	59	50	62	60	116	8	21	13	18	19	14	23	27	1	79	82	27	27	30	0	73	82	30	12	14	1	39	43	14	15	17	0	39	44	16
	505	40	59	50	62	60	116	8	21	13	18	19	14	23	27	1	79	82	27	27	27	0	73	84	30	12	14	1	39	43	14	15	15	0	39	45	16
	506	40	59	50	62	60	115	8	21	13	19	19	14	23	27	1	79	82	25	27	27	0	72	84	30	12	14	1	39	43	13	15	15	0	38	45	16
	507	40	59	50	62	60	115	8	21	13	19	19	14	23	27	1	79	82	25	27	27	0	72	84	30	12	14	1	39	43	13	15	15	0	38	45	16
	508	40	59	50	61	60	115	8	21	13	19	19	14	23	25	1	73	82	25	25	27	0	72	84	28	12	13	1	39	43	13	14	15	0	38	45	15
	509	42	59	50	61	60	115	8	21	13	19	19	14	19	25	1	73	82	25	25	23	0	72	82	28	10	13	1	39	44	13	14	13	0	38	45	15
	510	42	59	50	61	60	115	8	21	13	19	19	14	19	25	1	73	82	25	25	23	0	70	82	28	10	13	1	39	44	13	14	13	0	37	45	15
	511	42	59	50	61	60	113	8	21	13	19	19	14	19	25	1	73	82	27	25	23	0	70	82	28	10	13	1	39	44	14	14	13	0	37	45	15
	512	42	60	50	61	60	113	8	21	13	19	19	14	19	28	1	73	82	27	25	23	0	70	82	28	10	15	1	37	44	14	14	13	0	37	45	15
	513	43	60	50	61	61	113	8	21	13	19	19	14	18	28	1	73	91	27	25	25	0	70	77	28	9	15	1	37	50	14	14	14	0	37	42	15
	514	43	60	50	61	61	113	8	21	13	19	19	14	18	28	1	73	91	27	25	25	0	70	77	28	9	15	1	37	50	14	14	14	0	38	42	15
	515	43	60	50	61	61	112	8	21	13	19	19	14	18	28	1	73	91	27	25	25	0	70	77	28	9	15	1	37	50	13	14	14	0	38	42	15
	516	43	60	51	61	61	112	8	21	13	19	19	14	18	23	0	73	91	27	23	25	0	70	77	27	9	12	0	38	50	13	13	14	0	38	42	15
	517	43	60	51	61	61	112	8	21	13	19	19	14	19	23	0	73	95	27	23	23	1	70	77	27	10	12	0	38	53	13	13	13	1	38	41	15
	518	43	60	51	61	61	112	8	21	13	19	19	14	19	23	0	73	95	27	23	23	1	72	77	27	10	12	0	38	53	13	13	13	1	40	41	15
	519	43	60	51	61	61	111	8	21	13	19	19	14	19	23	0	73	95	27	23	23	1	72	77	27	10	12	0	38	53	13	13	13	1	40	41	15
	520	43	61	52	61	61	111	8	21	13	19	19	14	19	25	1	75	95	27	19	23	1	72	77	25	10	14	1	41	53	13	11	13	1	40	41	14
	521	44	61	52	61	62	111	8	21	13	19	19	14	19	25	1	75	95	27	19	25	1	72	72	25	11	14	1	41	53	13	11	14	1	40	40	14
	522	44	61	52	61	62	111	8	21	13	19	19	14	19	25	1	75	95	27	19	25	1	72	72	25	11	14	1	41	53	13	11	14	1	40	40	14
	523	44	61	52	61	62	111	8	21	13	19	19	14	19	25	1	75	95	28	19	25	1	73	72	25	11	14	1	41	53	15	11	14	1	41	40	14
	524	44	61	52	62	62	111	8	21	13	19	19	14	19	25	1	75	95	28	19	25	1	73	72	25	11	14	1	42	53	15	11	14	1	41	40	14
	525	45	61	53	62	62	111	8	21	13	19	18	14	19	27	3	75	93	28	23	25	1	73	79	25	11	15	2	42	52	15	13	14	1	41	42	14
	526	45	61	53	62	62	111	9	21	13	19	18	14	19	27	3	75	93	28	23	25	1	73	79	25	11	15	2	42	52	15	13	14	1	41	42	14
	527	45	61	53	62	62	110	9	21	13	19	18	14	19	27	3	75	93	27	23	25	1	75	79	25	11	15	2	42	52	15	13	14	1	41	42	14
	528	45	61	53	62	62	110	9	21	13	19	18	14	19	27	3	75	93	27	23	25	1	75	79	28	11	15	2	42	52	15	13	14	1	41	42	16
	529	46	61	54	63	62	110	9	21	14	19	18	14	18	21	1	77	86	27	23	25	1	75	81	28	10	12	1	42	48	15	13	14	1	41	43	16
	530	46	61	54	63	62	110	9	21	14	19	18	14	18	21	1	77	86	27	23	25	1	75	81	28	10	12	1	42	48	15	13	14	1	41	43	16
	531	46	61	54	63	62	109	9	21	14	19	18	14	18	21	1	77	86	28	23	25	1	77	81	28	10	12	1	42	48	16	13	14	1	41	43	16
	532	46	61	54	63	62	109	9	21	14	19	18	14	18	21	1	77	86	28	23	25	1	77	81	30	10	12	1	42	48	16	13	14	1	41	43	17
	533	46	61	55	65	62	109	9	21	14	19	18	14	18	23	3	75	86	28	25	25	1	77	81	30	10	13	2	41	47	16	14	14	1	41	43	17
	534	46	61	55	65	62	109	9	21	14	19	18	14	18	23	3	75	86	28	25	27	1	77	79	30	10	13	2	41	47	16	14	15	1	41	43	17
	535	46	61	55	65	62	109	9	21	14	19	18	14	18	23	3	75	86	27	25	27	1	75	79	30	10	13	2	41	47	15	14	15	1	40	43	17
	536	46	61	55	65	62	109	9	21	14	19	18	14	18	23	3	75	86	27	25	27	1	75	79	32	10	13	2	41	47	15	14	15	1	40	43	18
	537	46	62	56	66	62	109	9	21	14	19	18	14	18	23	3	75	86	27	23	27	1	75	79	32	10	13	2	40	47	15	13	15	1	40	43	18
	538	47	62	56	66	63	109	9	21	14	19	18	14	16	23	3	75	90	27	23	27	1	75	77	32	9	13	2	40	47	15	13	15	1	40	42	18
	539	47	62	56	66	63	108	9	21	14	19	18	14	16	23	3	75	90	32	23	27	1	75	77	32	9	13	2	40	47	18	13	15	1	40	42	18
	540	47	62	56	66	63	108	9	21	14	19	18	14	16	23	3	75	90	32	23	27	1	75	77	32	9	13	2	40	47	18	13	15	1	40	42	18
	541	47	62	56	67	63	108	9	21	14	19	18	14	16	25	3	75	90	32	25	27	1	75	77	32	9	14	2	39	47	18	14	15	1	40	42	18
	542	48	62	56	67	63	108	9	21	14	19	18	14	18	25	3	75	91	32	25	28	1	75	84	32	10	14	2	39	48	18	14	15	1	40	44	18
	543	48	62	56	67	63	108	9	21	14	19	18	14	18	25	3	75	91	32	25	28	1	73	84	32	10	14	2	39	48	18	14	15	1	40	44	18
	544	48	62	56	67	63	108	9	21	14	19	18	14	18	25	3	75	91	32	25	28	1	73	84	32	10	14	2	39	48	18	14	15	1	40	44	18
	545	48	62	56	67	63	108	9	21	14	19	18	14	18	23	1	75	91	32	23	28	1	73	84	32	10	13	1	38	48	18	13	15	1	40	44	18
	546	48	62	56	67	63	108	9	21	14	19	18	14	16	23	1	75	86	32	23	25	1	73	81	32	9	13	1	38	46	18	13	13	1	40	42	18
	547	48	62	56	67	63	108	9	21	14	19	18	14	16	23	1	75	86	32	23	25	1	75	81	32	9	13	1	38	46	18	13	13	1	41	42	18
	548	48	62	56	67	63	107	9	21	14	19	18	14	16	23	1	75	86	36	23	25	1	75	81	32	9	13	1	38	46	20	13	13	1	41	42	18
	549	48	62	56	67	63	107	9	21	14	19	18	14	16	23	3	70	86	36	25	25	1	75	81	34	9	13	2	36	46	20	14	13	1	41	42	19
	550	48	62	56	67	63	107	9	21	14	19	18	14	12	23	3	70	86	36	25	25	0	75	84	34	7	13	2	36	45	20	14	14	0	41	45	19
	551	48	62	56	67	63	107	9	21	14	19	18	14	12	23	3	70	86	36	25	25	0	73	84	34	7	13	2	36	45	20	14	14	0	40	45	19
	552	48	62	56	67	63	107	9	21	14	19	18	14	12	23	3	70	86	36	25	25	0	73	84	34	7	13	2	36	45	20	14	14	0	40	45	19
	553	48	62	56	67	63	107	9	21	14	19	18	14	12	21	0	72	86	36	21	25	0	73	84	34	7	12	0	36	45	20	12	14	0	40	45	19
	554	48	62	56	67	63	107	9	21	14	19	18	14	14	21	0	72	84	36	21	25	1	73	84	34	8	12	0	36	44	20	12	13	1	40	45	19
	555	48	62	56	67	63	107	9	21	14	19	18	14	14	21	0	72	84	36	21	25	1	73	84	34	8	12	0	36	44	20	12	13	1	40	45	19
	556	48	62	56	67	63	107	9	21	14	19	18	14	14	21	0	72	84	39	21	25	1	72	84	34	8	12	0	36	44	20	12	13	1	39	45	19
	557	48	62	56	67	63	107	9	21	14	19	18	14	14	21	1	73	84	39	23	25	1	72	84	28	8	12	1	36	44	20	13	13	1	39	45	16
	558	48	61	56	67	63	107	9	20	14	19	18	14	16	19	1	73	84	39	23	25	1	72	77	28	9	11	1	36	44	20	13	14	1	39	42	16
	559	48	61	56	67	63	107	9	20	14	19	18	14	16	19	1	73	84	39	23	25	1	72	77	28	9	11	1	36	44	20	13	14	1	39	42	16
	560	48	61	56	67	63	107	9	20	14	19	18	14	16	19	1	73	84	37	23	25	0	66	77	28	9	11	1	36	44	20	13	14	0	36	42	16
	561	48	61	56	67	63	107	9	20	14	19	18	14	16	19	1	77	84	37	23	25	0	66	77	30	9	11	1	38	44	20	13	14	0	36	42	17
	562	47	61	56	67	63	107	9	20	14	19	18	14	18	23	0	77	75	37	25	25	0	66	82	30	10	13	0	38	42	20	14	14	0	36	43	17
	563	47	61	56	67	63	107	9	20	14	19	18	14	18	23	0	77	75	37	25	25	0	66	82	30	10	13	0	38	42	20	14	14	0	36	43	17
	564	47	61	56	67	63	108	9	20	14	19	18	14	18	23	0	77	75	34	25	25	1	72	82	30	10	13	0	38	42	18	14	14	1	39	43	17
	565	47	61	56	67	63	108	9	20	14	19	18	14	18	23	0	77	75	34	25	25	1	72	82	27	10	13	0	38	42	18	14	14	1	39	43	15
	566	46	61	57	67	63	108	9	20	14	19	18	14	18	21	1	73	81	34	25	25	1	72	82	27	10	12	1	37	45	18	14	14	1	39	43	15
	567	46	61	57	67	63	108	9	20	14	19	19	14	18	21	1	73	81	34	25	27	1	72	79	27	10	12	1	37	45	18	14	14	1	39	43	15
	568	46	61	57	67	63	108	9	20	14	19	19	14	18	21	1	73	81	34	25	27	1	68	79	27	10	12	1	37	45	18	14	14	1	37	43	15
	569	46	61	57	67	63	108	9	20	14	19	19	14	18	21	1	73	81	34	25	27	1	68	79	27	10	12	1	37	45	18	14	14	1	37	43	15
	570	46	61	57	67	63	108	9	20	14	19	19	14	18	23	1	68	81	34	25	27	0	68	79	27	10	13	1	36	45	18	14	14	0	37	43	15
	571	46	61	57	67	64	108	9	20	14	19	19	14	19	23	1	68	88	34	25	25	0	68	86	27	11	13	1	36	49	18	14	13	0	37	46	15
	572	46	61	57	67	64	108	10	20	14	19	19	14	19	23	1	68	88	28	25	25	0	66	86	27	11	13	1	36	49	15	14	13	0	37	46	15
	573	46	61	57	67	64	108	10	20	14	19	19	14	19	23	1	68	88	28	25	25	0	66	86	27	11	13	1	36	49	15	14	13	0	37	46	15
	574	46	61	57	67	64	108	10	20	14	19	19	14	19	23	3	63	88	28	25	25	1	66	86	25	11	13	2	34	49	15	14	13	1	37	46	14
	575	45	61	57	67	66	108	10	20	14	19	19	14	21	23	3	63	88	28	25	27	1	66	90	25	12	13	2	34	49	15	14	14	1	37	48	14
	576	45	61	57	67	66	109	10	20	14	19	19	14	21	23	3	63	88	27	25	27	1	68	90	25	12	13	2	34	49	14	14	14	1	38	48	14
	577	45	61	57	67	66	109	10	20	14	19	19	14	21	23	3	63	88	27	25	27	1	68	90	25	12	13	2	34	49	14	14	14	1	38	48	14
	578	45	61	56	68	66	109	10	20	13	19	19	14	21	23	3	59	88	27	25	27	0	68	90	28	12	13	2	33	49	14	14	14	0	38	48	15
	579	44	61	56	68	69	109	10	20	13	19	19	14	19	23	3	59	90	27	25	27	0	68	90	28	11	13	2	33	50	14	14	13	0	38	47	15
	580	44	61	56	68	69	109	10	20	13	19	19	14	19	23	3	59	90	27	25	27	0	70	90	28	11	13	2	33	50	14	14	13	0	38	47	15
	581	44	61	56	68	69	109	10	20	13	19	19	14	19	23	3	59	90	23	25	27	0	70	90	28	11	13	2	33	50	12	14	13	0	38	47	15
	582	44	60	56	68	69	109	10	20	13	19	19	14	19	27	1	61	90	23	23	27	0	70	90	30	11	15	1	34	50	12	13	13	0	38	47	16
	583	43	60	56	68	71	109	10	19	13	19	20	14	19	27	1	61	84	23	23	21	1	70	86	30	11	15	1	34	45	12	13	11	1	38	46	16
	584	43	60	56	68	71	109	10	19	13	19	20	14	19	27	1	61	84	23	23	21	1	70	86	30	11	15	1	34	45	12	13	11	1	38	46	16
	585	43	60	56	68	71	109	10	19	13	19	20	14	19	27	1	61	84	25	23	21	1	70	86	30	11	15	1	34	45	14	13	11	1	38	46	16
	586	43	60	56	68	71	109	10	19	13	19	20	14	19	28	1	61	84	25	25	21	1	70	86	30	11	15	1	34	45	14	14	11	1	38	46	16
	587	43	60	56	68	73	109	10	19	13	19	20	14	18	28	1	61	84	25	25	23	0	70	86	30	10	15	1	34	45	14	14	11	0	38	44	16
	588	43	60	56	68	73	109	10	19	13	19	20	14	18	28	1	61	84	25	25	23	0	70	86	30	10	15	1	34	45	14	14	11	0	38	44	16
	589	43	60	56	68	73	108	10	19	13	19	20	14	18	28	1	61	84	28	25	23	0	72	86	30	10	15	1	34	45	16	14	11	0	38	44	16
	590	43	60	56	68	73	108	10	19	13	19	20	14	18	28	5	59	84	28	23	23	0	72	86	30	10	15	1	33	45	16	13	11	0	38	44	16
	591	42	60	56	68	74	108	10	19	13	19	20	14	18	25	5	59	86	28	23	19	0	72	91	30	10	12	1	33	46	16	13	11	0	38	48	16
	592	42	60	56	68	74	108	11	19	13	19	20	14	18	25	5	59	86	28	23	19	0	72	91	30	10	12	1	33	46	16	13	11	0	38	48	16
	593	42	60	56	68	74	107	11	19	13	19	20	14	18	25	5	59	86	36	23	19	0	77	91	30	10	12	1	33	46	20	13	11	0	42	48	16
	594	42	60	55	69	74	107	11	19	13	19	20	14	18	25	3	57	86	36	23	19	1	77	91	32	10	12	1	32	46	20	13	11	1	42	48	17
	595	41	60	55	69	75	107	11	19	13	19	19	14	16	25	3	57	88	36	30	19	1	77	97	32	9	13	1	32	47	20	15	11	1	42	50	17
	596	41	60	55	69	75	107	11	19	13	19	19	14	16	25	3	57	88	36	30	19	1	77	97	32	9	13	1	32	47	20	15	11	1	42	50	17
	597	41	60	55	69	75	106	11	19	13	19	19	14	16	25	3	57	88	36	30	19	1	77	97	32	9	13	1	32	47	20	15	11	1	41	50	17
	598	41	60	55	69	75	106	11	19	13	19	19	14	16	25	3	57	88	36	30	19	1	77	97	34	9	13	1	32	47	20	15	11	1	41	50	17
	599	41	59	55	69	75	106	11	19	13	19	19	14	16	25	3	59	88	36	37	19	0	77	97	34	9	13	1	33	47	20	17	11	0	41	50	17
	600	41	59	55	69	75	106	11	18	13	19	19	14	16	25	3	59	88	36	37	23	0	77	93	34	9	13	1	33	47	20	17	13	0	41	50	17
	601	41	59	55	69	75	106	11	18	13	19	19	14	16	25	3	59	88	34	37	23	0	75	93	34	9	13	1	33	47	19	17	13	0	41	50	17
	602	41	59	55	69	75	106	11	18	13	19	19	14	16	25	3	59	88	34	37	23	0	75	93	34	9	13	1	33	47	19	17	13	0	41	50	17
	603	41	59	55	69	75	106	11	18	13	19	19	14	18	27	3	61	88	34	37	23	0	75	93	34	10	14	0	34	47	19	17	13	0	41	50	17
	604	41	59	55	69	76	106	11	18	13	19	19	14	18	27	3	61	84	34	37	23	0	75	95	34	10	14	0	34	45	19	17	13	0	41	51	17
	605	41	59	55	69	76	106	11	18	13	19	19	14	18	27	3	61	84	28	37	23	0	72	95	34	10	14	0	34	45	16	17	13	0	39	51	17
	606	41	59	55	69	76	106	11	18	13	19	19	14	18	27	3	61	84	28	37	23	0	72	95	30	10	14	0	34	45	16	17	13	0	39	51	17
	607	41	59	56	70	76	106	11	18	13	19	19	14	18	27	3	59	84	28	36	23	1	72	95	30	10	14	0	33	45	16	17	13	1	39	51	17
	608	41	59	56	70	76	106	11	18	13	19	18	14	19	27	3	59	86	28	36	25	1	72	91	30	11	14	0	33	48	16	17	14	1	39	50	17
	609	41	59	56	70	76	106	11	18	13	19	18	14	19	27	3	59	86	28	36	25	1	70	91	30	11	14	0	33	48	16	17	14	1	38	50	17
	610	41	59	56	70	76	106	11	18	13	19	18	14	19	27	3	59	86	28	36	25	1	70	91	30	11	14	0	33	48	16	17	14	1	38	50	17
	611	41	59	56	70	76	106	11	18	13	19	18	14	19	25	3	63	86	28	36	25	3	70	91	28	11	14	1	34	48	16	17	14	2	38	50	16
	612	41	59	56	70	75	106	11	18	13	19	18	14	18	25	3	63	79	28	36	23	3	70	88	28	10	14	1	34	44	16	17	13	2	38	48	16
	613	41	59	56	70	75	106	11	18	13	19	18	14	18	25	3	63	79	28	36	23	3	70	88	28	10	14	1	34	44	16	17	13	2	38	48	16
	614	41	59	56	70	75	107	11	18	13	19	18	14	18	25	3	63	79	27	36	23	3	70	88	28	10	14	1	34	44	15	17	13	2	38	48	16
	615	41	59	56	70	75	107	11	18	13	19	18	14	18	27	1	63	79	27	32	23	1	70	88	28	10	15	0	34	44	15	18	13	1	38	48	15
	616	41	59	56	70	73	107	11	18	13	19	18	14	21	27	1	63	77	27	32	27	1	70	93	28	12	15	0	34	43	15	18	15	1	38	50	15
	617	41	59	56	70	73	107	11	18	13	19	18	14	21	27	1	63	77	27	32	27	1	66	93	28	12	15	0	34	43	15	18	15	1	36	50	15
	618	41	59	56	70	73	107	11	18	13	19	18	14	21	27	1	63	77	27	32	27	1	66	93	28	12	15	0	34	43	15	18	15	1	36	50	15
	619	41	59	56	70	73	107	11	18	13	19	18	14	21	28	0	66	77	27	27	27	1	66	93	28	12	16	0	35	43	15	15	15	1	36	50	16
	620	42	59	56	70	73	107	11	18	13	19	18	14	21	28	0	66	75	27	27	23	1	66	91	28	12	16	0	35	42	15	15	13	1	36	50	16
	621	42	59	56	70	73	107	11	18	13	19	18	14	21	28	0	66	75	27	27	23	1	66	91	28	12	16	0	35	42	15	15	13	1	36	50	16
	622	42	59	56	70	73	108	11	18	13	19	18	14	21	28	0	66	75	25	27	23	1	63	91	28	12	16	0	35	42	14	15	13	1	35	50	16
	623	42	59	56	70	73	108	11	18	13	19	18	14	21	28	0	68	75	25	25	23	0	63	91	28	12	16	0	36	42	14	14	13	0	35	50	15
	624	42	59	56	70	71	108	11	18	13	19	18	14	21	28	0	68	72	25	25	21	0	63	91	28	12	16	0	36	40	14	14	12	0	35	49	15
	625	42	59	56	70	71	108	11	18	13	19	18	14	21	28	0	68	72	25	25	21	0	63	91	28	12	16	0	36	40	14	14	12	0	35	49	15
	626	42	59	56	70	71	110	11	18	13	19	18	14	21	28	0	68	72	27	25	21	0	61	91	28	12	16	0	36	40	15	14	12	0	34	49	15
	627	42	59	56	70	71	110	11	18	13	19	18	14	21	28	0	68	72	27	23	21	0	61	91	27	12	16	0	37	40	15	13	12	0	34	49	14
	628	42	59	56	70	70	110	11	18	13	19	18	14	23	28	0	68	70	27	23	21	0	61	91	27	13	16	0	37	39	15	13	12	0	34	49	14
	629	42	59	56	70	70	110	11	18	13	19	18	14	23	28	0	68	70	27	23	21	0	61	88	27	13	16	0	37	39	15	13	12	0	34	47	14
	630	42	59	56	70	70	111	11	18	13	18	18	14	23	28	0	68	70	27	23	21	0	61	88	27	13	16	0	37	39	15	13	12	0	34	47	14
	631	42	59	55	70	70	111	11	18	13	18	18	14	23	28	0	68	70	27	23	21	1	61	88	27	13	16	0	37	39	15	13	12	1	34	47	14
	632	42	60	55	70	69	111	11	18	13	18	18	14	21	28	0	68	73	27	28	21	1	61	88	27	12	16	0	37	41	15	15	12	1	34	47	14
	633	42	60	55	70	69	111	11	19	13	18	18	14	21	28	0	68	73	27	28	19	1	61	90	27	12	16	0	37	41	15	15	11	1	34	47	14
	634	42	60	55	70	69	112	11	19	13	18	18	14	21	28	0	68	73	27	28	19	1	63	90	27	12	16	0	37	41	15	15	11	1	35	47	14
	635	42	60	55	70	69	112	11	19	13	18	18	14	21	28	0	68	73	27	28	19	1	63	90	28	12	16	0	37	41	15	15	11	1	35	47	15
	636	41	60	55	69	69	112	11	19	13	18	18	14	21	28	1	68	73	27	28	19	1	63	90	28	12	16	1	37	41	15	15	11	1	35	47	15
	637	41	60	55	69	68	112	11	19	13	18	17	14	21	28	1	68	75	27	28	19	1	63	88	28	12	16	1	37	40	15	15	11	1	35	46	15
	638	41	60	55	69	68	113	11	19	13	18	17	14	21	28	1	68	75	27	28	19	1	70	88	28	12	16	1	37	40	15	15	11	1	38	46	15
	639	41	60	55	69	68	113	11	19	13	18	17	14	21	28	1	68	75	27	28	19	1	70	88	28	12	16	1	37	40	15	15	11	1	38	46	15
	640	41	61	55	69	68	113	11	19	13	18	17	14	21	27	1	70	75	27	30	19	1	70	88	28	12	15	1	38	40	15	16	11	1	38	46	15
	641	41	61	55	69	67	113	11	19	13	18	17	14	18	27	1	70	79	27	30	21	1	70	86	28	10	15	1	38	42	15	16	12	1	38	44	15
	642	41	61	55	69	67	113	10	19	13	18	17	14	18	27	1	70	79	25	30	21	1	73	86	28	10	15	1	38	42	14	16	12	1	40	44	15
	643	41	61	55	69	67	113	10	19	13	18	17	14	18	27	1	70	79	25	30	21	1	73	86	28	10	15	1	38	42	14	16	12	1	40	44	14
	644	41	61	55	68	67	113	10	19	13	18	17	14	18	27	1	72	79	25	28	21	1	73	86	28	10	14	1	39	42	14	16	12	1	40	44	14
	645	40	61	55	68	67	113	10	19	13	18	17	14	18	27	1	72	77	25	28	25	1	73	90	28	10	14	1	39	41	14	16	12	1	40	44	14
	646	40	61	55	68	67	113	10	19	13	18	17	14	18	27	1	72	77	25	28	25	1	72	90	28	10	14	1	39	41	14	16	12	1	40	44	14
	647	40	61	55	68	67	114	10	19	13	18	17	14	18	27	1	72	77	25	28	25	1	72	90	28	10	14	1	39	41	14	16	12	1	40	44	14
	648	40	62	54	68	67	114	10	19	13	18	17	14	18	28	1	70	77	25	28	25	1	72	90	28	10	15	1	38	41	14	16	12	1	40	44	15
	649	40	62	54	68	67	114	10	18	13	18	17	14	18	28	1	70	88	25	28	25	1	72	86	28	10	15	1	38	46	14	16	12	1	40	41	15
	650	40	62	54	68	67	114	10	18	13	18	17	14	18	28	1	70	88	25	28	25	3	68	86	28	10	15	1	38	46	14	16	12	2	38	41	15
	651	40	62	54	68	67	115	10	18	13	18	17	14	18	28	1	70	88	25	28	25	3	68	86	28	10	15	1	38	46	14	16	12	2	38	41	15
	652	40	62	54	68	67	115	10	18	13	18	17	14	18	27	0	68	88	25	30	25	3	68	86	27	10	14	0	37	46	14	16	12	2	38	41	14
	653	39	62	54	68	66	115	10	18	13	18	17	14	18	27	0	68	82	25	30	25	3	68	86	27	10	14	0	37	45	14	16	12	2	38	43	14
	654	39	62	54	68	66	115	10	18	13	18	17	14	18	27	0	68	82	25	30	25	3	68	86	27	10	14	0	37	45	14	16	12	2	38	43	14
	655	39	62	54	68	66	116	10	18	13	18	17	14	18	27	0	68	82	25	30	25	3	68	86	27	10	14	0	37	45	14	16	12	2	38	43	14
	656	39	62	54	67	66	116	10	18	13	18	17	14	18	28	0	68	82	25	32	25	3	68	86	27	10	15	0	37	45	14	17	12	2	38	43	14
	657	39	62	54	67	66	116	10	18	13	18	17	14	16	28	0	68	77	25	32	27	3	68	88	27	9	15	0	37	43	14	17	13	2	38	49	14
	658	39	62	54	67	66	116	10	18	13	18	17	14	16	28	0	68	77	25	32	27	0	68	88	27	9	15	0	37	43	14	17	13	0	38	49	14
	659	39	62	54	67	66	116	10	18	13	18	17	14	16	28	0	68	77	25	32	27	0	72	88	27	9	15	0	37	43	14	17	13	0	40	49	14
	660	39	62	54	67	66	116	10	18	13	18	17	15	16	28	0	68	77	25	37	27	0	72	88	28	9	15	0	37	43	14	18	13	0	40	49	15
	661	39	62	54	67	66	116	10	18	13	18	17	15	18	25	0	68	73	25	37	27	0	72	88	28	10	13	0	37	41	14	18	13	0	40	49	15
	662	39	62	54	67	66	116	10	18	13	18	17	15	18	25	0	68	73	25	37	27	1	72	86	28	10	13	0	37	41	14	18	13	1	40	47	15
	663	39	62	54	67	66	117	10	18	13	18	17	15	18	25	0	68	73	25	37	27	1	77	86	28	10	13	0	37	41	14	18	13	1	43	47	15
	664	39	62	54	67	66	117	10	18	13	18	17	15	18	25	0	68	73	25	37	27	1	77	86	25	10	13	0	37	41	14	18	13	1	43	47	14
	665	38	63	54	67	65	117	10	19	13	18	17	15	18	28	0	66	79	25	37	25	1	77	86	25	10	15	0	36	44	14	19	13	1	43	47	14
	666	38	63	54	67	65	117	10	19	13	18	17	15	18	28	0	66	79	25	37	25	1	77	82	25	10	15	0	36	44	14	19	13	1	43	44	14
	667	38	63	54	67	65	117	10	19	13	18	17	15	18	28	0	66	79	27	37	25	1	77	82	25	10	15	0	36	44	15	19	13	1	43	44	14
	668	38	63	54	67	65	117	10	19	13	18	17	15	18	28	0	66	79	27	37	25	1	77	82	25	10	15	0	36	44	15	19	13	1	43	44	14
	669	38	63	54	67	65	117	10	19	13	18	17	15	19	27	0	70	79	27	32	25	1	77	82	25	11	15	0	38	44	15	18	13	1	43	44	14
	670	38	63	54	67	65	117	10	19	14	18	17	15	19	27	0	70	79	27	32	23	3	77	82	25	11	15	0	38	44	15	18	13	2	43	43	14
	671	38	63	54	67	65	117	10	19	14	18	17	15	19	27	0	70	79	30	32	23	3	77	82	25	11	15	0	38	44	16	18	13	2	43	43	14
	672	38	63	54	67	65	117	10	19	14	18	17	15	19	27	0	70	79	30	32	23	3	77	82	27	11	15	0	38	44	16	18	13	2	43	43	15
	673	38	63	54	67	65	117	10	19	14	18	17	15	21	27	0	64	79	30	30	23	3	77	82	27	12	15	0	36	44	16	17	13	2	43	43	15
	674	38	63	54	67	64	117	10	19	14	18	17	15	21	27	0	64	86	30	30	23	3	77	90	27	12	15	0	36	48	16	17	13	2	43	47	15
	675	38	63	54	67	64	115	10	19	14	18	17	15	21	27	0	64	86	28	30	23	3	75	90	27	12	15	0	36	48	15	17	13	2	39	47	15
	676	38	63	54	67	64	115	10	19	14	18	17	15	21	27	0	64	86	28	30	23	3	75	90	27	12	15	0	36	48	15	17	13	2	39	47	15
	677	38	64	54	67	64	115	10	19	14	18	17	15	21	27	0	64	86	28	30	23	3	75	90	27	12	15	0	36	48	15	17	13	2	39	47	15
	678	38	64	54	67	62	115	10	19	14	18	17	15	21	27	0	64	90	28	30	23	3	75	86	27	12	15	0	36	50	15	17	13	2	39	45	15
	679	38	64	54	67	62	114	10	19	14	18	17	15	21	27	0	64	90	28	30	23	3	75	86	27	12	15	0	36	50	15	17	13	2	38	45	15
	680	38	64	54	67	62	114	10	19	14	18	17	15	21	27	0	64	90	28	30	23	3	75	86	27	12	15	0	36	50	15	17	13	2	38	45	15
	681	38	64	54	67	62	114	10	19	14	18	17	15	21	28	0	64	90	28	28	23	3	75	86	27	12	16	0	36	50	15	16	13	2	38	45	15
	682	38	64	54	67	61	114	10	19	14	18	17	15	21	28	0	64	86	28	28	23	3	75	84	27	11	16	0	36	48	15	16	13	2	38	43	15
	683	38	64	54	67	61	114	10	19	14	18	17	15	21	28	0	64	86	28	28	23	3	75	84	27	11	16	0	36	48	15	16	13	2	38	43	15
	684	38	64	54	67	61	113	10	19	14	18	17	15	21	28	0	64	86	27	28	23	3	75	84	27	11	16	0	36	48	14	16	13	2	39	43	15
	685	38	64	54	67	61	113	10	19	14	18	17	15	21	30	0	70	86	27	28	23	3	75	84	25	11	16	0	38	48	14	15	13	2	39	43	14
	686	39	64	54	67	60	113	10	19	14	18	17	15	23	30	0	70	86	27	28	23	3	75	82	25	12	16	0	38	48	14	15	13	2	39	45	14
	687	39	64	54	67	60	113	10	19	14	18	17	15	23	30	0	70	86	27	28	23	1	75	82	25	12	16	0	38	48	14	15	13	1	39	45	14
	688	39	64	54	67	60	113	10	19	14	18	17	15	23	30	0	70	86	28	28	23	1	70	82	25	12	16	0	38	48	15	15	13	1	38	45	14
	689	39	64	54	66	60	113	10	19	14	18	17	15	23	32	1	72	86	28	28	23	1	70	82	25	12	17	1	39	48	15	15	13	1	38	45	14
	690	39	64	54	66	60	113	10	19	14	18	17	15	23	32	1	72	84	28	28	23	1	70	82	25	13	17	1	39	47	15	15	13	1	38	45	14
	691	39	64	54	66	60	113	10	19	14	18	17	15	23	32	1	72	84	28	28	23	3	70	82	25	13	17	1	39	47	15	15	13	2	38	45	14
	692	39	64	54	66	60	113	10	19	14	18	17	15	23	32	1	72	84	27	28	23	3	72	82	25	13	17	1	39	47	14	15	13	2	39	45	14
	693	39	64	54	65	60	113	10	19	14	18	17	15	23	30	1	73	84	27	28	23	3	72	82	27	13	17	1	38	47	14	15	13	2	39	45	15
	694	39	64	54	65	59	113	10	19	14	18	17	15	23	30	1	73	79	27	28	23	3	72	82	27	12	17	1	38	44	14	15	13	2	39	45	15
	695	39	64	54	65	59	113	11	19	14	18	17	15	23	30	1	73	79	27	28	23	3	72	84	27	12	17	1	38	44	14	15	13	2	39	45	15
	696	39	64	54	65	59	113	11	19	14	18	17	15	23	30	1	73	79	25	28	23	3	72	84	27	12	17	1	38	44	14	15	13	2	39	45	15
	697	39	64	54	65	59	113	11	19	14	18	17	15	23	30	1	73	79	25	25	23	3	72	84	23	12	17	1	38	44	14	13	13	2	39	45	13
	698	40	64	54	65	59	113	11	19	14	18	17	15	21	32	1	68	79	25	25	21	3	72	84	23	11	16	1	36	44	14	13	12	2	39	45	13
	699	40	64	54	65	59	113	11	19	14	18	17	15	21	32	1	68	79	25	25	21	1	72	88	23	11	16	1	36	44	14	13	12	1	39	48	13
	700	40	64	54	65	59	113	11	19	14	17	17	15	21	32	1	68	79	25	25	21	1	72	88	23	11	16	1	36	44	14	13	12	1	39	48	13
	701	40	64	54	65	59	113	11	19	14	17	17	15	21	32	0	68	79	25	25	21	1	72	88	21	11	16	0	36	44	14	13	12	1	39	48	12
	702	40	64	54	65	59	113	11	19	14	17	17	15	23	28	0	70	79	25	28	21	1	72	88	21	12	14	0	37	44	14	15	12	1	39	48	12
	703	40	64	54	65	59	113	11	19	14	17	17	15	23	28	0	70	75	25	28	21	1	72	86	21	12	14	0	37	42	14	15	12	1	39	47	12
	704	40	64	54	65	59	113	11	19	14	17	17	15	23	28	0	70	75	27	28	21	1	68	86	21	12	14	0	37	42	15	15	12	1	37	47	12
	705	40	64	54	65	59	113	11	19	14	17	17	15	23	28	1	70	75	27	28	21	1	68	86	21	12	14	1	37	42	15	15	12	1	37	47	12
	706	40	64	54	66	59	113	11	19	14	17	17	15	21	28	1	68	75	27	30	21	1	68	86	21	11	15	1	36	42	15	16	12	1	37	47	12
	707	40	64	54	66	59	113	11	19	14	17	17	15	21	28	1	68	77	27	30	19	1	68	90	21	11	15	1	36	43	15	16	11	1	37	49	12
	708	40	64	54	66	59	113	11	19	14	17	17	15	21	28	1	68	77	28	30	19	1	68	90	21	11	15	1	36	43	16	16	11	1	37	49	12
	709	40	64	54	66	59	113	11	19	14	17	17	15	21	28	1	68	77	28	30	19	1	68	90	19	11	15	1	36	43	16	16	11	1	37	49	11
	710	40	64	54	68	59	113	11	19	14	17	17	15	21	25	1	64	77	28	32	19	1	68	90	19	11	13	1	34	43	16	17	11	1	37	49	11
	711	40	64	54	68	59	113	11	18	14	17	17	15	21	25	1	64	75	28	32	18	1	68	90	19	12	13	1	34	42	16	17	10	1	37	48	11
	712	40	64	54	68	59	113	11	18	14	17	17	15	21	25	1	64	75	28	32	18	1	72	90	19	12	13	1	34	42	16	17	10	1	38	48	11
	713	40	64	54	68	59	113	11	18	14	17	17	15	21	25	1	64	75	28	32	18	1	72	90	21	12	13	1	34	42	16	17	10	1	38	48	12
	714	40	64	54	69	59	113	11	18	14	17	17	15	21	25	3	61	75	28	36	18	1	72	90	21	12	13	2	31	42	16	19	10	1	38	48	12
	715	40	64	54	69	59	113	11	18	15	17	17	15	28	25	3	61	77	28	36	19	0	72	90	21	14	13	2	31	43	16	19	11	0	38	46	12
	716	40	64	54	69	59	113	11	18	15	17	17	15	28	25	3	61	77	28	36	19	0	72	90	21	14	13	2	31	43	16	19	11	0	38	46	12
	717	40	64	54	69	59	113	11	18	15	17	17	15	28	25	3	61	77	28	36	19	0	72	90	21	14	13	2	31	43	16	19	11	0	38	46	12
	718	40	64	55	71	59	113	11	18	15	17	17	15	28	21	3	61	77	28	37	19	0	72	90	19	14	11	2	32	43	16	19	11	0	38	46	11
	719	41	64	55	71	60	113	11	18	15	17	17	15	36	21	3	61	79	28	37	19	0	72	88	19	17	11	2	32	44	16	19	11	0	38	46	11
	720	41	64	55	71	60	113	10	18	15	17	17	15	36	21	3	61	79	28	37	19	0	72	88	19	17	11	2	32	44	16	19	11	0	38	46	11
	721	41	64	55	71	60	113	10	18	15	17	17	15	36	21	3	61	79	28	37	19	0	72	88	19	17	11	2	32	44	16	19	11	0	37	46	11
	722	41	64	55	72	60	113	10	18	15	17	17	15	36	21	1	61	79	28	41	19	0	72	88	21	17	11	1	33	44	16	21	11	0	37	46	12
	723	42	64	55	72	60	113	10	18	15	17	17	15	34	21	1	61	79	28	41	23	1	72	88	21	17	11	1	33	43	16	21	13	1	37	46	12
	724	42	64	55	72	60	113	10	18	15	17	17	15	34	21	1	61	79	28	41	23	1	72	90	21	17	11	1	33	43	16	21	13	1	37	47	12
	725	42	64	55	72	60	113	10	18	15	17	17	15	34	21	1	61	79	25	41	23	1	72	90	21	17	11	1	33	43	14	21	13	1	37	47	12
	726	42	64	56	73	60	113	10	18	15	17	17	15	34	21	1	72	79	25	41	23	1	72	90	21	17	12	1	37	43	14	21	13	1	37	47	12
	727	42	64	56	73	61	113	10	18	15	17	17	15	32	21	1	72	79	25	41	23	0	72	90	21	16	12	1	37	43	14	21	13	0	37	47	12
	728	42	64	56	73	61	113	10	18	15	17	18	15	32	21	1	72	79	25	41	23	0	72	90	21	16	12	1	37	43	14	21	13	0	37	47	12
	729	42	64	56	73	61	113	10	18	15	17	18	15	32	21	1	72	79	27	41	23	0	75	90	21	16	12	1	37	43	15	21	13	0	39	47	12
	730	42	64	56	73	61	113	10	18	15	17	18	15	32	21	1	72	79	27	41	23	0	75	90	23	16	12	1	37	43	15	21	13	0	39	47	13
	731	43	64	56	74	63	113	10	18	15	17	18	15	28	21	1	75	79	27	41	25	0	75	90	23	14	12	1	40	40	15	21	14	0	39	47	13
	732	43	64	56	74	63	113	10	18	15	17	18	15	28	21	1	75	79	27	41	25	0	75	90	23	14	12	1	40	40	15	21	14	0	39	46	13
	733	43	64	56	74	63	113	10	18	15	17	18	15	28	21	1	75	79	23	41	25	0	77	90	23	14	12	1	40	40	13	21	14	0	39	46	13
	734	43	64	57	74	63	113	10	18	15	17	18	15	28	21	3	75	79	23	37	25	0	77	90	23	14	12	1	40	40	13	20	14	0	39	46	13
	735	43	65	57	75	63	113	10	18	15	17	18	15	27	21	3	73	79	23	37	27	0	77	90	23	14	12	1	39	40	13	20	15	0	39	46	13
	736	43	65	57	75	65	113	10	18	15	17	18	15	27	21	3	73	82	23	37	27	0	77	84	23	14	12	1	39	42	13	20	15	0	39	44	13
	737	43	65	57	75	65	113	10	18	15	18	18	15	27	21	3	73	82	23	37	27	0	77	84	23	14	12	1	39	42	13	20	15	0	40	44	13
	738	43	65	57	75	65	113	10	18	15	18	18	16	27	21	3	73	82	23	37	27	0	77	84	25	14	12	0	39	42	13	20	15	0	40	44	14
	739	43	65	57	76	65	113	10	18	15	18	18	16	23	25	3	68	82	23	34	27	0	77	84	25	12	14	0	36	42	13	18	15	0	40	44	14
	740	43	65	57	76	67	113	10	18	15	18	18	16	23	25	3	68	90	23	34	27	1	77	81	25	12	14	0	36	47	13	18	15	1	40	44	14
	741	43	65	57	76	67	113	10	18	15	18	18	16	23	25	3	68	90	23	34	27	1	73	81	25	12	14	0	36	47	13	18	15	1	39	44	14
	742	43	65	58	76	67	113	10	18	15	18	18	16	23	25	3	68	90	23	34	27	1	73	81	25	12	14	1	36	47	13	18	15	1	39	44	14
	743	43	65	58	77	67	113	10	18	15	18	18	16	23	25	3	64	90	23	30	27	1	73	81	25	12	14	1	35	47	13	17	15	1	39	44	14
	744	43	65	58	77	70	113	10	18	15	18	19	16	19	25	3	64	90	23	30	27	1	73	79	25	11	14	1	35	49	13	17	15	1	39	42	14
	745	43	65	58	77	70	113	10	18	15	18	19	16	19	25	3	64	90	21	30	27	1	75	79	25	11	14	1	35	49	12	17	15	1	39	42	14
	746	43	65	59	77	70	113	10	18	15	18	19	16	19	25	3	64	90	21	30	27	1	75	79	27	11	14	1	35	49	12	17	15	1	39	42	15
	747	43	66	59	77	70	113	10	18	15	18	19	16	19	23	3	59	90	21	28	27	1	75	79	27	11	13	1	32	49	12	16	15	1	39	42	15
	748	43	66	59	77	72	113	10	18	15	18	19	16	21	23	3	59	88	21	28	23	0	75	88	27	12	13	1	32	49	12	16	13	0	39	45	15
	749	43	66	59	77	72	113	10	18	15	19	19	16	21	23	3	59	88	23	28	23	0	73	88	27	12	13	1	32	49	13	16	13	0	39	45	15
	750	43	66	59	77	72	113	10	18	15	19	19	16	21	23	3	59	88	23	28	23	0	73	88	27	12	13	1	32	49	13	16	13	0	39	45	15
	751	43	66	60	77	72	113	10	18	15	19	19	16	21	19	3	57	88	23	27	23	0	73	88	27	12	11	1	31	49	13	15	13	0	39	45	15
	752	43	66	60	77	74	113	10	18	15	19	19	16	19	19	3	57	77	23	27	21	1	73	95	27	11	11	1	31	43	13	15	12	1	39	49	15
	753	43	66	60	77	74	113	10	18	15	19	19	16	19	19	3	57	77	23	27	21	1	73	95	27	11	11	1	31	43	13	15	12	1	39	49	15
	754	43	66	60	77	74	113	10	18	15	19	19	16	19	19	3	57	77	25	27	21	1	68	95	27	11	11	1	31	43	14	15	12	1	37	49	15
	755	43	66	61	77	74	113	10	18	15	19	19	16	19	21	3	54	77	25	23	21	1	68	95	23	11	12	1	29	43	14	13	12	1	37	49	13
	756	43	66	61	77	76	113	10	18	15	19	19	16	21	21	3	54	75	25	23	18	1	68	95	23	12	12	1	29	42	14	13	10	1	37	49	13
	757	43	66	61	77	76	113	10	18	15	19	19	16	21	21	3	54	75	25	23	18	1	68	93	23	12	12	1	29	42	14	13	10	1	37	48	13
	758	43	66	61	77	76	113	10	18	15	19	19	16	21	21	3	54	75	25	23	18	1	70	93	23	12	12	1	29	42	14	13	10	1	39	48	13
	759	43	67	62	78	76	113	10	18	15	19	19	15	21	19	1	52	75	25	25	18	1	70	93	23	12	11	1	28	42	14	14	10	1	39	48	13
	760	43	67	62	78	78	113	10	18	15	19	19	15	23	19	1	52	73	25	25	19	1	70	93	23	13	11	1	28	41	14	14	11	1	39	48	13
	761	43	67	62	78	78	113	10	18	15	19	19	15	23	19	1	52	73	25	25	19	1	70	93	23	13	11	1	28	41	14	14	11	1	39	49	13
	762	43	67	62	78	78	115	10	18	15	19	19	15	23	19	1	52	73	23	25	19	1	72	93	23	13	11	1	28	41	13	14	11	1	40	49	13
	763	43	68	63	78	78	115	10	18	15	19	19	15	23	21	0	52	73	23	19	19	1	72	93	23	13	12	0	28	41	13	11	11	1	40	49	13
	764	43	68	63	78	78	115	10	18	15	19	19	15	21	21	0	59	73	23	19	19	1	72	93	23	12	12	0	33	41	13	11	11	1	40	49	13
	765	43	68	63	78	79	115	10	18	15	19	19	15	21	21	0	59	81	23	19	19	3	72	90	23	12	12	0	33	45	13	11	11	2	40	47	13
	766	43	68	63	78	79	116	10	18	15	19	19	15	21	21	0	59	81	23	19	19	3	73	90	23	12	12	0	33	45	13	11	11	2	41	47	13
	767	43	69	64	78	79	116	10	18	15	19	19	15	21	23	1	59	81	23	23	19	3	73	90	28	12	13	1	33	45	13	13	11	2	41	47	16
	768	43	69	64	78	79	116	10	18	15	19	19	15	23	23	1	66	81	23	23	21	3	73	90	28	13	13	1	37	45	13	13	12	2	41	47	16
	769	43	69	64	78	81	116	10	18	15	19	19	15	23	23	1	66	82	23	23	21	0	73	90	28	13	13	1	37	46	13	13	12	0	41	47	16
	770	43	69	64	78	81	119	10	18	15	19	19	15	23	23	1	66	82	25	23	21	0	70	90	28	13	13	1	37	46	14	13	12	0	39	47	16
	771	43	69	65	78	81	119	10	18	15	19	19	15	23	23	1	66	82	25	23	21	0	70	90	36	13	13	1	37	46	14	13	12	0	39	47	20
	772	43	70	65	78	81	119	10	18	15	19	19	15	23	25	1	73	82	25	23	19	0	70	90	36	13	14	1	40	46	14	13	11	0	39	47	20
	773	43	70	65	78	82	119	10	18	15	19	19	15	23	25	1	73	90	25	23	19	1	70	91	36	13	14	1	40	49	14	13	11	1	39	47	20
	774	43	70	65	78	82	120	10	18	15	19	19	15	23	25	1	73	90	28	23	19	1	73	91	36	13	14	1	40	49	16	13	11	1	41	47	20
	775	43	70	66	78	82	120	10	18	15	19	19	15	23	25	1	73	90	28	23	19	1	73	91	36	13	14	1	40	49	16	13	11	1	41	47	20
	776	43	71	66	78	82	120	10	18	15	19	19	15	23	27	1	75	90	28	21	19	1	73	91	36	13	15	1	41	49	16	12	11	1	41	47	20
	777	43	71	66	78	83	120	10	18	15	19	19	15	23	27	1	75	82	28	21	21	1	73	97	36	13	15	1	41	45	16	12	12	1	41	47	20
	778	43	71	66	78	83	122	10	18	15	19	19	15	23	27	1	75	82	28	21	21	1	73	97	36	13	15	1	41	45	16	12	12	1	39	47	20
	779	43	71	67	78	83	122	10	18	15	19	19	15	23	27	1	75	82	28	21	21	1	73	97	34	13	15	1	41	45	16	12	12	1	39	47	19
	780	43	72	67	77	83	122	10	18	15	19	19	15	23	27	1	72	82	28	21	21	1	73	97	34	13	15	1	39	45	16	12	12	1	39	47	19
	781	43	72	67	77	83	122	10	17	16	19	19	15	23	27	1	72	88	28	21	21	1	73	100	34	13	15	1	39	47	16	12	12	1	39	48	19
	782	43	72	67	77	83	122	10	17	16	19	19	15	23	27	1	72	88	32	21	21	1	73	100	34	13	15	1	39	47	18	12	12	1	38	48	19
	783	43	72	67	77	83	122	10	17	16	19	19	15	23	27	1	72	88	32	21	21	1	73	100	28	13	15	1	39	47	18	12	12	1	38	48	16
	784	43	72	67	77	83	122	10	17	16	19	19	15	23	27	1	72	88	32	21	21	1	73	100	28	13	15	1	40	47	18	12	12	1	38	48	16
	785	43	72	67	77	84	122	10	17	16	19	20	15	23	27	1	72	95	32	21	21	1	73	84	28	13	15	1	40	49	18	12	12	1	38	42	16
	786	43	72	67	77	84	122	10	17	16	19	20	15	23	27	1	72	95	32	21	21	1	73	84	28	13	15	1	40	49	18	12	12	1	38	42	16
	787	43	72	67	77	84	123	10	17	16	19	20	15	23	27	1	72	95	34	21	21	1	72	84	28	13	15	1	40	49	19	12	12	1	37	42	15
	788	43	73	68	78	84	123	10	17	16	19	20	15	23	25	1	72	95	34	25	21	0	72	84	28	13	14	1	39	49	19	14	12	0	37	42	15
	789	43	73	68	78	84	123	10	17	16	19	20	15	25	25	1	72	90	34	25	18	0	72	84	28	13	14	1	39	48	19	14	10	0	37	42	15
	790	43	73	68	78	84	123	10	17	16	19	20	15	25	25	1	72	90	34	25	18	0	72	79	28	13	14	1	39	48	19	14	10	0	37	39	15
	791	43	73	68	78	84	123	10	17	16	19	20	15	25	25	1	72	90	32	25	18	0	70	79	28	13	14	1	39	48	18	14	10	0	35	39	15
	792	43	73	68	79	84	123	10	17	16	19	20	15	25	23	1	73	90	32	23	18	0	70	79	28	13	12	1	39	48	18	13	10	0	35	39	16
	793	44	73	68	79	84	123	10	17	16	19	20	15	23	23	1	73	93	32	23	19	0	70	79	28	12	12	1	39	49	18	13	11	0	35	39	16
	794	44	73	68	79	84	123	10	17	16	19	20	15	23	23	1	73	93	32	23	19	0	70	90	28	12	12	1	39	49	18	13	11	0	35	44	16
	795	44	73	68	79	84	123	10	17	16	19	20	15	23	23	1	73	93	30	23	19	0	72	90	28	12	12	1	39	49	17	13	11	0	36	44	16
	796	44	73	69	79	84	123	10	17	16	19	20	15	23	23	1	73	93	30	21	19	0	72	90	30	12	12	1	39	49	17	12	11	0	36	44	16
	797	45	73	69	79	84	123	10	17	16	19	20	15	23	23	1	70	93	30	21	21	0	72	90	30	12	12	1	37	49	17	12	12	0	36	44	16
	798	45	73	69	79	83	123	10	17	16	19	20	15	23	23	1	70	93	30	21	21	0	72	93	30	12	12	1	37	50	17	12	12	0	36	48	16
	799	45	73	69	79	83	122	10	17	16	19	20	15	23	23	1	70	93	28	21	21	0	72	93	30	12	12	1	37	50	16	12	12	0	36	48	16
	800	45	73	69	79	83	122	10	17	16	19	20	15	23	25	1	70	93	28	23	21	0	72	93	28	12	13	1	37	50	16	13	12	0	36	48	15
	801	46	73	69	79	83	122	10	17	16	19	20	15	23	25	1	66	93	28	23	21	0	72	93	28	12	13	1	35	50	16	13	12	0	36	48	15
	802	46	73	69	79	83	122	10	17	16	19	20	15	23	25	1	66	93	28	23	21	0	72	90	28	12	13	1	35	50	16	13	12	0	36	48	15
	803	46	73	69	79	83	121	10	17	16	19	20	15	23	25	1	66	93	28	23	21	0	75	90	28	12	13	1	35	50	16	13	12	0	38	48	15
	804	46	73	69	79	83	121	10	17	16	19	20	15	23	25	1	66	93	28	27	21	0	75	90	28	12	13	1	35	50	16	15	12	0	38	48	15
	805	47	73	69	79	83	121	10	17	16	19	20	15	25	23	1	73	93	28	27	23	0	75	90	28	11	12	1	40	50	16	15	13	0	38	48	15
	806	47	73	69	79	82	121	10	17	16	19	20	15	25	23	1	73	88	28	27	23	0	75	88	28	11	12	1	40	48	16	15	13	0	38	47	15
	807	47	73	69	79	82	120	10	17	16	19	20	15	25	23	1	73	88	30	27	23	0	72	88	28	11	12	1	40	48	17	15	13	0	37	47	15
	808	47	73	70	79	82	120	10	17	16	19	20	15	25	23	1	73	88	30	27	23	0	72	88	30	11	12	1	40	48	17	15	13	0	37	47	16
	809	48	73	70	79	82	120	10	17	16	19	20	15	23	27	1	79	88	30	27	21	0	72	88	30	11	14	1	42	48	17	15	12	0	37	47	16
	810	48	73	70	79	82	120	10	17	16	19	20	15	23	27	1	79	82	30	27	21	0	72	82	30	11	14	1	42	46	17	15	12	0	37	43	16
	811	48	73	70	79	82	119	10	17	16	19	20	15	23	27	1	79	82	34	27	21	0	70	82	30	11	14	1	42	46	19	15	12	0	37	43	16
	812	48	73	70	79	82	119	10	17	16	19	20	15	23	27	0	79	82	34	27	21	0	70	82	27	11	14	0	42	46	19	15	12	0	37	43	15
	813	49	73	70	79	82	119	10	17	16	19	20	15	21	27	0	77	82	34	30	21	1	70	82	27	10	14	0	41	46	19	17	12	1	37	43	15
	814	49	73	70	79	82	119	10	17	16	19	20	15	21	27	0	77	84	34	30	21	1	70	82	27	10	14	0	41	47	19	17	12	1	37	44	15
	815	49	73	70	79	82	118	10	17	16	19	20	15	21	27	0	77	84	37	30	21	1	72	82	27	10	14	0	41	47	21	17	12	1	37	44	15
	816	49	73	70	79	82	118	10	17	16	19	20	15	21	27	0	77	84	37	30	21	1	72	82	23	10	14	0	41	47	21	17	12	1	37	44	13
	817	49	73	70	80	82	118	10	17	17	19	20	15	21	27	0	77	84	37	32	21	0	72	82	23	10	15	0	42	47	21	18	12	0	37	44	13
	818	50	73	70	80	82	118	10	17	17	19	20	15	23	27	0	77	88	37	32	23	0	72	79	23	11	15	0	42	49	21	18	13	0	37	42	13
	819	50	73	70	80	82	118	10	17	17	19	20	15	23	27	0	77	88	37	32	23	0	72	79	23	11	15	0	42	49	21	18	13	0	37	42	13
	820	50	73	70	80	82	117	10	17	17	19	20	15	23	27	0	77	88	36	32	23	0	77	79	23	11	15	0	42	49	20	18	13	0	40	42	13
	821	50	73	70	81	82	117	10	17	17	19	20	15	23	25	0	73	88	36	32	23	0	77	79	23	11	14	0	41	49	20	18	13	0	40	42	13
	822	51	73	70	81	82	117	10	17	17	19	20	15	21	25	0	73	88	36	32	25	0	77	79	23	10	14	0	41	49	20	18	14	0	40	42	13
	823	51	73	70	81	82	117	10	17	17	19	19	15	21	25	0	73	88	36	32	25	0	77	77	23	10	14	0	41	49	20	18	14	0	40	43	13
	824	51	73	70	81	82	115	10	17	17	19	19	15	21	25	0	73	88	34	32	25	0	79	77	23	10	14	0	41	49	19	18	14	0	42	43	13
	825	51	74	71	81	82	115	10	17	17	19	19	15	21	25	1	72	88	34	30	25	1	79	77	23	10	14	1	39	49	19	17	14	1	42	43	13
	826	52	74	71	81	83	115	10	17	17	19	19	15	19	25	1	72	86	34	30	36	1	79	77	23	10	14	1	39	48	19	17	20	1	42	43	13
	827	52	74	71	81	83	115	10	17	17	19	19	15	19	25	1	72	86	34	30	36	1	79	77	23	10	14	1	39	48	19	17	20	1	42	42	13
	828	52	74	71	81	83	115	10	17	17	19	19	15	19	25	1	72	86	30	30	36	1	75	77	23	10	14	1	39	48	17	17	20	1	41	42	13
	829	52	74	72	81	83	115	10	17	17	19	19	15	19	25	1	72	86	30	28	36	0	75	77	21	10	14	1	39	48	17	16	20	0	41	42	12
	830	53	74	72	82	83	115	10	17	17	19	19	15	18	25	1	70	86	30	28	36	0	75	77	21	10	14	1	38	48	17	16	20	0	41	42	12
	831	53	74	72	82	83	115	10	17	17	19	19	15	18	25	1	70	86	30	28	36	0	75	90	21	10	14	1	38	48	17	16	20	0	41	46	12
	832	53	74	72	82	83	114	10	17	17	19	19	15	18	25	1	70	86	27	28	36	0	79	90	21	10	14	1	38	48	15	16	20	0	42	46	12
	833	53	74	73	82	83	114	10	17	17	19	19	15	18	23	0	70	86	27	27	36	0	79	90	21	10	13	0	38	48	15	15	20	0	42	46	12
	834	54	74	73	83	83	114	10	17	17	19	19	15	18	23	0	70	86	27	27	30	1	79	90	21	10	13	0	38	48	15	15	17	1	42	46	12
	835	54	74	73	83	83	114	10	17	17	19	19	15	18	23	0	70	77	27	27	30	1	79	93	21	10	13	0	38	43	15	15	17	1	42	49	12
	836	54	74	73	83	83	114	10	17	17	19	19	15	18	23	0	70	77	25	27	30	1	77	93	21	10	13	0	38	43	14	15	17	1	42	49	12
	837	54	74	75	83	83	114	10	17	17	19	19	15	18	27	1	70	77	25	27	30	1	77	93	21	10	15	1	38	43	14	15	17	1	42	49	12
	838	56	74	75	84	83	114	10	18	17	19	19	15	16	27	1	72	77	25	27	28	0	77	93	21	9	15	1	39	43	14	15	16	0	42	49	12
	839	56	74	75	84	83	114	10	18	17	19	19	15	16	27	1	72	75	25	27	28	0	77	88	21	9	15	1	39	41	14	15	16	0	42	46	12
	840	56	74	75	84	83	114	10	18	17	18	19	15	16	27	1	72	75	25	27	28	0	73	88	21	9	15	1	39	41	14	15	16	0	40	46	12
	841	56	74	76	84	83	114	10	18	17	18	19	15	16	27	1	72	75	25	27	28	1	73	88	36	9	15	1	39	41	14	15	16	1	40	46	17
	842	58	75	76	86	83	114	10	18	17	18	19	15	19	25	1	70	75	25	27	28	1	73	88	36	10	14	1	38	41	14	15	16	1	40	46	17
	843	58	75	76	86	83	114	10	18	17	18	19	15	19	25	1	70	73	25	27	27	1	73	84	36	10	14	1	38	40	14	15	15	1	40	45	17
	844	58	75	76	86	83	114	10	18	17	18	19	15	19	25	1	70	73	23	27	27	1	75	84	36	10	14	1	38	40	13	15	15	1	40	45	17
	845	58	75	78	86	83	114	10	18	17	18	19	15	19	25	1	70	73	23	27	27	1	75	84	37	10	14	1	38	40	13	15	15	1	40	45	19
	846	59	75	78	87	83	114	10	18	17	18	19	15	19	27	1	68	73	23	27	27	0	75	84	37	10	15	1	38	40	13	15	15	0	40	45	19
	847	59	75	78	87	84	114	10	18	17	18	19	15	19	27	1	68	73	23	27	27	0	75	79	37	10	15	1	38	39	13	15	13	0	40	43	19
	848	59	75	78	87	84	115	10	18	17	18	19	15	19	27	1	68	73	23	27	27	0	72	79	37	10	15	1	38	39	13	15	13	0	40	43	19
	849	59	75	79	87	84	115	10	18	17	18	19	15	19	27	1	68	73	23	27	27	0	72	79	30	10	15	1	38	39	13	15	13	0	40	43	17
	850	59	76	79	90	84	115	10	18	17	18	19	15	19	25	1	68	73	23	28	27	1	72	79	30	10	14	1	38	39	13	16	13	1	40	43	17
	851	60	76	79	90	85	115	10	18	17	18	19	15	21	25	1	68	75	23	28	25	1	72	79	30	11	14	1	38	39	13	16	13	1	40	42	17
	852	60	76	79	90	85	115	10	18	17	18	19	15	21	25	1	68	75	23	28	25	1	72	79	30	11	14	1	38	39	13	16	13	1	40	42	17
	853	60	76	81	90	85	115	10	18	17	18	19	15	21	25	1	68	75	25	28	25	1	73	79	30	11	14	1	38	39	14	16	13	1	41	42	17
	854	60	76	81	92	85	115	10	18	17	18	19	15	21	27	1	66	75	25	28	25	1	73	79	30	11	15	1	37	39	14	16	13	1	41	42	17
	855	61	76	81	92	86	115	10	18	17	18	19	15	21	27	1	66	75	25	28	19	1	73	79	30	11	15	1	37	40	14	16	10	1	41	42	17
	856	61	76	81	92	86	115	10	18	17	18	19	15	21	27	1	66	75	25	28	19	1	73	79	30	11	15	1	37	40	14	16	10	1	41	42	17
	857	61	76	83	92	86	116	10	18	17	18	19	15	21	27	1	66	75	25	28	19	0	68	79	28	11	15	1	37	40	14	16	10	0	38	42	16
	858	61	76	83	97	86	116	10	18	17	18	19	15	21	25	1	66	75	25	27	19	1	68	79	28	11	14	1	37	40	14	15	10	1	38	42	16
	859	61	76	83	97	87	116	10	18	17	18	19	15	21	25	1	66	79	25	27	23	1	68	79	28	11	14	1	37	42	14	15	11	1	38	42	16
	860	61	76	83	97	87	116	10	18	17	18	19	15	21	25	1	66	79	25	27	23	1	68	75	28	11	14	1	37	42	14	15	11	1	38	41	16
	861	61	76	83	97	87	116	10	18	17	18	19	15	21	25	1	66	79	25	27	23	1	68	75	28	11	14	1	37	42	14	15	11	1	38	41	16
	862	61	77	84	97	87	116	10	18	17	18	19	15	21	25	1	66	79	25	27	23	0	68	75	30	11	14	1	37	42	14	15	11	0	38	41	17
	863	61	77	84	106	87	116	10	17	17	18	19	15	23	25	1	64	79	25	27	21	0	68	75	30	12	14	1	36	42	14	15	11	0	38	41	17
	864	61	77	84	106	89	116	10	17	17	18	20	15	23	25	1	64	79	25	27	21	0	68	73	30	12	14	1	36	43	14	15	11	0	38	41	17
	865	61	77	84	106	89	116	10	17	17	18	20	15	23	25	1	64	79	25	27	21	0	68	73	30	12	14	1	36	43	14	15	11	0	36	41	17
	866	61	78	85	106	89	116	10	17	17	18	20	15	23	21	1	64	79	25	27	21	0	68	73	30	12	12	1	36	43	14	15	11	0	36	41	17
	867	62	78	85	115	89	116	10	17	17	18	20	15	19	21	1	64	79	25	27	25	0	68	73	30	11	12	1	36	43	14	15	12	0	36	41	17
	868	62	78	85	115	92	116	10	17	17	18	20	15	19	21	1	64	84	25	27	25	0	68	77	30	11	12	1	36	47	14	15	12	0	36	42	17
	869	62	78	85	115	92	116	10	17	17	18	20	15	19	21	1	64	84	27	27	25	0	70	77	30	11	12	1	36	47	15	15	12	0	36	42	17
	870	62	79	86	115	92	116	10	17	17	18	20	15	19	25	1	64	84	27	27	25	0	70	77	30	11	14	1	36	47	15	15	12	0	36	42	17
	871	62	79	86	123	92	116	10	17	17	18	20	15	21	25	1	73	84	27	27	25	0	70	77	30	12	14	1	40	47	15	15	12	0	36	42	17
	872	62	79	86	123	95	116	10	17	17	18	20	15	21	25	1	73	90	27	27	25	0	70	79	30	12	14	1	40	49	15	15	12	0	36	43	17
	873	62	79	86	123	95	116	10	17	17	18	20	15	21	25	1	73	90	28	27	25	0	70	79	30	12	14	1	40	49	16	15	12	0	36	43	17
	874	62	79	86	123	95	116	10	17	17	18	20	15	21	25	1	73	90	28	27	25	3	70	79	27	12	14	1	40	49	16	15	12	2	36	43	15
	875	62	79	86	128	95	116	10	16	17	18	20	15	25	25	1	79	90	28	27	23	3	70	79	27	14	14	1	43	49	16	15	12	2	36	43	15
	876	62	79	86	128	97	116	10	16	17	18	20	15	25	25	1	79	90	28	27	23	3	70	81	27	14	14	1	43	49	16	15	12	2	36	44	15
	877	62	79	86	128	97	116	10	16	17	18	20	15	25	25	1	79	90	27	27	23	3	73	81	27	14	14	1	43	49	15	15	12	2	37	44	15
	878	62	79	86	128	97	116	10	16	17	18	20	15	25	25	1	79	90	27	27	23	3	73	81	28	14	14	1	43	49	15	15	12	2	37	44	16
	879	62	80	86	131	97	116	10	16	18	18	20	15	25	28	1	73	90	27	27	23	3	73	81	28	14	15	1	41	49	15	13	12	2	37	44	16
	880	62	80	86	131	98	116	10	16	18	18	20	15	25	28	1	73	86	27	27	23	3	73	82	28	14	15	1	41	47	15	13	12	2	37	44	16
	881	62	80	86	131	98	116	10	16	18	18	20	15	25	28	1	73	86	27	27	23	3	79	82	28	14	15	1	41	47	14	13	12	2	42	44	16
	882	62	80	86	131	98	116	10	16	18	18	20	15	25	28	1	73	86	27	27	23	3	79	82	27	14	15	1	41	47	14	13	12	2	42	44	15
	883	63	80	86	133	98	116	10	16	18	18	20	15	23	28	1	73	86	27	28	23	0	79	82	27	13	15	1	40	47	14	15	12	0	42	44	15
	884	63	80	86	133	99	116	10	16	18	18	20	15	23	28	1	73	79	27	28	25	0	79	90	27	13	15	1	40	44	14	15	14	0	42	45	15
	885	63	80	86	133	99	116	10	16	18	18	20	15	23	28	1	73	79	27	28	25	0	77	90	27	13	15	1	40	44	14	15	14	0	41	45	15
	886	63	80	85	133	99	116	10	16	18	18	20	15	23	28	1	73	79	27	28	25	0	77	90	28	13	15	1	40	44	14	15	14	0	41	45	16
	887	63	80	85	134	99	116	10	16	18	18	20	15	23	27	1	68	79	27	25	25	1	77	90	28	13	15	1	37	44	14	13	14	1	41	45	16
	888	63	80	85	134	99	116	10	16	18	18	20	15	27	27	1	68	82	27	25	30	1	77	90	28	12	15	1	37	46	14	13	17	1	41	45	16
	889	63	80	85	134	99	116	10	16	18	18	20	15	27	27	1	68	82	27	25	30	1	77	95	28	12	15	1	37	46	14	13	17	1	41	48	16
	890	63	80	85	134	99	116	10	16	18	18	20	15	27	27	1	68	82	27	25	30	1	79	95	28	12	15	1	37	46	14	13	17	1	41	48	16
	891	63	80	85	134	99	116	10	16	19	18	20	15	27	27	1	68	82	27	27	30	0	79	95	28	12	14	1	37	46	14	13	17	0	41	48	16
	892	64	80	85	134	99	116	10	16	19	18	20	15	30	27	1	72	82	27	27	32	0	79	95	28	15	14	1	38	46	14	13	18	0	41	48	16
	893	64	80	85	134	99	116	10	16	19	18	19	15	30	27	1	72	81	27	27	32	0	79	99	28	15	14	1	38	44	14	13	18	0	41	49	16
	894	64	80	85	134	99	116	10	16	19	18	19	15	30	27	1	72	81	28	27	32	0	75	99	28	15	14	1	38	44	15	13	18	0	38	49	16
	895	64	81	85	134	99	116	10	16	19	18	19	15	30	25	1	72	81	28	27	32	1	75	99	28	15	14	1	38	44	15	14	18	1	38	49	16
	896	65	81	85	134	99	116	10	16	19	18	19	15	36	25	1	70	81	28	27	34	1	75	99	28	17	14	1	38	44	15	14	19	1	38	49	16
	897	65	81	85	134	100	116	10	16	19	18	19	15	36	25	1	70	75	28	27	34	1	75	90	28	17	14	1	38	41	15	14	19	1	38	47	16
	898	65	81	85	134	100	116	10	16	19	18	19	15	36	25	1	70	75	27	27	34	1	75	90	28	17	14	1	38	41	14	14	19	1	39	47	16
	899	65	81	85	134	100	116	10	16	19	18	19	15	36	28	1	70	75	27	28	34	1	75	90	30	17	15	1	38	41	14	14	19	1	39	47	17
	900	66	81	85	133	100	116	10	16	19	18	19	15	32	28	1	72	75	27	28	32	1	75	90	30	18	15	1	38	41	14	14	18	1	39	47	17
	901	66	81	85	133	101	116	10	16	19	18	19	15	32	28	1	72	77	27	28	32	1	75	77	30	18	15	1	38	42	14	14	18	1	39	43	17
	902	66	81	85	133	101	116	10	16	19	18	19	15	32	28	1	72	77	28	28	32	1	81	77	30	18	15	1	38	42	15	14	18	1	39	43	17
	903	66	81	86	133	101	116	10	16	19	18	19	15	32	27	1	72	77	28	30	32	1	81	77	32	18	15	1	38	42	15	15	18	1	39	43	18
	904	67	81	86	132	101	116	10	16	19	18	19	15	32	27	1	70	77	28	30	28	1	81	77	32	18	15	1	38	42	15	15	16	1	39	43	18
	905	67	81	86	132	101	116	10	16	19	18	19	15	32	27	1	70	77	28	30	28	1	81	86	32	18	15	1	38	42	15	15	16	1	39	47	18
	906	67	81	86	132	101	117	10	16	19	18	19	15	32	27	1	70	77	25	30	28	1	75	86	32	18	15	1	38	42	13	15	16	1	38	47	18
	907	67	81	87	132	101	117	10	16	19	18	19	15	32	27	1	70	77	25	30	28	1	75	86	32	18	15	1	38	42	13	16	16	1	38	47	18
	908	68	81	87	132	101	117	10	16	19	18	19	15	30	27	1	66	77	25	30	30	1	75	86	32	17	15	1	36	42	13	16	17	1	38	47	18
	909	68	81	87	132	101	117	10	16	19	18	19	15	30	27	1	66	81	25	30	30	1	75	84	32	17	15	1	36	43	13	16	17	1	38	46	18
	910	68	81	87	132	101	117	10	16	19	18	19	15	30	27	1	66	81	27	30	30	1	73	84	32	17	15	1	36	43	15	16	17	1	38	46	18
	911	68	81	89	132	101	117	10	16	19	18	19	15	30	27	1	66	81	27	28	30	1	73	84	32	17	15	1	36	43	15	15	17	1	38	46	18
	912	68	81	89	131	101	117	10	16	19	18	19	15	30	27	1	66	81	27	28	28	0	73	84	32	17	15	1	36	43	15	15	16	0	38	46	18
	913	68	81	89	131	101	117	10	16	19	18	19	15	30	27	1	66	79	27	28	28	0	73	88	32	17	15	1	36	41	15	15	16	0	38	48	18
	914	68	81	89	131	101	117	10	16	19	19	19	15	30	27	1	66	79	25	28	28	0	75	88	32	17	15	1	36	41	14	15	16	0	39	48	18
	915	68	81	89	131	101	117	10	16	19	19	19	15	30	27	3	66	79	25	28	28	0	75	88	32	17	15	2	36	41	14	15	16	0	39	48	18
	916	67	81	89	130	101	117	10	16	19	19	19	15	27	27	3	66	79	25	28	28	1	75	88	32	15	15	2	36	41	14	15	16	1	39	48	18
	917	67	81	89	130	101	117	10	16	19	19	19	15	27	27	3	66	84	25	28	23	1	75	84	32	15	15	2	36	45	14	15	13	1	39	47	18
	918	67	81	89	130	101	116	10	16	19	19	19	15	27	27	3	66	84	25	28	23	1	75	84	32	15	15	2	36	45	14	15	13	1	39	47	18
	919	67	81	90	130	101	116	10	16	19	19	19	15	27	27	1	66	84	25	28	23	1	75	84	32	15	15	1	36	45	14	15	13	1	39	47	18
	920	67	81	90	129	101	116	10	16	19	19	19	15	27	27	1	64	84	25	25	23	1	75	84	32	15	14	1	35	45	14	13	13	1	39	47	18
	921	67	81	90	129	102	116	10	16	19	19	19	15	27	27	1	64	86	25	25	19	1	75	84	32	15	14	1	35	46	14	13	11	1	39	47	18
	922	67	81	90	129	102	116	10	16	19	19	19	15	27	27	1	64	86	25	25	19	1	75	77	32	15	14	1	35	46	14	13	11	1	39	43	18
	923	67	81	90	129	102	115	10	16	19	19	19	15	27	27	1	64	86	25	25	19	1	75	77	32	15	14	1	35	46	13	13	11	1	39	43	18
	924	67	81	90	129	102	115	10	16	19	19	19	15	27	28	1	64	86	25	21	19	1	75	77	32	15	14	1	35	46	13	11	11	1	39	43	18
	925	66	81	90	129	102	115	10	16	19	19	19	15	25	28	1	68	86	25	21	21	1	75	77	32	14	14	1	36	46	13	11	12	1	39	43	18
	926	66	81	90	129	103	115	10	16	19	19	19	15	25	28	1	68	84	25	21	21	1	64	73	32	14	14	1	36	44	13	11	12	1	36	41	18
	927	66	81	90	129	103	114	10	16	19	19	19	15	25	28	1	68	84	23	21	21	1	64	73	34	14	14	1	36	44	12	11	12	1	36	41	18
	928	66	81	90	129	103	114	10	16	19	19	19	15	25	28	1	68	84	23	19	21	1	64	73	34	14	14	1	36	44	12	11	12	1	36	41	18
	929	66	81	90	128	103	114	10	15	19	19	19	15	25	28	1	63	84	23	19	23	1	64	73	34	13	14	1	34	44	12	11	13	1	36	41	18
	930	66	81	90	128	103	114	10	15	19	19	19	15	25	28	1	63	81	23	19	23	1	68	72	34	13	14	1	34	44	12	11	13	1	36	40	18
	931	66	81	90	128	103	113	10	15	19	19	19	15	25	28	1	63	81	27	19	23	1	68	72	34	13	14	1	34	44	14	11	13	1	36	40	18
	932	66	82	90	128	103	113	10	15	19	19	19	15	25	27	1	63	81	27	16	23	0	68	72	34	13	14	1	34	44	14	9	13	0	36	40	17
	933	66	82	90	128	103	113	10	15	19	19	19	15	25	27	1	66	81	27	16	25	0	68	72	34	13	14	1	35	44	14	9	14	0	36	40	17
	934	66	82	90	128	102	113	10	15	19	18	19	15	25	27	1	66	79	27	16	25	0	66	72	34	13	14	1	35	42	14	9	14	0	35	39	17
	935	66	82	90	128	102	113	10	15	19	18	19	15	25	27	1	66	79	28	16	25	0	66	72	34	13	14	1	35	42	15	9	14	0	35	39	17
	936	66	82	89	128	102	113	10	15	19	18	19	15	25	27	1	66	79	28	19	25	3	66	72	32	13	14	1	35	42	15	11	14	2	35	39	17
	937	67	82	89	127	102	113	10	15	19	18	19	15	23	27	1	61	79	28	19	23	3	66	72	32	12	14	1	31	42	15	11	13	2	35	39	17
	938	67	82	89	127	100	113	10	15	19	17	19	15	23	27	1	61	81	28	19	23	3	68	72	32	12	14	1	31	43	15	11	13	2	36	39	17
	939	67	82	89	127	100	113	10	15	19	17	19	15	23	27	1	61	81	28	19	23	3	68	72	32	12	14	1	31	43	15	11	13	2	36	39	17
	940	67	82	88	127	100	113	10	15	19	17	19	15	23	28	0	61	81	28	27	23	3	68	72	32	12	14	0	31	43	15	15	13	2	36	39	16
	941	69	82	88	127	100	113	10	15	19	17	19	15	23	28	0	61	81	28	27	25	3	68	72	32	12	14	0	32	43	15	15	14	2	36	39	16
	942	69	82	88	127	99	113	10	15	19	17	19	15	23	28	0	61	82	28	27	25	3	73	75	32	12	14	0	32	44	15	15	14	2	40	40	16
	943	69	82	88	127	99	112	10	15	19	17	19	15	23	28	0	61	82	28	27	25	3	73	75	32	12	14	0	32	44	15	15	14	2	40	40	16
	944	69	82	87	127	99	112	10	15	19	17	19	15	23	25	0	61	82	28	28	25	3	73	75	28	12	14	0	32	44	15	16	14	2	40	40	15
	945	71	82	87	127	99	112	10	15	19	17	19	15	21	25	0	61	82	28	28	27	3	73	75	28	11	14	0	32	44	15	16	15	2	40	40	15
	946	71	82	87	127	96	112	10	15	19	17	20	15	21	25	0	61	82	28	28	27	3	84	75	28	11	14	0	32	45	15	16	15	2	47	41	15
	947	71	82	87	127	96	111	10	15	19	17	20	15	21	25	0	61	82	30	28	27	3	84	75	28	11	14	0	32	45	17	16	15	2	47	41	15
	948	71	82	87	127	96	111	10	15	19	17	20	15	21	25	0	61	82	30	28	27	3	84	75	28	11	14	0	32	45	17	16	15	2	47	41	15
	949	73	82	87	128	96	111	10	15	19	17	20	15	21	21	0	61	82	30	28	27	3	84	75	28	11	12	0	33	45	17	16	15	2	47	41	15
	950	73	82	87	128	94	111	10	14	19	17	20	15	21	21	0	61	81	30	28	23	3	84	81	28	11	12	0	33	43	17	16	13	2	47	45	15
	951	73	82	87	128	94	110	10	14	19	17	20	15	21	21	0	61	81	30	28	23	3	79	81	28	11	12	0	33	43	17	16	13	2	43	45	15
	952	73	82	87	128	94	110	10	14	19	17	20	15	21	21	0	61	81	30	28	23	3	79	81	25	11	12	0	33	43	17	16	13	2	43	45	14
	953	73	82	87	130	94	110	10	14	19	17	20	15	21	25	0	59	81	30	28	23	3	79	81	25	11	14	0	32	43	17	15	13	2	43	45	14
	954	75	82	87	130	93	110	10	14	19	17	20	15	21	25	0	59	81	30	28	23	3	79	81	25	11	14	0	32	43	17	15	13	2	43	45	14
	955	75	82	87	130	93	110	10	14	19	17	20	15	21	25	0	59	81	30	28	23	3	77	88	25	11	14	0	32	43	17	15	13	2	41	48	14
	956	75	82	87	130	93	110	10	14	19	17	20	15	21	25	0	59	81	30	28	23	3	77	88	25	11	14	0	32	43	17	15	13	2	41	48	14
	957	75	82	87	130	93	110	10	14	19	17	20	15	21	23	0	59	81	30	28	23	3	77	88	25	11	13	0	32	43	17	15	13	2	41	48	14
	958	76	82	87	133	93	110	10	14	19	17	20	15	18	23	0	70	81	30	28	19	3	77	88	25	10	13	0	38	43	17	15	11	2	41	48	14
	959	76	82	87	133	92	110	11	14	19	17	20	15	18	23	0	70	77	30	28	19	1	70	88	25	10	13	0	38	42	17	15	11	1	37	48	14
	960	76	82	87	133	92	109	11	14	19	17	20	15	18	23	0	70	77	27	28	19	1	70	88	23	10	13	0	38	42	15	15	11	1	37	48	13
	961	76	82	87	133	92	109	11	14	19	17	20	15	18	25	0	70	77	27	28	19	1	70	88	23	10	14	0	38	42	15	15	11	1	37	48	13
	962	78	82	87	135	92	109	11	14	19	17	20	15	21	25	0	75	77	27	28	21	1	70	88	23	12	14	0	41	42	15	15	11	1	37	48	13
	963	78	82	87	135	92	109	11	14	19	17	20	15	21	25	0	75	81	27	28	21	1	72	90	23	12	14	0	41	44	15	15	11	1	38	48	13
	964	78	82	88	135	92	109	11	14	19	17	20	15	21	25	1	75	81	25	28	21	1	72	90	25	12	14	0	41	44	14	15	11	1	38	48	14
	965	78	82	88	135	92	109	11	14	19	17	20	15	21	25	1	75	81	25	27	21	1	72	90	25	12	14	0	41	44	14	14	11	1	38	48	14
	966	80	82	88	137	92	109	11	14	19	17	20	15	21	25	1	68	81	25	27	25	1	72	90	25	12	14	0	38	44	14	14	12	1	38	48	14
	967	80	82	88	137	92	109	11	14	18	17	20	15	21	25	1	68	91	25	27	25	1	75	90	25	12	14	0	38	50	14	14	12	1	41	49	14
	968	80	82	88	137	92	108	11	14	18	17	20	15	21	25	3	68	91	25	27	25	1	75	90	25	12	14	0	38	50	14	14	12	1	41	49	14
	969	80	82	88	137	92	108	11	14	18	17	20	15	21	21	3	68	91	25	25	25	1	75	90	25	12	12	0	38	50	14	13	12	1	41	49	14
	970	81	82	88	138	92	108	11	14	18	17	20	15	21	21	3	68	91	25	25	27	1	75	90	25	11	12	0	38	50	14	13	13	1	41	49	14
	971	81	82	88	138	92	108	11	14	18	17	20	15	21	21	3	68	99	25	25	27	1	73	84	25	11	12	0	38	54	14	13	13	1	40	46	14
	972	81	82	88	138	92	108	11	14	18	17	20	15	21	21	3	68	99	21	25	27	1	73	84	25	11	12	0	38	54	12	13	13	1	40	46	14
	973	81	82	88	138	92	108	11	14	18	17	20	15	21	23	3	68	99	21	27	27	1	73	84	25	11	13	0	38	54	12	14	13	1	40	46	13
	974	84	82	88	138	92	108	11	14	18	17	20	15	19	23	3	68	99	21	27	25	1	73	84	25	10	13	0	38	54	12	14	12	1	40	46	13
	975	84	82	88	138	93	108	11	14	18	17	20	15	19	23	3	68	91	21	27	25	0	75	81	25	10	13	0	38	51	12	14	12	0	41	44	13
	976	84	82	88	138	93	107	11	14	18	17	20	15	19	23	3	68	91	23	27	25	0	75	81	25	10	13	0	38	51	13	14	12	0	41	44	13
	977	84	82	89	138	93	107	11	14	18	17	20	16	19	21	3	68	91	23	25	25	0	75	81	28	10	12	1	38	51	13	14	12	0	41	44	15
	978	86	82	89	138	93	107	11	14	18	17	20	16	21	21	3	68	91	23	25	25	0	75	81	28	11	12	1	38	51	13	14	12	0	41	44	15
	979	86	82	89	138	94	107	11	14	18	17	20	16	21	21	3	68	95	23	25	25	0	73	79	28	11	12	1	38	53	13	14	12	0	38	44	15
	980	86	82	89	138	94	107	11	14	18	17	20	16	21	21	3	68	95	25	25	25	1	73	79	28	11	12	1	38	53	14	14	12	1	38	44	15
	981	86	82	89	138	94	107	11	14	18	17	20	16	21	21	3	68	95	25	27	25	1	73	79	36	11	12	1	38	53	14	15	12	1	38	44	19
	982	87	82	89	137	94	107	11	14	18	17	20	16	21	19	3	70	95	25	27	27	1	73	79	36	11	11	1	37	53	14	15	13	1	38	44	19
	983	87	82	89	137	95	107	11	14	18	17	20	16	21	19	3	70	90	25	27	27	1	73	75	36	11	11	1	37	50	14	15	13	1	38	40	19
	984	87	82	89	137	95	107	11	14	18	17	20	16	21	19	3	70	90	27	27	27	1	70	75	36	11	11	1	37	50	15	15	13	1	36	40	19
	985	87	82	89	137	95	107	11	14	18	17	20	16	21	19	3	70	90	27	27	27	1	70	75	37	11	11	1	37	50	15	15	13	1	36	40	21
	986	87	82	89	136	95	107	11	14	18	17	20	16	21	19	3	66	90	27	28	27	1	70	75	37	11	11	1	36	50	15	16	13	1	36	40	21
	987	87	82	89	136	95	107	11	14	18	17	20	16	21	19	3	66	90	27	28	25	1	70	75	37	11	11	1	36	50	15	16	13	1	36	40	21
	988	87	82	89	136	96	107	11	14	19	18	20	16	21	19	3	66	86	28	28	25	1	70	73	37	11	11	1	36	48	14	16	13	1	36	40	21
	989	87	82	89	136	96	107	11	14	19	18	20	16	21	19	0	66	86	28	28	25	1	70	73	37	11	11	0	36	48	14	16	13	1	36	40	21
	990	87	82	89	136	96	107	11	14	19	18	20	16	21	19	0	66	86	28	28	25	1	70	73	37	11	11	0	36	48	14	16	13	1	36	40	21
	991	87	82	89	136	96	107	11	14	19	18	20	16	23	19	0	70	86	28	28	21	1	70	73	37	11	11	0	37	48	14	16	12	1	36	40	21
	992	87	82	89	136	96	107	11	14	19	18	20	16	23	19	0	70	82	28	28	21	3	72	77	37	11	11	0	37	46	14	16	12	2	37	40	21
	993	87	82	89	136	96	107	11	14	19	18	20	16	23	19	0	70	82	28	28	21	3	72	77	37	11	11	0	37	46	15	16	12	2	37	40	21
	994	87	83	89	136	96	107	11	14	19	18	20	16	23	19	0	70	82	28	28	21	3	72	77	37	11	11	0	37	46	15	16	12	2	37	40	21
	995	85	83	89	136	96	107	11	14	19	18	20	16	21	19	0	73	82	28	28	19	3	72	77	37	12	11	0	38	46	15	16	11	2	37	40	21
	996	85	83	89	136	96	107	11	14	19	18	19	16	21	19	0	73	81	28	28	19	3	73	79	37	12	11	0	38	45	15	16	11	2	36	41	21
	997	85	83	88	136	96	107	11	14	19	18	19	16	21	19	0	73	81	28	28	19	3	73	79	34	12	11	0	38	45	14	16	11	2	36	41	19
	998	85	83	88	136	96	107	11	14	19	18	19	16	21	18	0	73	81	28	28	19	3	73	79	34	12	10	0	38	45	14	15	11	2	36	41	19
	999	84	83	88	137	96	107	11	14	19	18	19	16	23	18	0	75	81	28	28	19	3	73	79	34	12	10	0	39	45	14	15	11	2	36	41	19
	1000	84	83	88	137	95	107	11	14	19	19	19	16	23	18	0	75	82	28	28	19	3	82	81	34	12	10	0	39	46	14	15	11	2	42	42	19
	1001	84	83	88	137	95	108	11	14	19	19	19	16	23	18	0	75	82	27	28	19	3	82	81	34	12	10	0	39	46	14	15	11	2	42	42	19
	1002	84	84	88	137	95	108	11	14	19	19	19	16	23	19	0	75	82	27	28	19	3	82	81	30	12	11	0	39	46	14	15	11	2	42	42	17
	1003	83	84	88	137	95	108	11	14	19	19	19	16	23	19	0	75	82	27	28	21	3	82	81	30	12	11	0	39	46	14	15	12	2	42	42	17
	1004	83	84	88	137	95	108	11	14	19	19	19	16	23	19	0	75	81	27	28	21	1	77	82	30	12	11	0	39	45	14	15	12	1	42	41	17
	1005	83	84	88	137	95	108	11	14	19	19	19	16	23	19	0	75	81	25	28	21	1	77	82	30	12	11	0	39	45	13	15	12	1	42	41	17
	1006	83	84	88	137	95	108	11	14	19	19	19	16	23	25	0	75	81	25	27	21	1	77	82	30	12	13	0	39	45	13	14	12	1	42	41	17
	1007	83	84	88	137	95	108	11	14	19	19	19	16	25	25	0	75	81	25	27	23	1	77	82	30	13	13	0	38	45	13	14	13	1	42	41	17
	1008	83	84	88	137	95	108	11	14	18	19	19	16	25	25	0	75	86	25	27	23	3	79	82	30	13	13	0	38	46	13	14	13	2	43	43	17
	1009	83	84	88	137	95	108	11	14	18	19	19	16	25	25	0	75	86	27	27	23	3	79	82	30	13	13	0	38	46	15	14	13	2	43	43	17
	1010	83	84	88	137	95	108	11	14	18	19	19	15	25	28	1	75	86	27	25	23	3	79	82	28	13	14	1	38	46	15	13	13	2	43	43	16
	1011	83	84	88	136	95	108	11	14	18	19	19	15	23	28	1	75	86	27	25	19	3	79	82	28	11	14	1	39	46	15	13	11	2	43	43	16
	1012	83	84	88	136	95	108	11	14	18	19	19	15	23	28	1	75	90	27	25	19	3	79	84	28	11	14	1	39	47	15	13	11	2	42	43	16
	1013	83	84	88	136	95	108	11	14	18	19	19	15	23	28	1	75	90	34	25	19	3	79	84	28	11	14	1	39	47	19	13	11	2	42	43	16
	1014	83	84	87	136	95	108	11	14	18	19	19	15	23	28	0	75	90	34	27	19	3	79	84	27	11	14	0	39	47	19	14	11	2	42	43	15
	1015	84	84	87	136	95	108	11	14	18	19	19	15	21	28	0	72	90	34	27	21	3	79	84	27	10	14	0	39	47	19	14	12	2	42	43	15
	1016	84	84	87	136	96	108	12	14	18	19	19	15	21	28	0	72	84	34	27	21	1	72	88	27	10	14	0	39	44	19	14	12	1	39	45	15
	1017	84	84	87	136	96	108	12	14	18	19	19	15	21	28	0	72	84	45	27	21	1	72	88	27	10	14	0	39	44	23	14	12	1	39	45	15
	1018	84	84	86	136	96	108	12	14	18	19	19	15	21	28	0	72	84	45	27	21	1	72	88	27	10	14	0	39	44	23	14	12	1	39	45	15
	1019	84	84	86	135	96	108	12	14	18	19	19	15	21	30	0	77	84	45	27	23	1	72	88	27	11	14	0	43	44	23	14	13	1	39	45	15
	1020	84	84	86	135	96	108	12	14	18	19	19	15	21	30	0	77	84	45	27	23	1	72	91	27	11	14	0	43	44	23	14	13	1	39	49	15
	1021	84	84	86	135	97	109	12	14	18	19	19	15	21	30	0	77	77	41	27	23	0	75	91	27	11	14	0	43	42	22	14	13	0	39	49	15
	1022	84	84	86	135	97	109	12	14	18	19	19	15	21	30	1	77	77	41	27	23	0	75	91	28	11	14	1	43	42	22	14	13	0	39	49	16
	1023	84	84	86	135	97	109	12	14	18	19	19	15	21	30	1	77	77	41	27	23	0	75	91	28	11	15	1	43	42	22	13	13	0	39	49	16
	1024	84	84	86	134	97	109	12	14	18	19	19	15	21	30	1	73	77	41	27	23	0	75	91	28	11	15	1	41	42	22	13	13	0	39	49	16
	1025	84	84	86	134	98	109	12	14	17	19	19	15	21	30	1	73	77	41	27	23	0	75	97	28	11	15	1	41	43	22	13	13	0	39	51	16
	1026	84	84	86	134	98	109	12	14	17	19	19	15	21	30	0	73	77	39	27	23	0	75	97	25	11	15	0	41	43	21	13	13	0	39	51	14
	1027	84	84	86	134	98	109	12	14	17	19	19	15	21	32	0	73	77	39	25	23	0	75	97	25	11	16	0	41	43	21	13	13	0	39	51	14
	1028	83	84	86	133	98	109	12	14	17	19	19	15	18	32	0	73	77	39	25	23	0	75	97	25	9	16	0	41	43	21	13	13	0	39	51	14
	1029	83	84	86	133	99	109	12	14	17	19	19	15	18	32	0	73	82	39	25	23	0	75	86	25	9	16	0	41	46	21	13	13	0	39	46	14
	1030	83	84	86	133	99	110	12	14	17	19	19	15	18	32	1	73	82	36	25	23	0	75	86	27	9	16	1	41	46	19	13	13	0	39	46	15
	1031	83	84	86	133	99	110	12	14	17	19	19	15	18	30	1	73	82	36	25	23	0	75	86	27	9	16	1	41	46	19	13	13	0	39	46	15
	1032	81	84	86	132	99	110	12	13	17	19	19	15	21	30	1	72	82	36	25	23	1	75	86	27	11	16	1	40	46	19	13	13	1	39	46	15
	1033	81	84	86	132	101	110	12	13	17	19	19	15	21	30	1	72	79	36	25	23	1	75	90	27	11	16	1	40	43	19	13	13	1	39	48	15
	1034	81	84	85	132	101	111	12	13	17	19	19	15	21	30	0	72	79	34	25	23	1	75	90	27	11	16	0	40	43	18	13	13	1	39	48	15
	1035	81	84	85	132	101	111	12	13	17	19	19	15	21	27	0	72	79	34	23	23	1	75	90	27	11	14	0	40	43	18	12	13	1	39	48	15
	1036	81	84	85	131	101	111	12	13	18	19	19	15	21	27	0	77	79	34	23	25	1	75	90	27	11	14	0	42	43	18	12	14	1	39	48	15
	1037	81	84	85	131	103	111	12	13	18	19	19	15	21	27	0	77	88	34	23	25	1	70	90	27	11	14	0	42	47	18	12	14	1	38	45	15
	1038	81	84	85	131	103	112	12	13	18	19	19	15	21	27	0	77	88	34	23	25	1	70	90	27	11	14	0	42	47	18	12	14	1	38	45	15
	1039	81	83	85	131	103	112	12	13	18	19	19	15	21	27	0	77	88	34	25	25	1	70	90	27	11	15	0	42	47	18	12	14	1	38	45	15
	1040	81	83	85	129	103	112	12	14	18	19	19	15	21	27	0	75	88	34	25	25	3	70	90	27	11	15	0	41	47	18	12	14	1	38	45	15
	1041	81	83	85	129	105	112	12	14	18	19	19	15	21	27	0	75	77	34	25	25	3	70	86	27	11	15	0	41	41	18	12	14	1	38	45	15
	1042	81	83	85	129	105	112	12	14	18	19	19	15	21	27	1	75	77	34	25	25	3	70	86	27	11	15	1	41	41	18	12	14	1	38	45	15
	1043	81	83	85	129	105	112	12	14	18	19	19	14	21	25	1	75	77	34	27	25	3	70	86	27	11	14	1	41	41	18	13	14	1	38	45	15
	1044	80	83	85	128	105	112	12	14	18	19	19	14	19	25	1	77	77	34	27	25	3	70	86	27	10	14	1	40	41	18	13	14	1	38	45	15
	1045	80	83	85	128	106	112	12	14	18	19	19	14	19	25	1	77	79	34	27	25	3	68	82	27	10	14	1	40	43	18	13	14	1	37	43	15
	1046	80	83	85	128	106	113	12	14	18	19	19	14	19	25	1	77	79	32	27	25	3	68	82	27	10	14	1	40	43	17	13	14	1	37	43	15
	1047	80	83	84	128	106	113	12	14	18	19	19	14	19	25	1	77	79	32	25	25	3	68	82	25	10	14	1	40	43	17	13	14	1	37	43	14
	1048	80	83	84	126	106	113	12	15	19	19	19	14	23	25	1	73	79	32	25	27	3	68	82	25	12	14	1	38	43	17	13	15	1	37	43	14
	1049	80	83	84	126	106	113	12	15	19	19	19	14	23	25	1	73	79	32	25	27	3	66	82	25	12	14	1	38	43	17	13	15	1	36	42	14
	1050	80	83	84	126	106	113	12	15	19	19	19	14	23	25	1	73	77	28	25	27	3	66	82	25	12	14	1	38	42	16	13	15	1	36	42	14
	1051	80	83	84	126	106	113	12	15	19	19	19	14	23	25	0	73	77	28	25	27	3	66	82	27	12	14	0	38	42	16	13	15	1	36	42	15
	1052	80	83	84	125	106	113	12	16	19	19	19	14	23	27	0	73	77	28	25	25	5	66	82	27	11	13	0	38	42	16	13	14	2	36	42	15
	1053	80	83	84	125	106	113	12	16	19	19	19	14	23	27	0	73	77	28	25	25	5	66	84	27	11	13	0	38	42	16	13	14	2	36	44	15
	1054	80	83	84	125	106	113	12	16	19	19	19	14	23	27	0	73	79	28	25	25	5	64	84	27	11	13	0	38	42	16	13	14	2	36	44	15
	1055	80	83	84	125	106	113	12	16	19	19	19	14	23	27	0	73	79	28	25	25	5	64	84	28	11	13	0	38	42	16	13	14	2	36	44	15
	1056	81	83	84	125	106	113	12	17	19	19	19	14	19	25	0	73	79	28	23	23	5	64	84	28	11	13	0	38	42	16	12	13	2	36	44	15
	1057	81	83	84	124	106	113	12	17	19	19	19	14	19	25	0	75	79	28	23	23	5	64	84	28	11	13	0	38	42	16	12	13	2	36	44	15
	1058	81	83	84	124	105	113	12	17	19	19	19	14	19	25	0	75	75	28	23	23	5	66	84	28	11	13	0	38	41	16	12	13	2	36	46	15
	1059	81	83	84	124	105	114	12	17	19	19	19	14	19	25	0	75	75	27	23	23	5	66	84	27	11	13	0	38	41	15	12	13	2	36	46	14
	1060	81	83	84	124	105	114	12	17	19	19	19	14	19	27	0	75	75	27	27	23	5	66	84	27	11	13	0	38	41	15	14	13	2	36	46	14
	1061	81	83	84	123	105	114	12	17	19	19	19	14	19	27	0	75	75	27	27	23	5	66	84	27	11	13	0	38	41	15	14	13	2	36	46	14
	1062	81	83	84	123	104	114	12	17	19	19	19	14	19	27	0	75	75	27	27	23	5	66	84	27	11	13	0	38	42	15	14	13	2	36	46	14
	1063	81	83	84	123	104	115	12	17	19	19	19	14	19	27	0	75	75	25	27	23	5	66	84	27	11	13	0	38	42	14	14	13	2	36	46	14
	1064	81	83	84	123	104	115	12	17	19	19	19	14	19	25	0	75	75	25	23	23	5	66	84	27	11	13	0	38	42	14	12	13	2	36	46	14
	1065	82	83	84	121	104	115	12	18	19	19	19	14	18	25	0	66	75	25	23	23	5	66	84	27	10	13	0	36	42	14	12	13	2	36	46	14
	1066	82	83	84	121	103	115	12	18	19	19	19	14	18	25	0	66	81	25	23	23	5	70	90	27	10	13	0	36	44	14	12	13	2	37	48	14
	1067	82	83	84	121	103	117	12	18	19	19	19	14	18	25	1	66	81	27	23	23	5	70	90	25	10	13	1	36	44	15	12	13	2	37	48	13
	1068	82	83	84	121	103	117	12	18	19	19	19	14	18	23	1	66	81	27	23	23	3	70	90	25	10	12	1	36	44	15	12	13	2	37	48	13
	1069	82	83	84	120	103	117	12	18	19	19	19	14	18	23	1	68	81	27	23	23	3	70	90	25	10	12	1	38	44	15	12	13	2	37	48	13
	1070	82	83	84	120	102	117	12	18	19	19	19	14	18	23	1	68	90	27	23	23	3	70	93	25	10	12	1	38	49	15	12	13	2	37	50	13
	1071	82	83	84	120	102	117	12	18	19	19	19	14	18	23	0	68	90	27	23	23	3	70	93	25	10	12	0	38	49	15	12	13	2	37	50	13
	1072	82	83	84	120	102	117	12	18	19	19	19	14	18	23	0	68	90	27	23	23	3	70	93	23	10	12	0	38	49	15	12	13	2	37	50	12
	1073	83	83	84	119	102	117	12	18	19	19	19	14	16	23	0	72	90	27	23	21	3	70	93	23	9	12	0	40	49	15	12	12	2	37	50	12
	1074	83	83	84	119	101	117	12	18	19	19	19	14	16	23	0	72	93	27	23	21	3	70	95	23	9	12	0	40	50	15	12	12	2	37	50	12
	1075	83	83	84	119	101	117	12	18	19	19	19	14	16	23	0	72	93	27	23	21	3	70	95	23	9	12	0	40	50	15	12	12	2	37	50	12
	1076	83	83	84	119	101	117	12	18	19	19	19	14	16	23	0	72	93	27	21	21	3	70	95	25	9	13	0	40	50	15	11	12	2	37	50	13
	1077	83	83	84	118	101	117	12	19	19	19	19	14	16	23	0	73	93	27	21	19	3	70	95	25	9	13	0	41	50	15	11	11	2	37	50	13
	1078	83	83	84	118	100	117	12	19	19	18	19	14	16	23	0	73	95	27	21	19	3	73	90	25	9	13	0	41	50	15	11	11	2	39	49	13
	1079	83	83	85	118	100	117	12	19	18	18	19	14	16	23	1	73	95	27	21	19	3	73	90	25	9	13	1	41	50	15	11	11	2	39	49	13
	1080	83	83	85	118	100	117	12	19	18	18	19	14	16	21	1	73	95	27	27	19	3	73	90	25	9	12	1	41	50	15	13	11	2	39	49	14
	1081	83	83	85	117	100	117	12	19	18	18	19	14	19	21	1	72	95	27	27	21	3	73	90	25	10	12	1	40	50	15	13	12	2	39	49	14
	1082	83	83	85	117	100	117	12	19	18	18	19	14	19	21	1	72	95	27	27	21	3	73	82	25	10	12	1	40	50	15	13	12	2	40	45	14
	1083	83	83	85	117	99	117	12	19	18	18	19	14	19	21	1	72	86	30	27	21	3	73	82	25	10	12	1	40	46	17	13	12	2	40	45	14
	1084	83	84	86	117	99	117	12	19	18	18	19	14	19	19	1	72	86	30	27	21	3	73	82	27	10	11	1	40	46	17	12	12	2	40	45	15
	1085	83	84	86	116	99	117	12	19	18	18	19	14	19	19	1	72	86	30	27	19	3	73	82	27	10	11	1	40	46	17	12	11	2	40	45	15
	1086	83	84	86	116	99	117	12	19	18	18	19	14	19	19	1	72	86	30	27	19	3	75	82	27	10	11	1	40	46	17	12	11	2	40	45	15
	1087	83	84	86	116	99	117	12	19	18	18	19	14	19	19	1	72	84	30	27	19	1	75	77	27	10	11	1	40	45	17	12	11	1	40	43	15
	1088	83	84	86	116	99	117	12	19	18	18	19	14	19	19	1	72	84	30	27	19	1	75	77	25	10	11	1	40	45	17	13	11	1	40	43	14
	1089	83	84	86	116	99	117	12	20	18	18	19	14	21	19	1	72	84	30	27	19	1	75	77	25	11	11	1	40	45	17	13	11	1	40	43	14
	1090	83	84	86	116	99	117	12	20	18	18	19	14	21	19	1	72	84	30	27	19	1	75	77	25	11	11	1	40	45	17	13	11	1	40	43	14
	1091	83	84	86	116	99	116	12	20	18	18	19	14	21	19	1	72	81	30	27	19	1	72	79	25	11	11	1	40	42	17	13	11	1	40	44	14
	1092	83	84	87	116	99	116	12	20	18	18	19	14	21	19	1	72	81	30	27	19	1	72	79	27	11	11	1	40	42	17	13	11	1	40	44	14
	1093	83	84	87	116	99	116	12	20	18	18	19	14	21	19	1	72	81	30	28	19	1	72	79	27	11	11	1	40	42	17	13	11	1	40	44	14
	1094	83	84	87	116	99	116	12	20	18	18	19	14	21	19	1	75	81	30	28	19	1	72	79	27	11	11	1	42	42	17	13	11	1	40	44	14
	1095	83	84	87	116	99	116	12	20	17	18	19	14	21	19	1	75	86	30	28	19	1	70	79	27	11	11	1	42	46	17	13	11	1	39	44	14
	1096	83	84	88	116	99	116	12	20	17	18	19	14	21	19	1	75	86	28	28	19	1	70	79	27	11	11	1	42	46	16	13	11	1	39	44	14
	1097	83	84	88	116	99	116	12	20	17	18	19	14	21	21	1	75	86	28	30	19	1	70	79	27	11	12	1	42	46	16	16	11	1	39	44	14
	1098	84	84	88	116	99	116	12	21	17	18	19	14	21	21	1	77	86	28	30	19	1	70	79	27	11	12	1	43	46	16	16	11	1	39	44	14
	1099	84	84	88	116	98	116	12	21	17	17	19	14	21	21	1	77	95	28	30	19	1	73	79	27	11	12	1	43	50	16	16	11	1	41	44	14
	1100	84	84	89	116	98	116	12	21	17	17	19	14	21	21	0	77	95	27	30	19	1	73	79	27	11	12	0	43	50	15	16	11	1	41	44	14
	1101	84	84	89	116	98	116	12	21	17	17	19	14	21	21	0	77	95	27	32	19	1	73	79	27	11	11	0	43	50	15	18	11	1	41	44	14
	1102	84	84	89	115	98	116	12	21	17	17	19	14	19	21	0	72	95	27	32	21	1	73	79	27	10	11	0	40	50	15	18	12	1	41	44	14
	1103	84	84	89	115	98	116	12	21	17	17	19	14	19	21	0	72	95	27	32	21	1	77	82	27	10	11	0	40	49	15	18	12	1	41	46	14
	1104	84	84	89	115	98	117	12	21	17	17	19	14	19	21	1	72	95	23	32	21	1	77	82	25	10	11	1	40	49	13	18	12	1	41	46	13
	1105	84	84	89	115	98	117	12	21	17	17	19	14	19	21	1	72	95	23	30	21	1	77	82	25	10	11	1	40	49	13	17	12	1	41	46	13
	1106	85	84	89	115	98	117	12	21	17	17	19	14	18	21	1	66	95	23	30	19	1	77	82	25	10	11	1	37	49	13	17	11	1	41	46	13
	1107	85	84	89	115	98	117	12	21	17	17	19	14	18	21	1	66	90	23	30	19	1	73	81	25	10	11	1	37	47	13	17	11	1	39	45	13
	1108	85	84	90	115	98	118	12	21	17	17	19	14	18	21	1	66	90	23	30	19	1	73	81	25	10	11	1	37	47	13	17	11	1	39	45	13
	1109	85	84	90	115	98	118	12	21	17	17	19	14	18	23	1	66	90	23	30	19	1	73	81	23	10	11	1	37	47	13	17	11	1	39	45	12
	1110	85	84	90	114	98	118	12	21	17	17	19	14	16	23	1	66	90	23	30	19	1	73	81	23	9	11	1	37	47	13	17	11	1	39	45	12
	1111	85	84	90	114	98	118	12	21	17	16	19	14	16	23	1	66	82	23	30	19	3	75	84	23	9	11	1	37	44	13	17	11	2	40	46	12
	1112	85	84	90	114	98	120	12	21	17	16	19	14	16	23	1	66	82	23	30	19	3	75	84	23	9	11	1	37	44	13	17	11	2	40	46	12
	1113	85	84	90	114	98	120	12	21	17	16	19	14	16	25	1	66	82	23	28	19	3	75	84	27	9	12	1	37	44	13	15	11	2	40	46	14
	1114	86	84	90	113	98	120	12	21	17	16	19	14	16	25	1	64	82	23	28	21	3	75	84	27	9	12	1	36	44	13	15	12	2	40	46	14
	1115	86	84	90	113	98	120	12	21	16	16	19	14	16	25	1	64	82	23	28	21	3	75	88	27	9	12	1	36	44	13	15	12	2	39	47	14
	1116	86	84	90	113	97	121	12	21	16	16	19	14	16	25	1	64	82	21	28	21	3	75	88	27	9	12	1	36	42	12	15	12	2	39	47	14
	1117	86	84	90	113	97	121	12	21	16	16	19	14	16	25	1	64	82	21	28	21	3	75	88	27	9	12	1	36	42	12	14	12	2	39	47	14
	1118	87	84	90	113	97	121	12	22	16	16	19	14	16	25	1	64	82	21	28	21	3	75	88	27	9	12	1	36	42	12	14	12	2	39	47	14
	1119	87	84	90	113	97	121	12	22	16	16	19	14	16	25	1	64	82	21	28	21	3	75	88	27	9	12	1	36	42	12	14	12	2	39	47	14
	1120	87	84	90	113	97	123	12	22	16	16	19	14	16	25	1	64	79	25	28	21	3	75	88	27	9	12	1	36	42	14	14	12	2	39	48	14
	1121	87	84	90	113	97	123	12	22	16	16	19	14	16	27	1	64	79	25	28	21	3	75	88	27	9	13	1	36	42	14	14	12	2	39	48	14
	1122	89	84	90	113	97	123	12	22	16	16	19	14	18	27	1	64	79	25	28	21	3	75	88	27	10	13	1	36	42	14	14	12	2	39	48	14
	1123	89	84	90	113	97	123	12	22	16	16	19	14	18	27	1	66	79	25	28	21	3	75	88	27	10	13	1	37	42	14	14	12	2	39	48	14
	1124	89	84	90	113	97	124	12	22	16	16	19	14	18	27	1	66	77	23	28	21	0	73	82	27	10	13	1	37	41	13	14	12	0	38	45	14
	1125	89	84	90	113	97	124	12	22	16	16	19	14	18	27	1	66	77	23	28	21	0	73	82	28	10	13	1	37	41	13	14	12	0	38	45	16
	1126	90	84	90	113	97	124	12	22	16	16	19	14	21	25	1	66	77	23	28	21	0	73	82	28	12	13	1	37	41	13	14	12	0	38	45	16
	1127	90	84	90	113	97	124	12	22	16	16	19	14	21	25	1	75	77	23	28	21	0	73	82	28	12	13	1	39	41	13	14	12	0	38	45	16
	1128	90	84	90	113	97	124	12	22	16	16	19	14	21	25	1	75	82	23	28	21	1	64	81	28	12	13	1	39	42	13	14	12	1	35	44	16
	1129	90	84	90	113	97	125	12	22	16	16	19	14	21	25	1	75	82	28	28	21	1	64	81	30	12	13	1	39	42	16	14	12	1	35	44	17
	1130	90	84	90	113	97	125	12	22	16	16	19	14	21	27	1	75	82	28	27	23	1	64	81	30	12	14	1	39	42	16	13	13	1	35	44	17
	1131	91	84	90	112	97	125	12	22	16	16	19	14	21	27	1	79	82	28	27	23	1	64	81	30	12	14	1	40	42	16	13	13	1	35	44	17
	1132	91	84	90	112	99	125	12	22	15	16	19	14	21	27	1	79	91	28	27	23	0	64	77	30	12	14	1	40	47	16	13	13	0	36	41	17
	1133	91	84	90	112	99	126	12	22	15	16	19	14	21	27	1	79	91	28	27	23	0	64	77	30	12	14	1	40	47	16	13	13	0	36	41	17
	1134	91	84	90	112	99	126	12	22	15	16	19	14	21	27	1	79	91	28	28	23	0	64	77	30	12	14	1	40	47	16	15	13	0	36	41	17
	1135	92	84	90	111	99	126	12	22	15	16	19	14	19	27	1	79	91	28	28	23	1	64	77	30	11	14	1	41	47	16	15	13	1	36	41	17
	1136	92	84	90	111	100	126	12	22	15	16	19	14	19	27	1	79	91	28	28	23	1	64	75	30	11	14	1	41	47	16	15	13	1	35	39	17
	1137	92	84	90	111	100	126	12	22	15	16	19	14	19	27	3	79	91	27	28	23	1	64	75	30	11	14	2	41	47	15	15	13	1	35	39	17
	1138	92	84	90	111	100	126	12	22	15	16	19	14	19	27	3	79	91	27	27	23	1	64	75	30	11	15	2	41	47	15	14	13	1	35	39	17
	1139	92	84	90	109	100	126	12	22	15	16	19	14	21	27	3	73	91	27	27	25	0	64	75	30	12	15	2	39	47	15	14	14	0	35	39	17
	1140	92	84	90	109	101	126	12	22	15	15	19	14	21	27	3	73	84	27	27	25	0	66	77	30	12	15	2	39	46	15	14	14	0	35	40	17
	1141	92	84	90	109	101	127	12	22	15	15	19	14	21	27	3	73	84	28	27	25	0	66	77	30	12	15	2	39	46	16	14	14	0	35	40	17
	1142	92	84	90	109	101	127	12	22	15	15	19	14	21	27	3	73	84	28	28	25	0	66	77	28	12	15	2	39	46	16	15	14	0	35	40	16
	1143	93	84	90	108	101	127	12	22	15	15	19	14	19	27	3	73	84	28	28	25	1	66	77	28	11	15	2	40	46	16	15	14	1	35	40	16
	1144	93	84	90	108	101	127	12	22	15	15	19	14	19	27	3	73	84	28	28	25	1	70	77	28	11	15	2	40	46	16	15	14	1	36	40	16
	1145	93	84	91	108	103	128	12	22	15	15	19	14	19	27	1	73	84	28	28	25	1	70	77	28	11	15	1	40	46	16	15	14	1	36	40	16
	1146	93	84	91	108	103	128	12	22	15	15	19	14	19	25	1	73	84	28	32	25	1	70	77	30	11	14	1	40	46	16	17	14	1	36	40	17
	1147	93	84	91	106	103	128	12	22	15	15	19	14	25	25	1	68	84	28	32	23	1	70	77	30	13	14	1	38	46	16	17	13	1	36	40	17
	1148	93	84	91	106	103	128	12	22	15	15	19	14	25	25	1	68	84	28	32	23	1	73	77	30	13	14	1	38	46	16	17	13	1	38	40	17
	1149	93	84	91	106	104	129	12	22	15	15	19	14	25	25	1	68	84	28	32	23	1	73	77	30	13	14	1	38	46	15	17	13	1	38	40	17
	1150	93	84	91	106	104	129	12	22	15	15	19	14	25	25	1	68	84	28	30	23	1	73	77	28	13	14	1	38	46	15	16	13	1	38	40	16
	1151	92	84	91	106	104	129	12	22	15	15	19	14	23	25	1	68	84	28	30	23	1	73	77	28	11	14	1	38	46	15	16	13	1	38	40	16
	1152	92	84	91	105	104	129	12	22	15	15	19	14	23	25	1	73	84	28	30	23	1	73	77	28	11	14	1	41	46	15	16	13	1	38	40	16
	1153	92	84	91	105	106	130	12	22	15	15	19	14	23	25	1	73	81	28	30	23	1	73	88	28	11	14	1	41	44	15	16	13	1	38	47	16
	1154	92	84	91	105	106	130	12	22	15	15	19	14	23	25	1	73	81	28	34	23	1	73	88	28	11	14	1	41	44	15	17	13	1	38	47	16
	1155	91	84	91	105	106	130	12	22	15	15	19	14	21	25	1	73	81	28	34	23	1	73	88	28	10	14	1	41	44	15	17	13	1	38	47	16
	1156	91	84	91	105	106	130	12	22	15	15	19	14	21	25	1	73	81	28	34	23	0	73	88	28	10	14	1	39	44	15	17	13	0	38	47	16
	1157	91	84	91	105	107	131	12	22	15	15	18	14	21	25	1	73	82	28	34	23	0	82	95	28	10	14	1	39	46	15	17	13	0	42	50	16
	1158	91	85	91	105	107	131	12	22	15	15	18	14	21	25	0	73	82	28	36	23	0	82	95	28	10	14	0	39	46	15	18	13	0	42	50	16
	1159	91	85	91	105	107	131	12	22	15	15	18	14	19	25	0	73	82	28	36	23	0	82	95	28	10	14	0	39	46	15	18	13	0	42	50	16
	1160	91	85	91	105	107	131	12	22	15	15	18	14	19	25	0	70	82	28	36	23	0	82	95	28	10	14	0	37	46	15	18	13	0	42	50	16
	1161	91	85	91	105	109	131	12	22	15	16	18	14	19	25	0	70	84	28	36	23	0	81	93	28	10	14	0	37	47	15	18	13	0	43	47	16
	1162	91	85	91	105	109	132	12	22	15	16	18	14	19	25	0	70	84	28	36	23	0	81	93	27	10	14	0	37	47	15	18	13	0	43	47	15
	1163	91	85	91	105	109	132	12	22	15	16	18	14	21	23	0	70	84	28	37	21	0	81	93	27	10	13	0	37	47	15	19	12	0	43	47	15
	1164	91	85	91	105	109	132	12	22	15	16	18	14	21	23	0	66	84	28	37	21	0	81	93	27	10	13	0	36	47	15	19	12	0	43	47	15
	1165	91	85	91	105	110	132	12	22	15	16	18	14	21	23	0	66	90	28	37	21	0	81	88	27	10	13	0	36	50	15	19	12	0	43	47	15
	1166	91	85	91	105	110	133	12	22	15	16	18	14	21	23	1	66	90	30	37	21	0	81	88	28	10	13	0	36	50	16	19	12	0	43	47	16
	1167	91	86	91	105	110	133	12	22	15	16	18	14	21	25	1	66	90	30	37	19	0	81	88	28	10	14	0	36	50	16	20	11	0	43	47	16
	1168	91	86	91	106	110	133	12	22	16	16	18	14	19	25	1	68	90	30	37	19	0	81	88	28	10	14	0	36	50	16	20	11	0	43	47	16
	1169	91	86	91	106	110	133	12	22	16	17	18	14	19	25	1	68	84	30	37	19	0	86	81	28	10	14	0	36	46	16	20	11	0	46	44	16
	1170	91	86	91	106	110	134	12	22	16	17	18	14	19	25	3	68	84	28	37	19	0	86	81	28	10	14	1	36	46	15	20	11	0	46	44	16
	1171	91	86	91	106	110	134	12	22	16	17	18	14	19	23	3	68	84	28	34	19	0	86	81	28	10	13	1	36	46	15	18	11	0	46	44	16
	1172	92	86	91	106	110	134	12	22	16	17	18	14	18	23	3	63	84	28	34	21	0	86	81	28	9	13	1	35	46	15	18	12	0	46	44	16
	1173	92	86	91	106	110	134	12	22	16	17	18	14	18	23	3	63	93	28	34	21	0	84	88	28	9	13	1	35	50	15	18	12	0	45	46	16
	1174	92	86	91	106	110	135	12	22	16	17	18	14	18	23	1	63	93	28	34	21	0	84	88	27	9	13	0	35	50	15	18	12	0	45	46	15
	1175	92	86	91	106	110	135	12	22	16	17	18	14	18	23	1	63	93	28	32	21	0	84	88	27	9	13	0	35	50	15	17	12	0	45	46	15
	1176	93	86	91	106	110	135	12	22	16	17	18	14	19	23	1	79	93	28	32	21	0	84	88	27	10	13	0	42	50	15	17	12	0	45	46	15
	1177	93	86	91	106	110	135	12	22	16	17	18	14	19	23	1	79	93	28	32	21	0	81	95	27	10	13	0	42	50	15	17	12	0	43	49	15
	1178	93	86	91	106	110	136	12	22	16	17	18	14	19	23	3	79	90	28	32	21	0	81	95	27	10	13	1	42	48	16	17	12	0	43	49	15
	1179	93	86	91	106	110	136	12	22	16	17	18	14	19	21	3	79	90	28	34	21	0	81	95	28	10	12	1	42	48	16	18	12	0	43	49	16
	1180	94	86	91	106	110	136	12	22	17	17	18	14	23	21	3	81	90	28	34	21	0	81	95	28	12	12	1	43	48	16	18	12	0	43	49	16
	1181	94	86	91	106	110	136	12	22	17	17	18	14	23	21	3	81	90	28	34	21	0	73	97	28	12	12	1	43	48	16	18	12	0	40	50	16
	1182	94	86	91	106	109	137	12	22	17	17	18	14	23	21	3	81	91	28	34	21	0	73	97	28	12	12	1	43	49	16	18	12	0	40	50	16
	1183	94	87	91	106	109	137	12	22	17	17	18	14	23	21	3	81	91	28	32	21	0	73	97	27	12	12	1	43	49	16	16	12	0	40	50	15
	1184	95	87	91	106	109	137	12	22	17	17	18	14	21	21	3	81	91	28	32	21	0	73	97	27	11	12	1	43	49	16	16	12	0	40	50	15
	1185	95	87	91	107	109	137	12	22	17	17	18	14	21	21	3	81	91	28	32	21	0	79	97	27	11	12	1	43	49	16	16	12	0	43	50	15
	1186	95	87	91	107	109	138	12	22	17	17	18	14	21	21	1	81	90	28	32	21	0	79	91	27	11	12	0	43	48	16	16	12	0	43	48	15
	1187	95	87	91	107	109	138	12	22	17	17	18	14	21	21	1	81	90	28	32	21	0	79	91	28	11	12	0	43	48	16	17	12	0	43	48	16
	1188	95	87	91	107	109	138	12	22	17	17	18	14	23	21	1	81	90	28	32	21	0	79	91	28	12	12	0	43	48	16	17	12	0	43	48	16
	1189	95	87	91	108	109	138	12	22	17	17	18	14	23	21	1	73	90	28	32	21	0	79	91	28	12	12	0	39	48	16	17	12	0	43	48	16
	1190	95	87	91	108	108	139	12	22	17	17	18	14	23	21	1	73	88	27	32	21	0	81	90	28	12	12	1	39	48	15	17	12	0	42	49	16
	1191	95	87	91	108	108	139	12	22	17	17	18	14	23	21	1	73	88	27	32	21	0	81	90	27	12	12	1	39	48	15	17	12	0	42	49	15
	1192	95	87	91	108	108	139	12	22	17	17	18	14	23	21	1	73	88	27	30	19	0	81	90	27	12	12	1	39	48	15	16	11	0	42	49	15
	1193	95	87	91	111	108	139	12	22	17	17	18	14	23	21	1	68	88	27	30	19	0	81	90	27	12	12	1	38	48	15	16	11	0	42	49	15
	1194	95	87	91	111	107	139	12	22	17	17	18	14	23	21	1	68	91	28	30	19	0	84	86	27	12	12	1	38	50	16	16	11	0	43	48	15
	1195	95	87	91	111	107	139	12	22	17	17	18	14	23	23	0	68	91	28	30	19	0	84	86	25	12	13	0	38	50	16	16	11	0	43	48	14
	1196	93	87	91	111	107	139	12	22	17	17	18	14	21	23	0	68	91	28	34	16	0	84	86	25	12	13	0	38	50	16	18	9	0	43	48	14
	1197	93	87	91	113	107	139	12	22	17	17	18	14	21	23	0	70	91	28	34	16	0	84	86	25	12	13	0	38	50	16	18	9	0	43	48	14
	1198	93	87	91	113	106	139	12	22	17	17	18	14	21	23	0	70	90	28	34	16	0	82	86	25	12	13	0	38	50	16	18	9	0	43	48	14
	1199	93	87	92	113	106	139	12	22	17	17	18	14	21	23	0	70	90	28	34	16	0	82	86	27	12	13	0	38	50	16	18	9	0	43	48	15
	1200	92	88	92	113	106	139	12	22	17	17	18	14	21	23	0	70	90	28	36	18	0	82	86	27	12	13	0	38	50	16	18	10	0	43	48	15
	1201	92	88	92	115	106	139	12	22	17	17	18	14	21	23	0	66	90	28	36	18	0	82	86	27	12	13	0	36	50	16	18	10	0	43	48	15
	1202	92	88	92	115	105	139	12	22	17	17	18	14	21	23	0	66	88	28	36	18	0	81	86	27	12	13	0	36	49	16	18	10	0	42	47	15
	1203	92	88	92	115	105	140	12	22	17	17	18	14	21	23	1	66	88	28	36	18	0	81	86	23	12	13	1	36	49	16	18	10	0	42	47	13
	1204	92	88	92	115	105	140	12	22	17	17	18	14	21	23	1	66	88	28	36	19	0	81	86	23	12	13	1	36	49	16	19	11	0	42	47	13
	1205	90	88	92	125	105	140	12	22	17	17	18	14	21	23	1	61	88	28	36	19	0	81	86	23	12	13	1	33	49	16	19	11	0	42	47	13
	1206	90	88	92	125	104	140	12	22	17	17	18	14	21	23	1	61	88	28	36	19	0	77	82	23	12	13	1	33	49	16	19	11	0	41	45	13
	1207	90	88	92	125	104	141	12	22	17	17	18	14	21	23	1	61	88	27	36	19	0	77	82	25	12	13	1	33	49	15	19	11	0	41	45	14
	1208	90	89	92	125	104	141	12	22	17	17	18	14	21	25	1	61	88	27	36	19	1	77	82	25	12	14	1	33	49	15	19	11	1	41	45	14
	1209	89	89	92	132	104	141	12	22	17	17	18	14	19	25	1	59	88	27	36	18	1	77	82	25	11	14	1	32	49	15	19	10	1	41	45	14
	1210	89	89	92	132	104	141	12	22	17	17	18	14	19	25	1	59	88	27	36	18	1	81	88	25	11	14	1	32	49	15	19	10	1	43	47	14
	1211	89	89	93	132	104	142	12	22	17	17	18	14	19	25	1	59	84	25	36	18	0	81	88	25	11	14	1	32	47	14	19	10	0	43	47	14
	1212	89	89	93	132	104	142	12	22	17	17	18	14	19	23	1	59	84	25	30	18	0	81	88	25	11	13	1	32	47	14	17	10	0	43	47	14
	1213	88	89	93	137	104	142	12	22	17	17	18	14	19	23	1	66	84	25	30	18	0	81	88	25	11	13	1	35	47	14	17	10	0	43	47	14
	1214	88	89	93	137	104	142	12	22	17	17	18	14	19	23	1	66	84	25	30	18	0	75	90	25	11	13	1	35	47	14	17	10	0	42	49	14
	1215	88	89	93	137	104	142	12	22	16	17	18	14	19	23	0	66	81	27	30	18	1	75	90	25	11	13	0	35	45	15	17	10	1	42	49	14
	1216	88	89	93	137	104	142	12	22	16	17	18	14	19	25	0	66	81	27	28	18	1	75	90	28	11	14	0	35	45	15	16	10	1	42	49	16
	1217	87	89	93	137	104	142	12	22	16	17	18	14	19	25	0	66	81	27	28	19	1	75	90	28	11	14	0	35	45	15	16	11	1	42	49	16
	1218	87	89	93	139	104	142	12	22	16	17	18	14	19	25	0	64	81	27	28	19	1	79	90	28	11	14	0	35	45	15	16	11	1	44	49	16
	1219	87	89	94	139	105	143	12	22	16	17	18	14	19	25	1	64	77	23	28	19	0	79	88	28	11	14	1	35	43	13	16	11	0	44	45	16
	1220	87	89	94	139	105	143	12	22	16	17	18	14	19	27	1	64	77	23	28	19	0	79	88	30	11	13	1	35	43	13	15	11	0	44	45	17
	1221	86	89	94	139	105	143	12	22	16	17	18	14	16	27	1	64	77	23	28	21	0	79	88	30	9	13	1	35	43	13	15	12	0	44	45	17
	1222	86	89	94	141	105	143	12	22	16	17	18	14	16	27	1	70	77	23	28	21	0	79	88	30	9	13	1	38	43	13	15	12	0	44	45	17
	1223	86	89	95	141	106	143	12	22	16	17	17	14	16	27	1	70	77	25	28	21	3	82	91	30	9	13	1	38	43	14	15	12	2	45	47	17
	1224	86	89	95	141	106	143	12	22	16	17	17	14	16	27	1	70	77	25	28	21	3	82	91	28	9	14	1	38	43	14	15	12	2	45	47	16
	1225	85	89	95	141	106	143	12	22	16	17	17	14	19	27	1	70	77	25	28	27	3	82	91	28	11	14	1	38	43	14	15	15	2	45	47	16
	1226	85	89	95	143	106	143	12	22	16	17	17	14	19	27	1	79	77	25	28	27	3	82	91	28	11	14	1	44	43	14	15	15	2	45	47	16
	1227	85	89	95	143	108	143	12	22	15	17	17	14	19	27	1	79	79	25	28	27	1	81	93	28	11	14	1	44	43	14	15	15	1	44	47	16
	1228	85	90	95	143	108	143	12	22	15	17	17	14	19	27	1	79	79	25	28	27	1	81	93	32	11	14	1	44	43	14	15	15	1	44	47	17
	1229	84	90	95	143	108	143	12	22	15	17	17	14	18	27	1	79	79	25	27	27	1	81	93	32	10	14	1	44	43	14	14	15	1	44	47	17
	1230	84	90	95	143	108	143	12	22	15	17	17	14	18	27	1	75	79	25	27	27	1	81	93	32	10	14	1	42	43	14	14	15	1	44	47	17
	1231	84	90	95	143	109	143	12	22	15	17	17	14	18	27	1	75	77	25	27	27	1	79	95	32	10	14	1	42	42	14	14	15	1	42	48	17
	1232	84	90	95	143	109	143	12	22	15	17	17	14	18	27	0	75	77	25	27	27	1	79	95	32	10	14	0	42	42	14	14	15	1	42	48	16
	1233	83	90	95	143	109	143	12	22	15	17	17	14	18	27	0	75	77	25	27	25	1	79	95	32	10	14	0	42	42	14	15	14	1	42	48	16
	1234	83	90	95	143	109	143	12	22	15	17	17	14	18	27	0	61	77	25	27	25	1	79	95	32	10	14	0	33	42	14	15	14	1	42	48	16
	1235	83	90	95	143	110	143	12	22	15	17	17	14	18	27	0	61	86	25	27	25	3	77	93	32	10	14	0	33	47	14	15	14	2	41	48	16
	1236	83	90	95	143	110	143	12	22	15	17	17	14	18	27	1	61	86	25	27	25	3	77	93	28	10	14	1	33	47	14	15	14	2	41	48	15
	1237	83	91	95	143	110	143	12	22	15	17	17	14	18	28	1	61	86	25	27	27	3	77	93	28	10	15	1	33	47	14	15	14	2	41	48	15
	1238	83	91	95	142	110	143	12	22	15	17	17	14	18	28	1	68	86	25	27	27	3	77	93	28	10	15	1	34	47	14	15	14	2	41	48	15
	1239	83	91	95	142	111	143	12	22	15	17	17	14	18	28	1	68	86	25	27	27	1	81	90	28	10	15	1	34	48	14	15	14	1	43	47	15
	1240	83	91	96	142	111	142	12	22	15	17	17	14	18	28	1	68	86	27	27	27	1	81	90	30	10	15	1	34	48	15	15	14	1	43	47	15
	1241	83	91	96	142	111	142	12	22	15	17	17	14	18	27	1	68	86	27	28	27	1	81	90	30	10	14	1	34	48	15	15	14	1	43	47	15
	1242	82	91	96	140	111	142	12	22	15	17	17	14	19	27	1	70	86	27	28	28	1	81	90	30	11	14	1	35	48	15	15	15	1	43	47	15
	1243	82	91	96	140	111	142	12	22	15	17	17	14	19	27	1	70	86	27	28	28	1	75	86	30	11	14	1	35	48	15	15	15	1	41	45	15
	1244	82	91	96	140	111	142	12	22	15	17	17	15	19	27	0	70	77	27	28	28	1	75	86	27	11	14	0	35	43	15	15	15	1	41	45	13
	1245	82	93	96	140	111	142	12	22	15	17	17	15	19	23	0	70	77	27	28	28	1	75	86	27	11	13	0	35	43	15	15	15	1	41	45	13
	1246	82	93	96	139	111	142	12	22	15	17	17	15	19	23	0	72	77	27	28	23	1	75	86	27	11	13	0	37	43	15	15	12	1	41	45	13
	1247	82	93	96	139	111	142	12	22	15	17	17	15	19	23	0	72	77	27	28	23	3	75	81	27	11	13	0	37	43	15	15	12	2	42	44	13
	1248	82	93	97	139	112	142	12	22	15	17	17	15	19	23	1	72	75	25	28	23	3	75	81	27	11	13	1	37	42	14	15	12	2	42	44	13
	1249	82	94	97	139	112	142	12	22	15	17	17	15	19	23	1	72	75	25	28	23	3	75	81	28	11	13	1	37	42	14	15	12	2	42	44	14
	1250	82	94	97	139	112	142	12	21	15	17	17	15	16	23	1	72	75	25	28	25	1	75	81	28	9	13	1	37	42	14	15	12	1	42	44	14
	1251	82	94	97	139	112	142	12	21	15	17	17	15	16	23	1	72	75	25	28	25	1	70	81	28	9	13	1	37	42	14	15	12	1	39	44	14
	1252	82	94	97	139	112	143	12	21	15	17	17	15	16	23	1	72	81	25	28	25	1	70	81	28	9	13	1	37	45	14	15	12	1	39	44	14
	1253	82	95	97	139	112	143	12	21	16	17	17	15	16	21	1	72	81	25	30	25	1	70	81	28	9	12	1	37	45	14	15	12	1	39	44	14
	1254	82	95	97	139	112	143	12	21	16	17	17	15	16	21	1	72	81	25	30	19	1	70	81	28	9	12	1	37	45	14	15	10	1	39	44	14
	1255	82	95	97	138	112	143	12	21	16	17	17	15	16	21	1	72	81	25	30	19	1	70	81	28	9	12	1	37	45	14	15	10	1	39	44	14
	1256	82	95	97	138	113	144	12	21	16	18	17	15	16	21	1	72	86	25	30	19	1	73	84	28	9	12	1	37	48	14	15	10	1	39	46	14
	1257	82	95	97	138	113	144	12	21	16	18	17	15	16	25	1	72	86	25	28	19	1	73	84	28	9	14	1	37	48	14	14	10	1	39	46	16
	1258	81	95	97	138	113	144	12	21	16	18	17	15	14	25	1	72	86	25	28	19	1	73	84	28	8	14	1	37	48	14	14	10	1	39	46	16
	1259	81	95	97	136	113	144	12	21	16	18	17	15	14	25	1	73	86	25	28	19	1	73	84	28	8	14	1	38	48	14	14	10	1	39	46	16
	1260	81	95	97	136	113	145	12	21	16	18	17	15	14	25	3	73	82	27	28	19	1	75	91	28	8	14	2	38	46	15	14	10	1	39	51	16
	1261	81	96	97	136	113	145	12	21	16	18	17	15	14	23	3	73	82	27	28	19	3	75	91	28	8	13	2	38	46	15	14	10	2	39	51	16
	1262	81	96	97	136	113	145	12	21	16	18	17	15	14	23	3	73	82	27	27	19	3	75	91	28	8	13	2	38	46	15	13	10	2	39	51	16
	1263	81	96	97	134	113	145	12	21	16	18	17	15	14	23	3	68	82	27	27	19	3	75	91	28	8	13	2	37	46	15	13	10	2	39	51	16
	1264	81	96	98	134	114	146	12	21	16	18	17	15	14	23	1	68	82	25	27	19	3	77	93	28	8	13	1	37	46	14	13	10	2	40	50	16
	1265	81	96	98	134	114	146	12	21	16	18	17	15	14	21	1	68	82	25	27	19	3	77	93	27	8	12	1	37	46	14	13	10	2	40	50	15
	1266	81	96	98	134	114	146	12	21	16	18	17	15	12	21	1	68	82	25	28	18	0	77	93	27	7	12	1	37	46	14	14	9	0	40	50	15
	1267	81	96	98	132	114	146	12	21	16	18	17	15	12	21	1	66	82	25	28	18	0	77	93	27	7	12	1	36	46	14	14	9	0	40	50	15
	1268	81	96	98	132	115	146	12	21	16	18	17	15	12	21	1	66	82	25	28	18	0	77	95	27	7	12	1	36	46	14	14	9	0	39	51	15
	1269	81	96	98	132	115	148	12	21	16	18	17	15	12	21	1	66	82	27	28	18	0	77	95	28	7	12	1	36	46	15	14	9	0	39	51	16
	1270	81	96	98	132	115	148	12	21	17	18	17	15	12	23	1	66	82	27	25	19	1	77	95	28	7	13	1	36	46	15	13	9	1	39	51	16
	1271	81	96	98	129	115	148	12	21	17	18	17	15	12	23	1	66	82	27	25	19	1	77	95	28	7	13	1	37	46	15	13	9	1	39	51	16
	1272	81	96	98	129	116	148	12	21	17	18	17	15	12	23	1	66	79	27	25	19	1	82	95	28	7	13	1	37	44	15	13	9	1	39	51	16
	1273	81	96	99	129	116	149	12	21	17	18	17	15	12	23	1	66	79	27	25	19	1	82	95	27	7	13	1	37	44	15	13	9	1	39	51	15
	1274	81	97	99	129	116	149	12	21	17	18	17	15	12	23	1	66	79	27	25	19	1	82	95	27	7	13	1	37	44	15	13	9	1	39	51	15
	1275	81	97	99	127	116	149	12	21	17	18	17	15	14	23	1	66	79	27	25	19	1	82	95	27	8	13	1	37	44	15	13	9	1	39	51	15
	1276	81	97	99	127	116	149	12	21	17	18	17	15	14	23	1	66	79	27	25	19	1	79	90	27	8	13	1	37	44	15	13	9	1	40	49	15
	1277	81	97	101	127	117	150	12	21	17	18	17	15	14	23	3	66	82	28	25	19	1	79	90	27	8	13	1	37	46	15	13	9	1	40	49	15
	1278	81	97	101	127	117	150	12	21	17	18	17	15	14	21	3	66	82	28	23	19	0	79	90	27	8	12	1	37	46	15	13	9	0	40	49	15
	1279	82	97	101	124	117	150	12	21	17	18	17	15	16	21	3	66	82	28	23	19	0	79	90	27	9	12	1	37	46	15	13	10	0	40	49	15
	1280	82	97	101	124	117	150	12	21	17	17	17	15	16	21	3	66	82	28	23	19	0	81	91	27	9	12	1	37	46	15	13	10	0	42	46	15
	1281	82	97	104	124	117	151	12	21	17	17	17	15	16	21	1	66	75	30	23	19	0	81	91	23	9	12	0	37	42	16	13	10	0	42	46	13
	1282	82	97	104	124	117	151	12	21	17	17	17	15	16	23	1	66	75	30	27	19	1	81	91	23	9	12	0	37	42	16	15	10	1	42	46	13
	1283	83	97	104	124	117	151	12	21	17	17	17	15	16	23	1	66	75	30	27	25	1	81	91	23	9	12	0	37	42	16	15	13	1	42	46	13
	1284	83	97	104	122	117	151	12	21	17	17	17	15	16	23	1	68	75	30	27	25	1	81	91	23	9	12	0	38	42	16	15	13	1	44	46	13
	1285	83	97	107	122	118	152	12	21	17	17	17	15	16	23	3	68	84	32	27	25	3	81	91	23	9	12	0	38	46	17	15	13	2	44	47	13
	1286	83	98	107	122	118	152	12	21	17	17	17	15	16	25	3	68	84	32	28	25	3	81	91	25	9	13	0	38	46	17	16	13	2	44	47	13
	1287	85	98	107	122	118	152	12	21	17	17	17	15	16	25	3	68	84	32	28	21	3	81	91	25	9	13	0	38	46	17	16	12	2	44	47	13
	1288	85	98	107	120	118	152	12	21	17	17	17	15	16	25	3	73	84	32	28	21	3	82	91	25	9	13	0	40	46	17	16	12	2	45	47	13
	1289	85	98	109	120	118	152	12	21	17	17	17	15	16	25	1	73	95	32	28	21	3	82	93	25	9	13	0	40	50	17	16	12	2	45	47	13
	1290	85	98	109	120	118	152	12	21	17	17	17	15	16	25	1	73	95	32	28	21	3	82	93	25	9	13	0	40	50	17	16	12	2	45	47	13
	1291	85	98	109	120	118	152	12	21	17	17	17	15	16	25	1	73	95	32	28	21	3	82	93	25	9	13	0	40	50	17	16	12	2	45	47	13
	1292	85	98	109	118	118	152	12	21	17	17	17	15	16	25	1	75	95	32	28	21	3	82	93	25	9	13	0	40	50	17	16	12	2	45	47	13
	1293	85	98	110	118	118	153	12	21	16	17	18	15	16	25	0	75	99	32	28	21	1	77	90	25	9	13	0	40	52	17	16	12	1	42	45	13
	1294	85	98	110	118	118	153	12	21	16	17	18	15	16	23	0	75	99	32	30	21	1	77	90	25	9	12	0	40	52	17	17	12	1	42	45	13
	1295	86	98	110	118	118	153	12	21	16	17	18	15	16	23	0	75	99	32	30	23	1	77	90	25	9	12	0	40	52	17	17	13	1	42	45	13
	1296	86	98	110	116	118	153	12	21	16	17	18	15	16	23	0	75	99	32	30	23	1	77	90	25	9	12	0	40	52	17	17	13	1	42	45	13
	1297	86	98	110	116	118	154	12	21	16	17	18	15	16	23	3	75	90	34	30	23	1	75	90	25	9	12	1	40	49	16	17	13	1	41	45	13
	1298	86	98	110	116	118	154	12	21	16	17	18	15	16	25	3	75	90	34	30	23	3	75	90	27	9	12	1	40	49	16	17	13	2	41	45	14
	1299	86	98	110	116	118	154	12	21	16	17	18	15	14	25	3	75	90	34	32	27	3	75	90	27	8	12	1	40	49	16	15	14	2	41	45	14
	1300	86	98	110	115	118	154	12	21	16	17	18	15	14	25	3	77	90	34	32	27	3	75	90	27	8	12	1	41	49	16	15	14	2	41	45	14
	1301	86	98	110	115	119	154	12	21	16	17	18	15	14	25	1	77	88	30	32	27	3	73	84	27	8	12	1	41	48	16	15	14	2	40	44	14
	1302	86	98	110	115	119	154	12	21	16	17	18	15	14	23	1	77	88	30	32	27	3	73	84	27	8	12	1	41	48	16	15	14	2	40	44	14
	1303	84	98	110	115	119	154	12	21	16	17	18	15	14	23	1	77	88	30	32	25	3	73	84	27	8	12	1	41	48	16	16	13	2	40	44	14
	1304	84	98	110	114	119	154	12	21	16	17	18	15	14	23	1	73	88	30	32	25	3	73	84	27	8	12	1	39	48	16	16	13	2	40	44	14
	1305	84	98	110	114	119	154	12	21	16	17	18	15	14	23	1	73	88	30	32	25	3	72	86	27	8	12	1	39	48	16	16	13	2	40	46	14
	1306	84	98	110	114	119	155	12	21	16	17	18	15	14	23	0	73	84	28	32	25	3	72	86	27	8	12	0	39	46	15	16	13	2	40	46	14
	1307	83	97	110	114	119	155	12	22	16	17	18	15	14	23	0	73	84	28	34	23	3	72	86	27	8	13	0	39	46	15	17	12	2	40	46	14
	1308	83	97	110	114	119	155	12	22	16	17	18	15	14	23	0	73	84	28	34	23	3	72	86	27	8	13	0	38	46	15	17	12	2	40	46	14
	1309	83	97	110	114	119	155	12	22	16	17	18	15	14	23	0	73	84	28	34	23	3	70	86	27	8	13	0	38	46	15	17	12	2	39	48	14
	1310	83	97	110	114	119	155	12	22	15	17	18	15	14	23	0	73	81	28	34	23	1	70	86	25	8	13	0	38	44	15	17	12	1	39	48	14
	1311	83	97	110	114	119	155	12	22	15	17	18	15	14	19	0	73	81	28	32	23	1	70	86	25	8	11	0	38	44	15	16	12	1	39	48	14
	1312	83	97	110	114	119	155	12	23	15	17	18	15	14	19	0	73	81	28	32	23	1	70	86	25	8	11	0	38	44	15	16	12	1	39	48	14
	1313	83	97	110	114	119	155	12	23	15	17	18	15	14	19	0	73	81	28	32	23	1	68	84	25	8	11	0	38	44	15	16	12	1	38	46	14
	1314	83	97	110	114	119	156	12	23	15	17	18	15	14	19	1	73	82	30	32	23	1	68	84	25	8	11	1	38	45	15	16	12	1	38	46	14
	1315	83	97	110	114	119	156	12	23	15	17	18	15	14	21	1	73	82	30	30	23	1	68	84	25	8	12	1	38	45	15	15	12	1	38	46	14
	1316	83	97	110	114	119	156	12	25	15	17	18	15	14	21	1	73	82	30	30	25	1	68	84	25	8	12	1	38	45	15	15	13	1	38	46	14
	1317	83	97	110	113	119	156	12	25	15	17	18	15	14	21	1	72	82	30	30	25	1	70	84	25	8	12	1	37	45	15	15	13	1	39	46	14
	1318	83	97	110	113	119	156	12	25	15	17	18	15	14	21	0	72	79	28	30	25	3	70	82	25	8	12	0	37	43	15	15	13	2	39	45	14
	1319	83	96	110	113	119	156	12	25	15	17	18	15	14	23	0	72	79	28	28	25	3	70	82	25	8	13	0	37	43	15	14	13	2	39	45	14
	1320	84	96	110	113	119	156	12	27	15	17	18	15	16	23	0	72	79	28	28	27	3	70	82	25	9	13	0	37	43	15	14	14	2	39	45	14
	1321	84	96	110	113	119	156	12	27	15	17	18	15	16	23	0	72	79	28	28	27	3	68	82	25	9	13	0	38	43	15	14	14	2	38	45	14
	1322	84	96	110	113	118	156	12	27	15	17	18	15	16	23	1	72	88	27	28	27	3	68	82	25	9	13	1	38	49	15	14	14	2	38	44	14
	1323	84	96	110	113	118	156	12	27	15	17	18	15	16	19	1	72	88	27	30	27	3	68	82	27	9	11	1	38	49	15	16	14	2	38	44	15
	1324	86	96	110	113	118	156	12	30	15	17	18	15	18	19	1	72	88	27	30	21	3	68	82	27	9	11	1	38	49	15	16	12	2	38	44	15
	1325	86	96	110	113	118	156	12	30	15	17	18	15	18	19	1	68	88	27	30	21	3	68	82	27	9	11	1	35	49	15	16	12	2	38	44	15
	1326	86	96	109	113	118	156	12	30	16	17	18	15	18	19	0	68	93	27	30	21	3	70	73	27	9	11	0	35	52	15	16	12	2	39	40	15
	1327	86	96	109	113	118	156	12	30	16	17	18	15	18	21	0	68	93	27	25	21	3	70	73	25	9	12	0	35	52	15	14	12	2	39	40	14
	1328	87	96	109	113	118	156	12	32	16	17	18	15	18	21	0	68	93	27	25	23	3	70	73	25	9	12	0	35	52	15	14	13	2	39	40	14
	1329	87	96	109	113	118	156	12	32	16	17	18	15	18	21	0	66	93	27	25	23	3	70	73	25	9	12	0	36	52	15	14	13	2	39	40	14
	1330	87	96	108	113	118	155	12	32	16	17	18	15	18	21	0	66	91	28	25	23	1	66	82	25	9	12	0	36	51	15	14	13	1	36	45	14
	1331	87	96	108	113	118	155	12	32	16	17	18	15	18	21	0	66	91	28	25	23	1	66	82	27	9	12	0	36	51	15	14	13	1	36	45	15
	1332	88	96	108	113	118	155	12	34	16	17	18	15	18	21	0	66	91	28	25	25	1	66	82	27	9	12	0	36	51	15	14	14	1	36	45	15
	1333	88	96	108	113	118	155	12	34	16	17	18	15	18	21	0	64	91	28	25	25	1	66	82	27	9	12	0	35	51	15	14	14	1	36	45	15
	1334	88	96	108	113	118	155	12	34	16	17	18	15	18	21	1	64	90	28	25	25	1	77	90	27	9	12	1	35	49	15	14	14	1	40	49	15
	1335	88	96	108	113	118	155	12	34	16	17	18	15	18	21	1	64	90	28	25	25	3	77	90	28	9	12	1	35	49	15	14	14	2	40	49	16
	1336	89	96	108	113	118	155	12	35	16	17	18	15	18	21	1	64	90	28	27	27	3	77	90	28	9	12	1	35	49	15	15	15	2	40	49	16
	1337	89	96	108	113	118	155	12	35	16	17	18	15	18	21	1	68	90	28	27	27	3	77	90	28	9	12	1	37	49	15	15	15	2	40	49	16
	1338	89	96	108	113	118	154	12	35	16	17	18	15	18	21	1	68	90	28	27	27	3	82	100	28	9	12	1	37	49	15	15	15	2	43	52	16
	1339	89	96	107	113	118	154	12	35	16	17	18	15	18	21	0	68	88	28	27	27	3	82	100	27	9	12	0	37	47	15	15	15	2	43	52	15
	1340	89	96	107	113	118	154	12	36	16	17	18	15	21	21	0	68	88	28	32	23	3	82	100	27	11	12	0	37	47	15	17	13	2	43	52	15
	1341	89	96	107	113	118	154	12	36	16	17	18	15	21	21	0	72	88	28	32	23	3	82	100	27	11	12	0	39	47	15	17	13	2	43	52	15
	1342	89	96	107	113	118	154	12	36	16	17	18	15	21	21	0	72	88	28	32	23	3	82	100	27	11	12	0	39	47	15	17	13	2	43	52	15
	1343	89	96	107	113	117	154	12	36	17	17	18	15	21	21	0	72	90	28	32	23	1	82	100	25	11	12	0	39	48	14	17	13	1	43	52	14
	1344	89	96	107	113	117	154	12	36	17	17	18	15	21	25	0	72	90	28	34	23	1	82	100	25	11	14	0	39	48	14	18	13	1	43	52	14
	1345	89	96	107	113	117	154	12	37	17	17	18	15	23	25	0	72	90	28	34	25	1	82	100	25	13	14	0	39	48	14	18	14	1	43	52	14
	1346	89	96	107	112	117	154	12	37	17	17	18	15	23	25	0	70	90	28	34	25	1	82	100	25	13	14	0	38	48	14	18	14	1	41	51	14
	1347	89	96	106	112	117	154	12	37	17	17	18	15	23	25	1	70	84	27	34	25	1	82	100	25	13	14	1	38	45	14	18	14	1	41	51	14
	1348	89	96	106	112	117	154	12	37	17	17	18	15	23	25	1	70	84	27	36	25	1	82	100	25	13	14	1	38	45	14	19	14	1	41	51	14
	1349	89	96	106	112	117	154	12	38	17	17	18	15	28	25	1	70	84	27	36	25	1	82	100	25	16	14	1	38	45	14	19	14	1	41	51	14
	1350	89	96	106	111	117	154	12	38	17	17	18	15	28	25	1	66	84	27	36	25	1	82	100	25	16	14	1	37	45	14	19	14	1	42	51	14
	1351	89	96	106	111	116	154	12	38	17	17	18	15	28	25	0	66	84	28	36	25	1	82	95	27	16	14	0	37	45	14	19	14	1	42	48	15
	1352	89	96	106	111	116	154	12	38	17	17	18	15	28	25	0	66	84	28	36	25	1	82	95	27	16	14	0	37	45	14	19	14	1	42	48	15
	1353	89	96	106	111	116	154	12	39	17	17	18	15	28	25	0	66	84	28	36	25	1	82	95	27	16	14	0	37	45	14	19	14	1	42	48	15
	1354	89	96	106	110	116	154	12	39	17	17	18	15	28	25	0	64	84	28	36	25	1	82	95	27	16	14	0	36	45	14	19	14	1	41	48	15
	1355	89	96	106	110	115	155	12	39	17	17	18	15	28	25	0	64	82	27	36	25	1	82	84	27	16	14	0	36	42	14	19	14	1	41	46	15
	1356	89	96	106	110	115	155	12	39	17	17	18	15	28	25	0	64	82	27	34	25	1	82	84	27	16	14	0	36	42	14	18	14	1	41	46	15
	1357	89	96	106	110	115	155	12	41	17	17	18	15	25	25	0	64	82	27	34	25	1	82	84	27	14	14	0	36	42	14	18	14	1	41	46	15
	1358	89	96	106	110	115	155	12	41	17	17	18	15	25	25	0	64	82	27	34	25	1	82	84	27	14	14	0	35	42	14	18	14	1	41	46	15
	1359	89	96	106	110	114	156	12	41	17	17	18	15	25	25	0	64	84	27	34	25	1	79	79	27	14	14	0	35	43	14	18	14	1	40	43	15
	1360	89	96	106	110	114	156	12	41	17	17	18	15	25	23	0	64	84	27	32	25	1	79	79	25	14	13	0	35	43	14	16	14	1	40	43	14
	1361	89	96	106	110	114	156	12	42	17	17	18	15	25	23	0	64	84	27	32	25	1	79	79	25	14	13	0	35	43	14	16	14	1	40	43	14
	1362	89	96	106	110	114	156	12	42	17	17	18	15	25	23	0	63	84	27	32	25	1	79	79	25	14	13	0	33	43	14	16	14	1	40	43	14
	1363	89	96	106	110	113	156	12	42	17	17	18	15	25	23	1	63	88	30	32	25	1	77	81	25	14	13	1	33	45	16	16	14	1	39	45	14
	1364	89	96	106	110	113	156	12	42	17	17	18	15	25	23	1	63	88	30	32	25	1	77	81	23	14	13	1	33	45	16	16	14	1	39	45	13
	1365	89	96	106	110	113	156	12	42	17	17	18	15	23	23	1	63	88	30	30	27	1	77	81	23	13	13	1	33	45	16	16	15	1	39	45	13
	1366	89	96	106	110	113	156	12	42	17	17	18	15	23	23	1	61	88	30	30	27	1	77	81	23	13	13	1	33	45	16	16	15	1	39	45	13
	1367	89	96	105	110	113	156	12	42	17	17	18	15	23	23	0	61	90	30	30	27	1	82	82	23	13	13	0	33	46	16	16	15	1	41	46	13
	1368	89	96	105	110	113	156	12	42	17	17	18	15	23	21	0	61	90	30	30	27	1	82	82	23	13	12	0	33	46	16	16	15	1	41	46	13
	1369	89	96	105	110	113	156	12	43	17	17	18	15	23	21	0	61	90	30	23	25	1	82	82	23	13	12	0	33	46	16	13	14	1	41	46	13
	1370	89	96	105	110	113	156	12	43	17	17	18	15	23	21	0	68	90	30	23	25	1	82	82	23	13	12	0	37	46	16	13	14	1	41	46	13
	1371	89	96	105	110	113	157	12	43	17	17	18	15	23	21	0	68	90	34	23	25	1	75	84	23	13	12	0	37	46	18	13	14	1	40	47	13
	1372	89	96	105	110	113	157	12	43	17	17	18	15	23	19	0	68	86	34	23	25	1	75	84	21	13	11	0	37	44	18	13	14	1	40	47	12
	1373	89	96	105	110	113	157	12	43	17	17	18	15	18	19	0	68	86	34	25	25	1	75	84	21	10	11	0	37	44	18	14	14	1	40	47	12
	1374	89	96	105	109	113	157	12	43	17	17	18	15	18	19	0	68	86	34	25	25	1	75	84	21	10	11	0	38	44	18	14	14	1	40	47	12
	1375	89	96	105	109	113	157	12	43	17	17	18	15	18	19	0	68	86	34	25	25	1	70	81	21	10	11	0	38	44	18	14	14	1	38	45	12
	1376	89	96	105	109	112	157	12	43	16	17	18	15	18	19	3	68	81	32	25	25	0	70	81	21	10	11	2	38	43	18	14	14	0	38	45	12
	1377	88	96	105	109	112	157	12	44	16	17	18	15	18	23	3	68	81	32	21	28	0	70	81	21	10	13	2	38	43	18	12	16	0	38	45	12
	1378	88	96	105	109	112	157	12	44	16	17	18	15	18	23	3	68	81	32	21	28	0	70	81	21	10	13	2	38	43	18	12	16	0	38	45	12
	1379	88	96	105	108	112	157	12	44	16	17	18	15	18	23	3	73	81	32	21	28	0	73	82	21	10	13	2	41	43	18	12	16	0	39	46	12
	1380	88	96	105	108	111	157	12	44	16	17	18	15	18	23	3	73	79	28	21	28	1	73	82	21	10	13	2	41	42	16	12	16	1	39	46	12
	1381	88	96	105	108	111	157	12	44	16	17	18	15	18	25	3	73	79	28	25	28	1	73	82	21	10	14	2	41	42	16	13	16	1	39	46	12
	1382	88	96	105	108	111	157	12	45	16	17	18	15	19	25	3	73	79	28	25	28	1	73	82	21	11	14	2	41	42	16	13	16	1	39	46	12
	1383	88	96	105	108	111	157	12	45	16	17	18	15	19	25	3	73	79	28	25	28	1	75	82	21	11	14	2	40	42	16	13	16	1	39	46	12
	1384	88	96	105	108	110	158	12	45	16	17	18	15	19	25	3	73	75	30	25	28	0	75	79	23	11	14	2	40	41	17	13	16	0	39	43	13
	1385	88	96	105	108	110	158	12	45	16	17	18	15	19	27	3	73	75	30	27	28	0	75	79	23	11	15	2	40	41	17	14	16	0	39	43	13
	1386	88	96	105	108	110	158	12	46	16	17	18	15	21	27	3	73	75	30	27	28	0	75	79	23	12	15	2	40	41	17	14	15	0	39	43	13
	1387	88	96	105	107	110	158	12	46	16	17	18	15	21	27	3	72	75	30	27	28	0	75	79	23	12	15	2	40	41	17	14	15	0	39	43	13
	1388	88	96	105	107	109	158	12	46	16	17	18	15	21	27	3	72	75	27	27	28	0	75	81	23	12	15	2	40	41	15	14	15	0	39	42	12
	1389	88	97	105	107	109	158	12	46	16	17	18	15	21	28	3	72	75	27	25	28	0	75	81	23	12	16	2	40	41	15	13	15	0	39	42	12
	1390	88	97	105	107	109	158	12	46	16	17	18	15	28	28	3	72	75	27	25	27	0	75	81	23	15	16	2	40	41	15	13	14	0	39	42	12
	1391	88	97	105	106	109	158	12	46	16	17	18	15	28	28	3	72	75	27	25	27	0	75	81	23	15	16	2	39	41	15	13	14	0	39	42	12
	1392	88	97	104	106	108	159	12	46	16	17	18	15	28	28	3	72	77	25	25	27	0	75	79	23	15	16	2	39	42	14	13	14	0	38	42	12
	1393	88	97	104	106	108	159	12	46	16	17	18	15	28	27	3	72	77	25	28	27	0	75	79	23	15	15	2	39	42	14	14	14	0	38	42	12
	1394	88	97	104	106	108	159	12	47	16	17	18	15	30	27	3	72	77	25	28	25	0	75	79	23	16	15	2	39	42	14	14	13	0	38	42	12
	1395	88	97	104	105	108	159	12	47	16	17	18	15	30	27	3	72	77	25	28	25	0	75	79	23	16	15	2	39	42	14	14	13	0	38	42	12
	1396	88	97	104	105	107	159	12	47	16	17	17	15	30	27	3	72	77	23	28	25	0	75	72	23	16	15	2	39	41	13	14	13	0	38	39	12
	1397	88	97	104	105	107	159	12	47	16	17	17	15	30	27	3	72	77	23	30	25	0	75	72	27	16	14	2	39	41	13	14	13	0	38	39	14
	1398	89	97	104	105	107	159	12	47	16	17	17	15	30	27	3	72	77	23	30	25	0	75	72	27	17	14	2	39	41	13	14	13	0	38	39	14
	1399	89	97	104	104	107	159	12	47	16	17	17	15	30	27	3	64	77	23	30	25	0	75	72	27	17	14	2	36	41	13	14	13	0	38	39	14
	1400	89	97	103	104	107	160	12	47	16	17	17	15	30	27	1	64	79	21	30	25	0	75	77	27	17	14	1	36	42	12	14	13	0	39	42	14
	1401	89	97	103	104	107	160	12	47	16	17	17	15	30	25	1	64	79	21	30	25	0	75	77	25	17	13	1	36	42	12	14	13	0	39	42	13
	1402	89	97	103	104	107	160	12	47	16	17	17	15	27	25	1	64	79	21	34	28	0	75	77	25	15	13	1	36	42	12	16	15	0	39	42	13
	1403	89	97	103	104	107	160	12	47	16	17	17	15	27	25	1	72	79	21	34	28	0	75	77	25	15	13	1	40	42	12	16	15	0	39	42	13
	1404	89	97	102	104	107	160	12	47	16	17	17	15	27	25	1	72	84	21	34	28	0	90	77	25	15	13	1	40	46	12	16	15	0	47	42	13
	1405	89	98	102	104	107	160	12	47	16	17	17	15	27	27	1	72	84	21	34	28	0	90	77	27	15	14	1	40	46	12	16	15	0	47	42	14
	1406	89	98	102	104	107	160	12	47	16	17	17	15	27	27	1	72	84	21	32	25	0	90	77	27	15	14	1	40	46	12	16	13	0	47	42	14
	1407	89	98	102	103	107	160	12	47	16	17	17	15	27	27	1	75	84	21	32	25	0	90	77	27	15	14	1	40	46	12	16	13	0	47	42	14
	1408	89	98	102	103	107	160	12	47	16	18	17	15	27	27	1	75	84	23	32	25	0	91	84	27	15	14	1	40	46	13	16	13	0	47	45	14
	1409	89	98	102	103	106	160	12	47	16	18	17	15	27	25	1	75	84	23	32	25	0	91	84	25	15	13	1	40	46	13	16	13	0	47	45	13
	1410	89	98	102	103	106	160	12	46	16	18	17	15	23	25	1	75	84	23	30	25	0	91	84	25	13	13	1	40	46	13	14	13	0	47	45	13
	1411	89	98	102	103	106	160	12	46	16	18	17	15	23	25	1	75	84	23	30	25	0	91	84	25	13	13	1	40	46	13	14	13	0	47	45	13
	1412	89	98	102	103	106	160	12	46	16	18	17	15	23	25	1	75	84	23	30	25	0	90	84	25	13	13	1	40	46	13	14	13	0	47	45	13
	1413	89	98	101	103	106	161	12	46	16	18	17	15	23	25	1	75	84	23	30	25	1	90	82	23	13	13	1	40	46	13	14	13	1	47	44	12
	1414	89	97	101	103	106	161	12	46	16	18	17	15	19	23	1	75	84	23	32	21	1	90	82	23	11	12	1	40	46	13	14	12	1	47	44	12
	1415	89	97	101	103	106	161	12	46	16	18	17	15	19	23	1	75	84	23	32	21	1	90	82	23	11	12	1	40	46	13	14	12	1	47	44	12
	1416	89	97	101	104	106	161	12	46	16	18	17	15	19	23	1	79	84	23	32	21	1	88	82	23	11	12	1	40	46	13	14	12	1	46	44	12
	1417	89	97	101	104	106	161	12	46	15	18	17	15	19	23	3	79	82	25	32	21	1	88	84	25	11	12	2	40	46	14	14	12	1	46	41	14
	1418	89	97	101	104	106	161	12	46	15	18	17	15	19	23	3	79	82	25	32	21	1	88	84	25	11	12	2	40	46	14	15	12	1	46	41	14
	1419	89	97	101	104	106	161	12	45	15	18	17	15	19	23	3	79	82	25	32	21	1	88	84	25	11	12	2	40	46	14	15	12	1	46	41	14
	1420	89	97	101	105	106	161	12	45	15	18	17	15	19	23	3	77	82	25	32	21	1	82	84	25	11	12	2	39	46	14	15	12	1	43	41	14
	1421	89	97	100	105	105	162	12	45	15	18	17	15	19	23	3	77	84	25	32	21	1	82	84	23	11	12	2	39	47	14	15	12	1	43	42	13
	1422	89	97	100	105	105	162	12	45	15	18	17	15	19	21	3	77	84	25	32	21	1	82	84	23	11	12	2	39	47	14	15	12	1	43	42	13
	1423	88	97	100	105	105	162	12	44	15	18	17	15	18	21	3	77	84	25	32	21	1	82	84	23	8	12	2	39	47	14	15	12	1	43	42	13
	1424	88	97	100	106	105	162	12	44	15	18	17	15	18	21	3	72	84	25	32	21	1	82	84	23	8	12	2	36	47	14	15	12	1	42	42	13
	1425	88	97	100	106	105	163	12	44	15	18	17	15	18	21	3	72	75	25	32	21	1	82	82	23	8	12	2	36	42	14	15	12	1	42	42	13
	1426	88	96	100	106	105	163	12	44	15	18	17	15	18	23	3	72	75	25	30	21	1	82	82	25	8	13	2	36	42	14	15	12	1	42	42	14
	1427	87	96	100	106	105	163	12	44	15	18	17	15	19	23	3	72	75	25	30	18	1	82	82	25	10	13	2	36	42	14	15	10	1	42	42	14
	1428	87	96	100	106	105	163	12	44	15	18	17	15	19	23	3	63	75	25	30	18	1	82	82	25	10	13	2	33	42	14	15	10	1	42	42	14
	1429	87	96	100	106	105	163	12	44	15	18	17	15	19	23	3	63	79	27	30	18	1	77	79	25	10	13	2	33	43	15	15	10	1	40	40	14
	1430	87	96	100	106	105	163	12	44	15	18	17	15	19	21	3	63	79	27	32	18	1	77	79	25	10	12	2	33	43	15	15	10	1	40	40	14
	1431	86	96	100	106	105	163	12	43	15	18	17	15	19	21	3	63	79	27	32	19	1	77	79	25	10	12	2	33	43	15	15	11	1	40	40	14
	1432	86	96	100	107	105	163	12	43	15	18	17	15	19	21	3	61	79	27	32	19	1	77	79	25	10	12	2	32	43	15	15	11	1	40	40	14
	1433	86	96	100	107	105	163	12	43	15	18	17	15	19	21	3	61	79	28	32	19	1	72	79	25	10	12	2	32	43	16	15	11	1	38	40	14
	1434	86	96	100	107	105	163	12	43	15	18	17	15	19	21	3	61	79	28	32	19	1	72	79	28	10	12	2	32	43	16	15	11	1	38	40	16
	1435	85	96	100	107	105	163	12	43	15	18	17	15	21	21	3	61	79	28	32	21	1	72	79	28	10	12	2	32	43	16	16	12	1	38	40	16
	1436	85	96	100	107	105	163	12	43	15	18	17	15	21	21	3	57	79	28	32	21	1	72	79	28	10	12	2	30	43	16	16	12	1	38	40	16
	1437	85	96	102	107	105	164	12	43	15	18	17	15	21	21	0	57	79	27	32	21	1	72	75	28	10	12	0	30	43	15	16	12	1	38	40	16
	1438	85	95	102	107	105	164	12	43	15	18	17	15	21	23	0	57	84	27	32	21	1	72	75	27	10	13	0	30	47	15	16	12	1	38	40	15
	1439	85	95	102	107	105	164	12	43	15	18	17	15	19	23	0	57	84	27	27	27	1	72	75	27	10	13	0	30	47	15	15	15	1	38	40	15
	1440	85	95	102	107	105	164	12	43	15	18	17	15	19	23	0	55	84	27	27	27	3	72	75	27	10	13	0	30	47	15	15	15	2	38	40	15
	1441	85	95	103	107	105	164	12	43	15	18	17	15	19	23	1	55	84	27	27	27	3	75	73	27	10	13	1	30	47	15	15	15	2	40	39	15
	1442	85	95	103	107	105	164	12	43	15	18	17	16	19	21	1	55	88	27	27	27	3	75	73	28	10	12	1	30	49	15	15	15	2	40	39	15
	1443	84	95	103	107	105	164	12	43	15	18	17	16	21	21	1	55	88	27	32	27	3	75	73	28	11	12	1	30	49	15	16	15	2	40	39	15
	1444	84	95	103	107	105	164	12	43	15	18	17	16	21	21	1	55	88	27	32	27	3	75	73	28	11	12	1	30	49	15	16	15	2	40	39	15
	1445	84	95	104	108	105	164	12	43	15	17	17	16	21	21	1	63	88	27	32	27	3	81	73	28	11	12	1	35	49	15	16	15	2	42	39	15
	1446	84	94	104	108	105	164	12	43	15	17	17	16	21	19	1	63	90	27	32	27	3	81	72	28	11	11	1	35	50	15	16	15	2	42	40	15
	1447	83	94	104	108	105	164	12	43	15	17	17	16	21	19	1	63	90	27	37	30	5	81	72	28	12	11	1	35	50	15	18	17	3	42	40	15
	1448	83	94	104	108	105	164	12	43	15	17	17	16	21	19	1	63	90	27	37	30	5	81	72	28	12	11	1	35	50	15	18	17	3	42	40	15
	1449	83	94	104	109	105	164	12	43	15	17	17	16	21	19	1	73	90	27	37	30	5	81	72	28	12	11	1	40	50	15	18	17	3	42	40	15
	1450	83	94	106	109	104	165	12	43	15	17	17	16	21	19	0	73	82	27	37	30	5	81	81	30	12	11	0	40	46	15	18	17	3	42	43	16
	1451	83	92	106	109	104	165	12	43	15	17	17	16	21	21	0	73	82	27	41	30	5	81	81	30	12	12	0	40	46	15	20	17	3	42	43	16
	1452	83	92	106	109	104	165	12	43	15	17	17	16	18	21	0	73	82	27	41	32	5	81	81	30	10	12	0	40	46	15	20	17	3	42	43	16
	1453	83	92	106	110	104	165	12	43	15	17	17	16	18	21	0	81	82	27	41	32	5	81	81	30	10	12	0	42	46	15	20	17	3	41	43	16
	1454	83	92	107	110	104	165	12	43	15	17	17	16	18	21	0	81	81	28	41	32	5	81	82	30	10	12	0	42	44	16	20	17	3	41	44	17
	1455	83	92	107	110	104	165	12	43	15	17	17	16	18	23	0	81	81	28	32	32	5	81	82	30	10	13	0	42	44	16	17	17	3	41	44	17
	1456	82	92	107	110	104	165	12	42	15	17	17	16	18	23	0	81	81	28	32	32	5	81	82	30	10	13	0	42	44	16	17	17	3	41	44	17
	1457	82	92	107	111	104	165	12	42	15	16	17	16	18	23	0	82	81	28	32	32	5	70	82	30	10	13	0	44	44	16	17	17	3	36	44	17
	1458	82	92	108	111	103	165	12	42	15	16	17	16	18	23	0	82	86	25	32	32	5	70	88	28	10	13	0	44	46	14	17	17	3	36	48	15
	1459	82	91	108	111	103	165	12	42	15	16	17	16	18	23	0	82	86	25	32	32	3	70	88	28	10	13	0	44	46	14	17	17	2	36	48	15
	1460	82	91	108	111	103	165	12	42	15	16	17	16	18	23	0	82	86	25	32	34	3	70	88	28	10	13	0	44	46	14	17	17	2	36	48	15
	1461	82	91	108	112	103	165	12	42	15	16	17	16	18	23	0	84	86	25	32	34	3	70	88	28	10	13	0	46	46	14	17	17	2	36	48	15
	1462	82	91	108	112	103	166	12	42	15	16	17	16	18	23	0	84	84	25	32	34	3	70	82	28	10	13	0	46	44	14	17	17	2	36	45	15
	1463	82	90	108	112	103	166	12	42	15	16	17	16	18	21	0	84	84	25	25	34	1	70	82	28	10	12	0	46	44	14	14	17	1	36	45	15
	1464	81	90	108	112	103	166	12	42	15	16	17	16	18	21	0	84	84	25	25	32	1	70	82	28	10	12	0	46	44	14	14	16	1	36	45	15
	1465	81	90	108	113	103	166	11	42	15	16	17	16	18	21	0	75	84	25	25	32	1	70	82	28	10	12	0	42	44	14	14	16	1	36	45	15
	1466	81	90	108	113	103	169	11	42	15	16	17	16	18	21	0	75	82	25	25	32	1	75	81	28	10	12	0	42	44	14	14	16	1	39	44	15
	1467	81	90	108	113	103	169	11	42	15	16	17	16	18	23	0	75	82	25	25	32	1	75	81	25	10	13	0	42	44	14	14	16	1	39	44	14
	1468	81	90	108	113	103	169	11	42	15	16	17	16	18	23	0	75	82	25	25	32	1	75	81	25	10	13	0	42	44	14	14	16	1	39	44	14
	1469	81	90	108	114	103	169	11	42	15	16	17	16	18	23	0	75	82	25	25	32	1	75	81	25	10	13	0	42	44	14	14	16	1	39	44	14
	1470	81	90	108	114	103	172	11	42	15	16	17	16	18	23	0	75	82	25	25	32	1	81	84	25	10	13	0	42	44	14	14	16	1	44	46	14
	1471	81	89	108	114	103	172	11	42	15	16	17	16	18	23	0	75	84	25	25	32	0	81	84	25	10	13	0	42	44	14	14	16	0	44	46	14
	1472	81	89	108	114	103	172	11	42	15	16	17	16	16	23	0	75	84	25	23	27	0	81	84	25	9	13	0	42	44	14	13	14	0	44	46	14
	1473	81	89	108	114	103	172	11	42	15	16	17	16	16	23	0	75	84	25	23	27	0	81	84	25	9	13	0	42	44	14	13	14	0	44	46	14
	1474	81	89	109	116	103	174	11	42	15	17	17	16	16	23	1	73	84	23	23	27	0	79	93	25	9	13	1	41	44	13	13	14	0	43	50	14
	1475	81	89	109	116	103	174	11	42	15	17	17	16	16	23	1	73	81	23	23	27	1	79	93	21	9	13	1	41	43	13	13	14	1	43	50	12
	1476	81	89	109	116	103	174	11	41	15	17	17	16	16	23	1	73	81	23	21	27	1	79	93	21	9	13	1	41	43	13	12	13	1	43	50	12
	1477	81	89	109	116	103	174	11	41	15	17	17	16	16	23	1	73	81	23	21	27	1	79	93	21	9	13	1	41	43	13	12	13	1	43	50	12
	1478	81	89	110	118	103	176	11	41	15	17	17	16	16	23	1	75	81	25	21	27	1	75	93	21	9	13	1	42	43	14	12	13	1	40	50	12
	1479	81	89	110	118	103	176	11	41	14	17	17	16	16	23	1	75	88	25	21	27	0	75	91	19	9	13	1	42	47	14	12	13	0	40	50	11
	1480	81	89	110	118	103	176	11	41	14	17	17	16	18	23	1	75	88	25	21	27	0	75	91	19	10	13	1	42	47	14	12	14	0	40	50	11
	1481	81	89	110	118	103	176	11	41	14	17	17	16	18	23	1	75	88	25	21	27	0	75	91	19	10	13	1	42	47	14	12	14	0	40	50	11
	1482	81	89	112	119	103	176	11	41	14	17	17	16	18	23	1	72	88	25	21	27	0	88	91	19	10	13	1	38	47	14	12	14	0	47	50	11
	1483	81	89	112	119	103	178	11	41	14	17	17	16	18	23	1	72	90	27	21	27	0	88	90	21	10	13	1	38	47	15	12	14	0	47	49	12
	1484	81	89	112	119	103	178	11	41	14	17	17	16	18	23	1	72	90	27	21	27	0	88	90	21	10	13	1	38	47	15	12	14	0	47	49	12
	1485	81	89	112	119	103	178	11	40	14	17	17	16	18	23	1	72	90	27	21	25	0	88	90	21	10	13	1	38	47	15	12	14	0	47	49	12
	1486	81	89	112	121	103	178	11	40	14	17	17	16	18	23	1	72	90	27	21	25	0	93	90	21	10	13	1	38	47	15	12	14	0	51	49	12
	1487	81	89	113	121	103	180	11	40	14	17	17	16	18	23	1	72	88	28	21	25	0	93	86	19	10	13	1	38	47	15	12	14	0	51	46	11
	1488	81	89	113	121	103	180	11	40	14	17	17	16	18	23	1	72	88	28	21	25	1	93	86	19	10	13	1	38	47	15	12	14	1	51	46	11
	1489	81	89	113	121	103	180	11	40	14	17	17	16	18	23	1	72	88	28	21	27	1	93	86	19	10	13	1	38	47	15	12	14	1	51	46	11
	1490	81	89	113	123	103	180	11	40	14	17	17	16	18	23	1	70	88	28	21	27	1	93	86	19	10	13	1	37	47	15	12	14	1	51	46	11
	1491	81	89	114	123	103	182	11	40	14	16	17	17	18	23	1	70	90	27	21	27	1	91	82	23	10	13	1	37	47	14	12	14	1	50	45	13
	1492	81	89	114	123	103	182	11	40	14	16	17	17	18	25	1	70	90	27	21	27	1	91	82	23	10	13	1	37	47	14	12	14	1	50	45	13
	1493	82	89	114	123	103	182	11	39	14	16	17	17	19	25	1	70	90	27	21	25	1	91	82	23	10	13	1	37	47	14	12	13	1	50	45	13
	1494	82	89	114	124	103	182	11	39	14	16	17	17	19	25	1	68	90	27	21	25	1	91	82	23	10	13	1	36	47	14	12	13	1	50	45	13
	1495	82	89	115	124	103	184	11	39	14	16	18	17	19	25	0	68	86	25	21	25	1	88	77	23	10	13	0	36	44	13	12	13	1	48	42	13
	1496	82	89	115	124	103	184	11	39	13	16	18	17	19	27	0	68	86	25	23	25	1	88	77	28	10	14	0	36	44	13	13	13	1	48	42	15
	1497	83	89	115	124	103	184	11	39	13	16	18	17	19	27	0	68	86	25	23	23	1	88	77	28	10	14	0	36	44	13	13	12	1	48	42	15
	1498	83	89	115	126	103	184	11	39	13	16	18	17	19	27	0	75	86	25	23	23	1	88	77	28	10	14	0	37	44	13	13	12	1	48	42	15
	1499	83	89	116	126	103	185	11	39	13	15	18	17	19	27	1	75	88	28	23	23	1	88	72	28	10	14	1	37	44	14	13	12	1	47	38	15
	1500	83	89	116	126	103	185	11	39	13	15	18	17	19	25	1	75	88	28	23	23	0	88	72	30	10	13	1	37	44	14	13	12	0	47	38	16
	1501	85	89	116	126	103	185	11	39	13	15	18	17	21	25	1	75	88	28	23	21	0	88	72	30	11	13	1	37	44	14	13	11	0	47	38	16
	1502	85	89	116	127	103	185	11	39	13	15	18	17	21	25	1	68	88	28	23	21	0	88	72	30	11	13	1	35	44	14	13	11	0	47	38	16
	1503	85	89	117	127	103	185	11	39	13	15	18	17	21	25	0	68	88	27	23	21	0	77	72	30	11	13	0	35	44	14	13	11	0	38	38	16
	1504	85	89	117	127	104	185	11	39	13	15	18	17	21	27	0	68	82	27	21	21	3	77	72	30	11	14	0	35	43	14	12	11	2	38	38	16
	1505	87	89	117	127	104	185	11	38	13	15	18	17	23	27	0	68	82	27	21	23	3	77	72	30	12	14	0	35	43	14	12	12	2	38	38	16
	1506	87	89	117	127	104	185	11	38	13	15	18	17	23	27	0	68	82	27	21	23	3	77	72	30	12	14	0	35	43	14	12	12	2	38	38	16
	1507	87	89	117	129	104	184	11	38	13	15	18	17	23	27	1	66	82	28	21	23	3	84	73	30	12	14	1	34	43	15	12	12	2	41	37	16
	1508	87	88	117	129	104	184	11	38	13	15	18	17	23	25	1	66	82	28	21	23	3	84	73	34	12	13	1	34	43	15	12	12	2	41	37	18
	1509	88	88	117	129	104	184	11	37	13	15	18	17	21	25	1	66	82	28	23	21	3	84	73	34	11	13	1	34	43	15	13	11	2	41	37	18
	1510	88	88	117	129	104	184	11	37	13	15	18	17	21	25	1	66	82	28	23	21	3	84	73	34	11	13	1	34	43	15	13	11	2	41	37	18
	1511	88	88	118	132	104	182	11	37	13	15	18	17	21	25	1	64	82	23	23	21	3	81	73	34	11	13	1	34	43	13	13	11	2	41	37	18
	1512	88	87	118	132	105	182	11	37	13	15	18	17	21	25	1	64	81	23	23	21	1	81	66	32	11	13	1	34	45	13	13	11	1	41	35	17
	1513	89	87	118	132	105	182	11	37	13	15	18	17	23	25	1	64	81	23	25	19	1	81	66	32	12	13	1	34	45	13	14	11	1	41	35	17
	1514	89	87	118	132	105	182	11	37	13	15	18	17	23	25	1	64	81	23	25	19	1	81	66	32	12	13	1	34	45	13	14	11	1	41	35	17
	1515	89	87	118	134	105	182	11	37	13	15	18	17	23	25	1	66	81	23	25	19	1	77	66	32	12	13	1	35	45	13	14	11	1	41	35	17
	1516	89	86	118	134	106	179	11	37	13	15	18	17	23	21	1	66	81	23	25	19	3	77	82	32	12	12	1	35	45	13	14	11	2	41	41	17
	1517	89	86	118	134	106	179	11	36	13	15	18	17	21	21	1	66	81	23	25	19	3	77	82	32	12	12	1	35	45	13	14	11	2	41	41	17
	1518	89	86	118	134	106	179	11	36	13	15	18	17	21	21	1	66	81	23	25	19	3	77	82	32	12	12	1	35	45	13	14	11	2	41	41	17
	1519	89	86	118	137	106	179	11	36	13	16	18	17	21	21	1	70	81	23	25	19	3	77	82	32	12	12	1	37	45	13	14	11	2	41	41	17
	1520	89	86	118	137	106	178	11	36	13	16	19	17	21	21	1	70	86	25	25	19	3	77	88	32	12	12	1	37	48	14	14	11	2	41	46	16
	1521	89	86	118	137	106	178	11	36	13	16	19	17	19	21	1	70	86	25	23	19	1	77	88	32	11	12	1	37	48	14	13	11	1	41	46	16
	1522	89	86	118	137	106	178	11	36	13	16	19	17	19	21	1	70	86	25	23	23	1	77	88	32	11	12	1	37	48	14	13	13	1	41	46	16
	1523	89	86	118	139	106	178	11	36	13	16	19	17	19	21	1	68	86	25	23	23	1	77	88	32	11	12	1	38	48	14	13	13	1	41	46	16
	1524	89	86	118	139	106	175	11	36	13	16	19	17	19	21	0	68	88	23	23	23	1	77	91	27	11	12	0	38	49	13	13	13	1	42	48	14
	1525	89	85	118	139	106	175	11	36	13	16	19	17	19	23	0	68	88	23	23	23	0	77	91	27	11	12	0	38	49	13	13	13	0	42	48	14
	1526	89	85	118	139	106	175	11	35	13	16	19	17	19	23	0	68	88	23	23	21	0	77	91	27	11	12	0	38	49	13	13	12	0	42	48	14
	1527	89	85	118	141	106	175	11	35	13	16	19	17	19	23	0	72	88	23	23	21	0	77	91	27	11	12	0	40	49	13	13	12	0	42	48	14
	1528	89	85	118	141	106	173	11	35	13	16	19	17	19	23	1	72	90	23	23	21	1	79	88	27	11	12	1	40	49	13	13	12	1	44	47	14
	1529	89	84	118	141	106	173	11	35	13	16	19	17	19	21	1	72	90	23	27	21	1	79	88	27	11	11	1	40	49	13	15	12	1	44	47	14
	1530	90	84	118	141	106	173	11	35	13	16	19	17	19	21	1	72	90	23	27	25	1	79	88	27	10	11	1	40	49	13	15	14	1	44	47	14
	1531	90	84	118	143	106	173	11	35	13	16	19	17	19	21	1	75	90	23	27	25	1	79	88	27	10	11	1	42	49	13	15	14	1	44	47	14
	1532	90	84	118	143	106	171	11	35	13	16	18	17	19	21	1	75	90	25	27	25	1	79	86	27	10	11	1	42	47	14	15	14	1	44	47	14
	1533	90	83	118	143	106	171	11	35	13	16	18	17	19	19	1	75	90	25	30	25	1	79	86	25	10	11	1	42	47	14	16	14	1	44	47	13
	1534	90	83	118	143	106	171	11	34	13	16	18	17	23	19	1	75	90	25	30	21	1	79	86	25	12	11	1	42	47	14	16	12	1	44	47	13
	1535	90	83	118	143	106	171	11	34	13	16	18	17	23	19	1	75	90	25	30	21	1	79	86	25	12	11	1	42	47	14	16	12	1	44	47	13
	1536	90	83	117	146	106	170	11	34	13	17	18	17	23	19	1	77	90	23	30	21	1	79	88	25	12	11	1	43	47	13	16	12	1	44	47	13
	1537	90	83	117	146	106	170	11	34	13	17	18	17	23	18	1	77	91	23	28	21	1	79	88	27	12	9	1	43	46	13	15	12	1	44	47	14
	1538	90	83	117	146	106	170	11	34	13	17	18	17	30	18	1	77	91	23	28	19	1	79	88	27	16	9	1	43	46	13	15	11	1	44	47	14
	1539	90	83	117	146	106	170	11	34	13	17	18	17	30	18	1	77	91	23	28	19	1	79	88	27	16	9	1	43	46	13	15	11	1	44	47	14
	1540	90	83	117	147	106	170	11	34	13	17	18	17	30	18	1	77	91	25	28	19	1	77	84	27	16	9	1	43	46	14	15	11	1	42	45	14
	1541	90	82	117	147	106	170	11	34	13	17	18	17	30	19	1	77	88	25	28	19	0	77	84	27	16	11	1	43	44	14	15	11	0	42	45	14
	1542	89	82	117	147	106	170	11	34	13	17	18	17	30	19	1	77	88	25	28	21	0	77	84	27	17	11	1	43	44	14	14	12	0	42	45	14
	1543	89	82	117	147	106	170	11	34	13	17	18	17	30	19	1	77	88	25	28	21	0	77	84	27	17	11	1	43	44	14	14	12	0	42	45	14
	1544	89	82	117	148	106	169	11	34	13	17	18	17	30	19	0	70	88	27	28	21	0	77	84	27	17	11	0	39	44	15	14	12	0	42	45	14
	1545	89	82	117	148	106	169	11	34	13	17	18	17	30	19	0	70	95	27	28	21	1	77	91	21	17	11	0	39	46	15	14	12	1	42	47	12
	1546	89	82	117	148	106	169	11	33	13	17	18	17	27	19	0	70	95	27	30	19	1	77	91	21	15	11	0	39	46	15	14	11	1	42	47	12
	1547	89	82	117	148	106	169	11	33	13	17	18	17	27	19	0	70	95	27	30	19	1	77	91	21	15	11	0	39	46	15	14	11	1	42	47	12
	1548	89	82	116	149	106	169	11	33	13	17	18	17	27	19	0	68	95	28	30	19	1	75	91	21	15	11	0	38	46	16	14	11	1	41	47	12
	1549	89	82	116	149	106	169	11	33	13	17	17	17	27	19	0	68	100	28	30	19	0	75	95	23	15	11	0	38	51	16	14	11	0	41	49	13
	1550	88	82	116	149	106	169	11	33	13	17	17	17	27	19	0	68	100	28	32	19	0	75	95	23	15	11	0	38	51	16	15	11	0	41	49	13
	1551	88	82	116	149	106	169	11	33	13	17	17	17	27	19	0	68	100	28	32	19	0	75	95	23	15	11	0	38	51	16	15	11	0	41	49	13
	1552	88	82	116	150	106	169	11	33	13	17	17	17	27	19	0	68	100	28	32	19	0	75	95	23	15	11	0	38	51	16	15	11	0	40	49	13
	1553	88	82	116	150	106	169	11	33	13	17	17	17	27	19	0	68	102	27	32	19	1	75	91	23	15	11	0	38	52	15	15	11	1	40	47	13
	1554	87	82	116	150	106	169	11	33	13	17	17	17	27	21	0	68	102	27	32	19	1	75	91	23	15	12	0	38	52	15	14	11	1	40	47	13
	1555	87	82	116	150	106	169	11	33	13	17	17	17	27	21	0	68	102	27	32	18	1	75	91	23	15	12	0	38	52	15	14	10	1	40	47	13
	1556	87	82	116	152	106	169	11	33	13	17	17	17	27	21	0	66	102	27	32	18	1	75	91	23	15	12	0	37	52	15	14	10	1	40	47	13
	1557	87	82	116	152	106	169	11	33	13	17	17	17	27	21	0	66	99	28	32	18	1	72	88	25	15	12	0	37	51	15	14	10	1	38	46	14
	1558	87	82	116	152	106	169	11	33	13	17	17	17	27	19	0	66	99	28	28	18	3	72	88	25	15	11	0	37	51	15	12	10	2	38	46	14
	1559	87	82	116	152	106	169	11	34	13	17	17	17	21	19	0	66	99	28	28	16	3	72	88	25	12	11	0	37	51	15	12	9	2	38	46	14
	1560	87	82	116	154	106	169	11	34	13	17	17	17	21	19	0	63	99	28	28	16	3	72	88	25	12	11	0	35	51	15	12	9	2	38	46	14
	1561	87	82	116	154	106	169	11	34	13	17	17	17	21	19	1	63	91	28	28	16	3	73	82	23	12	11	1	35	47	15	12	9	2	40	44	13
	1562	87	83	116	154	106	169	11	34	13	17	17	17	21	19	1	63	91	28	28	16	1	73	82	23	12	11	1	35	47	15	12	9	1	40	44	13
	1563	86	83	116	154	106	169	11	34	13	17	17	17	16	19	1	63	91	28	28	19	1	73	82	23	9	11	1	35	47	15	12	11	1	40	44	13
	1564	86	83	116	157	106	169	11	34	13	17	17	17	16	19	1	64	91	28	28	19	1	73	82	23	9	11	1	36	47	15	12	11	1	40	44	13
	1565	86	83	117	157	106	168	11	34	13	17	17	17	16	19	1	64	91	28	28	19	1	82	82	23	9	11	1	36	48	15	12	11	1	45	44	13
	1566	86	83	117	157	106	168	11	34	13	17	17	17	16	21	1	64	91	28	30	19	1	82	82	27	9	12	1	36	48	15	13	11	1	45	44	13
	1567	86	83	117	157	106	168	11	34	13	17	17	17	18	21	1	64	91	28	30	18	1	82	82	27	10	12	1	36	48	15	13	10	1	45	44	13
	1568	86	83	117	157	106	168	10	34	13	17	17	17	18	21	1	64	91	28	30	18	1	82	82	27	10	12	1	36	48	15	13	10	1	45	44	13
	1569	86	83	117	159	106	166	10	34	13	17	17	17	18	21	1	66	91	25	30	18	1	82	81	27	10	12	1	36	48	14	13	10	1	44	42	13
	1570	86	84	117	159	107	166	10	34	13	17	17	17	18	23	1	66	95	25	30	18	3	82	81	32	10	13	1	36	49	14	14	10	2	44	42	16
	1571	86	84	117	159	107	166	10	34	13	17	17	17	18	23	1	66	95	25	30	16	3	82	81	32	10	13	1	36	49	14	14	9	2	44	42	16
	1572	86	84	117	159	107	166	10	34	13	17	17	17	18	23	1	66	95	25	30	16	3	82	81	32	10	13	1	36	49	14	14	9	2	44	42	16
	1573	86	84	117	162	107	165	10	34	13	17	17	17	18	23	1	66	95	27	30	16	3	82	81	32	10	13	1	36	49	14	14	9	2	45	41	16
	1574	86	84	117	162	107	165	10	34	13	17	17	17	18	23	1	66	91	27	28	16	1	82	81	32	10	13	1	36	49	14	14	9	1	45	41	15
	1575	87	84	117	162	107	165	10	34	13	17	17	17	18	23	1	66	91	27	28	19	1	82	81	32	10	13	1	36	49	14	14	11	1	45	41	15
	1576	87	84	117	162	107	165	10	34	13	17	17	17	18	23	1	66	91	27	28	19	1	82	81	32	10	13	1	36	49	14	14	11	1	45	41	15
	1577	87	84	117	164	107	165	10	34	13	17	17	17	18	23	1	66	91	25	28	19	1	81	81	32	10	13	1	36	49	14	14	11	1	44	41	15
	1578	87	85	117	164	108	165	10	34	13	17	17	17	18	25	1	66	93	25	28	19	1	81	79	36	10	14	1	36	50	14	14	11	1	44	41	16
	1579	89	85	117	164	108	165	10	34	13	17	17	17	18	25	1	66	93	25	27	19	1	81	79	36	10	14	1	36	50	14	14	11	1	44	41	16
	1580	89	85	117	164	108	165	10	34	13	17	17	17	18	25	1	66	93	25	27	19	1	81	79	36	10	14	1	36	50	14	14	11	1	44	41	16
	1581	89	85	117	166	108	163	10	34	13	17	17	17	18	25	1	68	93	36	27	19	1	73	79	36	10	14	1	37	50	20	14	11	1	41	41	16
	1582	89	85	117	166	109	163	10	34	13	17	17	17	18	25	1	68	88	36	27	19	3	73	81	36	10	14	1	37	47	20	14	11	2	41	42	16
	1583	90	85	117	166	109	163	10	34	13	17	17	17	18	25	1	68	88	36	25	23	3	73	81	36	10	14	1	37	47	20	14	13	2	41	42	16
	1584	90	85	117	166	109	163	10	34	13	17	17	17	18	25	1	68	88	36	25	23	3	73	81	36	10	14	1	37	47	20	14	13	2	41	42	16
	1585	90	85	117	169	109	163	10	34	13	17	17	17	18	25	1	68	88	36	25	23	3	73	81	36	10	14	1	37	47	20	14	13	2	41	42	16
	1586	90	85	117	169	109	162	10	34	13	17	17	17	18	28	1	68	86	36	25	23	3	73	86	34	10	16	1	37	45	20	14	13	2	41	46	15
	1587	92	85	117	169	109	162	10	34	13	17	17	17	19	28	1	68	86	36	25	23	3	73	86	34	11	16	1	37	45	20	14	13	2	41	46	15
	1588	92	85	117	169	109	162	10	34	13	17	17	17	19	28	1	68	86	36	25	23	3	73	86	34	11	16	1	37	45	20	14	12	2	41	46	15
	1589	92	85	117	171	109	162	10	34	13	17	17	17	19	28	1	68	86	36	25	23	3	73	86	34	11	16	1	37	45	20	14	12	2	41	46	15
	1590	92	85	117	171	109	161	10	34	14	17	17	17	19	28	1	68	86	36	25	23	5	77	86	36	11	16	1	37	46	20	14	12	1	42	47	17
	1591	95	85	117	171	109	161	10	34	14	17	17	17	19	28	1	68	86	36	21	23	5	77	86	36	11	16	1	37	46	20	12	12	1	42	47	17
	1592	95	85	117	171	109	161	10	34	14	17	17	17	19	28	1	68	86	36	21	28	5	77	86	36	11	16	1	37	46	20	12	14	1	42	47	17
	1593	95	85	117	172	109	161	10	34	14	17	17	17	19	28	1	68	86	36	21	28	5	77	86	36	11	16	1	37	46	20	12	14	1	42	47	17
	1594	95	85	117	172	109	160	10	34	14	17	17	17	19	28	1	68	86	36	21	28	5	77	90	34	11	16	1	37	47	20	12	14	1	42	50	14
	1595	95	85	117	172	109	160	10	34	14	17	17	17	19	28	1	68	86	36	23	28	7	77	90	34	11	16	1	37	47	20	13	14	2	42	50	14
	1596	96	85	117	172	109	160	10	34	14	17	17	17	19	28	1	68	86	36	23	27	7	77	90	34	11	16	1	37	47	20	13	14	2	42	50	14
	1597	96	85	117	171	109	160	10	34	14	17	17	17	19	28	1	72	86	36	23	27	7	77	90	34	11	16	1	40	47	20	13	14	2	42	50	14
	1598	96	85	118	171	108	160	10	34	14	17	17	17	19	28	1	72	86	36	23	27	7	81	88	34	11	16	1	40	47	20	13	14	2	43	49	14
	1599	96	85	118	171	108	160	10	34	14	17	17	17	19	27	1	72	86	36	21	27	5	81	88	32	11	15	1	40	47	20	12	14	1	43	49	14
	1600	98	85	118	171	108	160	10	34	14	17	17	17	18	27	1	72	86	36	21	25	5	81	88	32	10	15	1	40	47	20	12	13	1	43	49	14
	1601	98	85	118	171	108	160	10	34	14	17	17	17	18	27	1	72	86	36	21	25	5	81	88	32	10	15	1	40	47	20	12	13	1	43	49	14
	1602	98	85	118	168	108	159	10	34	14	17	17	17	18	27	1	77	86	34	21	25	5	84	86	32	10	15	1	43	47	19	12	13	1	45	48	14
	1603	98	85	118	168	108	159	10	34	14	17	17	17	18	28	1	77	91	34	19	25	3	84	86	34	10	16	1	43	51	19	11	13	1	45	48	15
	1604	100	85	118	168	108	159	10	34	14	17	17	17	16	28	1	77	91	34	19	25	3	84	86	34	9	16	1	43	51	19	11	13	1	45	48	15
	1605	100	85	118	168	108	159	10	34	14	17	17	17	16	28	1	77	91	34	19	25	3	84	86	34	9	16	1	43	51	19	11	13	1	45	48	15
	1606	100	85	118	164	108	159	10	34	14	17	17	17	16	28	1	77	91	32	19	25	3	84	84	34	9	16	1	43	51	18	11	13	1	46	47	15
	1607	100	86	118	164	107	159	10	34	14	17	17	17	16	25	1	77	88	32	18	25	3	84	84	28	9	14	1	43	49	18	9	13	1	46	47	14
	1608	102	86	118	164	107	159	10	34	14	17	17	17	14	25	1	77	88	32	18	25	3	84	84	28	8	14	1	43	49	18	9	13	1	46	47	14
	1609	102	86	118	164	107	159	10	34	14	17	17	17	14	25	1	77	88	32	18	25	3	84	84	28	8	14	1	43	49	18	9	13	1	46	47	14
	1610	102	86	118	160	107	158	10	34	14	17	17	17	14	25	1	73	88	30	18	25	3	82	84	28	8	14	1	40	49	17	9	13	1	45	47	14
	1611	102	86	118	160	105	158	10	34	14	17	17	17	14	23	1	73	82	30	18	25	3	82	86	28	8	13	1	40	46	17	9	13	0	45	45	15
	1612	103	86	118	160	105	158	10	34	14	17	17	17	16	23	1	73	82	30	19	23	3	82	86	28	9	13	1	40	46	17	10	12	0	45	45	15
	1613	103	86	118	160	105	158	10	34	14	17	17	17	16	23	1	73	82	30	19	23	3	82	86	28	9	13	1	40	46	17	10	12	0	45	45	15
	1614	103	86	118	157	105	158	10	34	14	17	17	17	16	23	5	75	82	30	19	23	3	82	86	28	9	13	2	40	46	17	10	12	0	45	45	15
	1615	103	87	118	157	104	158	10	34	14	17	17	17	16	23	5	75	82	30	19	23	3	82	93	28	9	13	2	40	46	17	10	12	1	45	47	15
	1616	104	87	118	157	104	158	10	34	14	17	17	17	16	23	5	75	82	30	23	21	3	82	93	28	9	13	2	40	46	17	12	10	1	45	47	15
	1617	104	87	118	157	104	158	10	34	14	17	17	17	16	23	5	75	82	30	23	21	3	82	93	28	9	13	2	40	46	17	12	10	1	45	47	15
	1618	104	87	118	154	104	158	10	34	14	17	17	17	16	23	5	73	82	30	23	21	3	81	93	28	9	13	2	38	46	17	12	10	1	44	47	15
	1619	104	87	118	154	103	158	10	34	14	17	17	17	16	21	5	73	77	30	23	21	1	81	99	25	9	12	2	38	43	17	12	10	1	44	51	14
	1620	104	87	118	154	103	158	10	34	14	17	17	17	16	21	5	73	77	30	27	19	1	81	99	25	9	12	2	38	43	17	14	10	1	44	51	14
	1621	104	87	118	154	103	158	10	34	14	17	17	17	16	21	5	73	77	30	27	19	1	81	99	25	9	12	2	38	43	17	14	10	1	44	51	14
	1622	104	87	118	152	103	158	10	34	14	17	17	17	16	21	5	73	77	30	27	19	1	81	99	25	9	12	2	38	43	17	14	10	1	44	51	14
	1623	104	87	118	152	101	158	10	34	14	17	17	17	16	23	5	73	79	30	27	19	0	81	93	25	9	13	2	38	44	17	14	10	0	44	49	14
	1624	105	87	118	152	101	158	10	34	14	17	17	17	16	23	5	73	79	30	27	19	0	81	93	25	9	13	2	38	44	17	14	10	0	44	49	14
	1625	105	87	118	152	101	158	10	33	14	17	17	17	16	23	5	73	79	30	27	19	0	81	93	25	9	13	2	38	44	17	14	10	0	44	49	14
	1626	105	87	118	150	101	158	10	33	14	17	17	17	16	23	5	72	79	30	27	19	0	81	93	25	9	13	2	38	44	17	14	10	0	44	49	14
	1627	105	87	118	150	99	158	10	33	14	17	17	17	16	23	5	72	75	27	27	19	1	81	93	23	9	13	2	38	42	15	14	10	1	44	51	13
	1628	105	88	118	150	99	158	10	33	14	17	17	17	18	21	5	72	75	27	27	19	1	81	93	23	10	12	2	38	42	15	14	10	1	44	51	13
	1629	105	88	118	150	99	158	10	33	14	17	17	17	18	21	5	72	75	27	27	19	1	81	93	23	10	12	2	38	42	15	14	10	1	44	51	13
	1630	105	88	119	149	99	158	10	33	14	17	17	17	18	21	5	68	75	27	27	19	1	81	93	23	10	12	2	36	42	15	14	10	1	44	51	13
	1631	105	88	119	149	99	159	10	33	14	17	17	16	18	21	5	68	77	27	27	19	1	81	93	25	10	12	2	36	42	15	14	10	1	44	51	14
	1632	105	88	119	149	99	159	10	33	14	17	17	16	18	25	5	68	77	27	28	19	1	81	93	25	10	14	2	36	42	15	16	10	1	44	51	14
	1633	105	88	119	149	99	159	10	33	14	17	17	16	19	25	5	68	77	27	28	19	1	81	93	25	11	14	2	36	42	15	16	10	1	44	51	14
	1634	105	88	119	149	99	159	10	33	14	17	17	16	19	25	5	68	77	27	28	19	1	81	93	25	11	14	2	36	42	15	16	10	1	44	51	14
	1635	105	88	119	148	99	159	10	33	14	17	17	16	19	25	5	70	77	27	28	19	0	82	95	25	11	14	2	37	42	15	16	10	0	45	52	14
	1636	105	89	119	148	98	159	10	33	14	17	17	16	19	27	5	70	93	27	25	19	0	82	95	25	11	14	2	37	51	15	14	10	0	45	52	14
	1637	104	89	119	148	98	159	10	32	14	17	17	16	18	27	5	70	93	27	25	19	0	82	95	25	10	14	2	37	51	15	14	11	0	45	52	14
	1638	104	89	119	148	98	159	10	32	14	17	17	16	18	27	5	70	93	27	25	19	0	82	95	25	10	14	2	37	51	15	14	11	0	45	52	14
	1639	104	89	120	147	98	159	10	32	14	17	17	16	18	27	1	70	93	27	25	19	0	88	95	25	10	14	1	37	51	15	14	11	0	46	52	14
	1640	104	89	120	147	97	159	10	32	14	17	18	16	18	25	1	70	93	27	28	19	1	88	100	25	10	13	1	37	52	15	14	11	1	46	52	14
	1641	104	89	120	147	97	159	10	32	14	17	18	16	21	25	1	70	93	27	28	19	1	88	100	25	11	13	1	37	52	15	14	11	1	46	52	14
	1642	104	89	120	147	97	159	10	32	14	17	18	16	21	25	1	70	93	27	28	19	1	88	100	25	11	13	1	37	52	15	14	11	1	46	52	14
	1643	104	89	120	146	97	159	10	32	14	17	18	16	21	25	1	68	93	27	28	19	1	93	100	25	11	13	1	37	52	15	14	11	1	48	52	14
	1644	104	89	120	146	96	159	10	32	13	17	18	16	21	25	1	68	86	27	23	19	0	93	99	23	11	13	1	37	48	15	12	11	0	48	50	13
	1645	103	89	120	146	96	159	10	32	13	17	18	16	21	25	1	68	86	27	23	21	0	93	99	23	11	13	1	37	48	15	12	12	0	48	50	13
	1646	103	89	120	146	96	159	10	32	13	17	18	16	21	25	1	68	86	27	23	21	0	93	99	23	11	13	1	37	48	15	12	12	0	48	50	13
	1647	103	89	121	145	96	159	10	32	13	17	18	16	21	25	1	70	86	27	23	21	0	90	99	23	11	13	1	37	48	14	12	12	0	46	50	13
	1648	103	89	121	145	96	159	10	32	13	17	18	16	21	25	1	70	81	27	23	21	0	90	93	25	11	13	1	37	45	14	12	12	0	46	48	14
	1649	101	89	121	145	96	159	10	32	13	17	18	16	23	25	1	70	81	27	25	21	0	90	93	25	10	13	1	37	45	14	13	12	0	46	48	14
	1650	101	89	121	145	96	159	10	32	13	17	18	16	23	25	1	70	81	27	25	21	0	90	93	25	10	13	1	37	45	14	13	12	0	46	48	14
3DP time with ventilation	1651	101	89	121	145	96	159	10	32	13	17	18	16	23	25	0	72	81	27	25	21	0	90	93	25	10	13	0	38	45	14	13	12	0	46	48	14
	1652	101	89	121	145	96	159	10	32	13	17	19	16	23	23	0	72	81	27	25	21	0	81	84	25	10	11	0	38	45	14	13	12	0	43	46	14
	1653	100	89	121	145	96	159	10	32	13	17	19	16	21	23	0	72	81	27	27	23	0	81	84	25	9	11	0	38	45	14	14	13	0	43	46	14
	1654	100	89	121	145	96	159	10	32	13	17	19	16	21	23	0	72	81	27	27	23	0	81	84	25	9	11	0	38	45	14	14	13	0	43	46	14
	1655	100	89	122	144	96	159	10	32	13	17	19	16	21	23	0	72	81	27	27	23	0	81	84	25	9	11	0	38	45	14	14	13	0	43	46	14
	1656	100	89	122	144	96	159	10	32	13	17	19	16	21	21	0	72	84	25	27	23	0	77	86	23	9	10	0	38	47	14	14	13	0	43	45	13
	1657	98	89	122	144	96	159	10	32	13	17	19	16	21	21	0	72	84	25	23	23	0	77	86	23	9	10	0	38	47	14	12	13	0	43	45	13
	1658	98	89	122	144	96	159	10	32	13	17	19	16	21	21	0	72	84	25	23	23	0	77	86	23	9	10	0	38	47	14	12	13	0	43	45	13
	1659	98	89	122	143	96	159	10	32	13	17	19	16	21	21	0	70	84	25	23	23	1	77	86	23	9	10	0	37	47	14	12	13	1	43	45	13
	1660	98	89	122	143	96	159	10	32	13	17	19	16	21	21	0	70	81	27	23	23	1	81	84	25	9	10	0	37	45	15	12	13	1	43	44	14
	1661	97	88	122	143	96	159	10	32	13	17	19	16	23	19	0	70	81	27	25	23	1	81	84	25	10	10	0	37	45	15	13	13	1	43	44	14
	1662	97	88	122	143	96	159	10	31	13	17	19	16	23	19	0	70	81	27	25	23	1	81	84	25	10	10	0	37	45	15	13	13	1	43	44	14
	1663	97	88	121	141	96	159	10	31	13	17	19	16	23	19	0	70	81	27	25	23	1	81	84	25	10	10	0	37	45	15	13	13	1	43	44	14
	1664	97	88	121	141	96	158	10	31	13	17	19	16	23	19	0	70	82	27	25	23	1	81	90	25	10	10	0	37	46	15	13	13	1	43	48	14
	1665	97	88	121	141	96	158	10	31	13	17	19	16	23	21	0	70	82	27	23	23	1	81	90	25	10	11	0	37	46	15	13	13	1	43	48	14
	1666	96	88	121	141	96	158	10	31	13	17	19	16	21	21	0	70	82	27	23	23	1	81	90	25	10	11	0	37	46	15	13	13	1	43	48	14
	1667	96	88	119	141	96	158	10	31	13	17	19	16	21	21	1	70	82	27	23	23	1	81	90	25	10	11	1	37	46	15	13	13	1	43	48	14
	1668	96	88	119	140	96	157	10	31	13	17	19	16	21	21	1	68	82	32	23	23	1	77	91	27	10	11	1	37	46	18	13	13	1	42	51	15
	1669	96	88	119	140	96	157	10	31	13	17	19	16	21	23	1	68	84	32	23	23	1	77	91	27	10	12	1	37	47	18	13	13	1	42	51	15
	1670	96	88	119	140	96	157	10	31	13	17	19	16	21	23	1	68	84	32	23	25	1	77	91	27	10	12	1	37	47	18	13	14	1	42	51	15
	1671	96	88	119	140	96	157	10	31	14	17	19	16	21	23	1	68	84	32	23	25	1	77	91	27	10	12	1	37	47	18	13	14	1	42	51	15
	1672	96	88	118	138	96	156	10	31	14	16	19	16	21	23	1	72	84	34	23	25	1	75	91	27	10	12	1	40	47	19	13	14	1	41	51	15
	1673	96	88	118	138	96	156	10	31	14	16	19	16	21	23	1	72	86	34	23	25	1	75	90	27	10	11	1	40	48	19	12	14	1	41	50	15
	1674	96	88	118	138	96	156	10	30	14	16	19	16	18	23	1	72	86	34	23	28	1	75	90	27	10	11	1	40	48	19	12	16	1	41	50	15
	1675	96	88	118	138	96	156	10	30	14	16	19	16	18	23	1	72	86	34	23	28	3	75	90	27	10	11	1	40	48	19	12	16	2	41	50	15
	1676	96	88	116	135	96	155	10	30	14	16	19	16	18	23	1	81	86	36	23	28	3	75	90	27	10	11	1	44	48	20	12	16	2	41	50	15
	1677	96	88	116	135	96	155	10	30	14	16	19	16	18	25	1	81	84	36	21	28	3	75	88	27	10	13	1	44	47	20	11	16	2	41	49	15
	1678	96	88	116	135	96	155	10	30	14	16	19	16	18	25	1	81	84	36	21	30	3	75	88	27	10	13	1	44	47	20	11	17	2	41	49	15
	1679	96	88	116	135	96	155	10	30	14	16	19	16	18	25	1	81	84	36	21	30	3	75	88	27	10	13	1	44	47	20	11	17	2	41	49	15
	1680	96	88	115	133	96	154	10	30	14	16	19	16	18	25	1	82	84	41	21	30	3	79	88	27	10	13	1	43	47	21	11	17	2	43	49	15
	1681	96	88	115	133	96	154	10	30	14	16	19	16	18	23	1	82	79	41	23	30	3	79	99	28	10	12	1	43	44	21	12	17	2	43	55	16
	1682	97	88	115	133	96	154	10	30	14	16	19	16	19	23	1	82	79	41	23	30	3	79	99	28	11	12	1	43	44	21	12	17	2	43	55	16
	1683	97	88	115	133	96	154	10	30	14	16	19	16	19	23	1	82	79	41	23	30	3	79	99	28	11	12	1	43	44	21	12	17	2	43	55	16
	1684	97	88	115	130	96	153	10	30	14	16	19	16	19	23	1	81	79	39	23	30	3	79	99	28	11	12	1	43	44	20	12	17	2	43	55	16
	1685	97	89	115	130	97	153	10	30	14	16	19	16	19	25	1	81	79	39	23	30	3	79	102	25	11	13	1	43	44	20	12	17	2	43	55	14
	1686	98	89	115	130	97	153	10	30	14	16	19	16	21	25	1	81	79	39	23	30	3	79	102	25	12	13	1	43	44	20	12	17	2	43	55	14
	1687	98	89	115	130	97	153	10	30	14	16	19	16	21	25	1	81	79	39	23	30	1	79	102	25	12	13	1	43	44	20	12	17	1	43	55	14
	1688	98	89	115	127	97	153	10	30	14	16	19	16	21	25	1	82	79	39	23	30	1	79	102	25	12	13	1	42	44	20	12	17	1	43	55	14
	1689	98	89	115	127	97	153	10	30	14	15	19	15	21	23	1	82	77	39	23	30	1	81	102	25	12	12	1	42	43	20	12	17	1	43	54	14
	1690	100	89	115	127	97	153	10	30	14	15	19	15	23	23	1	82	77	39	23	27	1	81	102	25	13	12	1	42	43	20	12	15	1	43	54	14
	1691	100	89	115	127	97	153	10	30	14	15	19	15	23	23	1	82	77	39	23	27	3	81	102	25	13	12	1	42	43	20	12	15	2	43	54	14
	1692	100	89	117	125	97	153	10	30	14	15	19	15	23	23	1	81	77	39	23	27	3	81	102	25	13	12	1	42	43	20	12	15	2	43	54	14
	1693	100	89	117	125	99	154	10	30	14	15	19	15	23	23	1	81	73	34	23	27	3	75	108	27	13	12	1	42	41	17	12	15	2	41	55	15
	1694	103	91	117	125	99	154	10	30	14	15	19	15	21	23	1	81	73	34	23	25	3	75	108	27	12	12	1	42	41	17	13	14	2	41	55	15
	1695	103	91	117	125	99	154	10	30	14	15	19	15	21	23	1	81	73	34	23	25	3	75	108	27	12	12	1	42	41	17	13	14	2	41	55	15
	1696	103	91	119	125	99	154	10	30	14	15	19	15	21	23	1	81	73	34	23	25	3	75	108	27	12	12	1	42	41	17	13	14	2	41	55	15
	1697	103	91	119	122	99	160	10	30	14	15	19	15	21	23	1	70	77	30	23	25	3	75	108	27	12	12	1	37	42	15	13	14	2	42	55	15
	1698	104	93	119	122	99	160	10	30	14	15	19	15	21	25	1	70	77	30	25	25	3	75	108	27	12	13	1	37	42	15	14	14	2	42	55	15
	1699	104	93	119	122	99	160	10	30	14	15	19	15	21	25	1	70	77	30	25	25	3	75	108	27	12	13	1	37	42	15	14	14	2	42	55	15
	1700	104	93	120	122	99	160	10	30	14	15	19	15	21	25	1	70	77	30	25	25	3	75	108	27	12	13	1	37	42	15	14	14	2	42	55	15
	1701	104	93	120	120	99	170	10	30	14	15	19	15	21	25	1	66	77	30	25	25	3	75	102	28	12	13	1	36	42	15	14	14	2	42	54	16
	1702	104	95	120	120	98	170	10	30	14	15	19	15	21	25	1	66	88	30	27	25	3	75	102	28	12	13	1	36	48	15	15	14	2	42	54	16
	1703	105	95	120	120	98	170	10	30	14	15	19	15	23	25	1	66	88	30	27	21	1	75	102	28	13	13	1	36	48	15	15	12	1	42	54	16
	1704	105	95	120	120	98	170	10	30	14	15	19	15	23	25	1	66	88	30	27	21	1	75	102	28	13	13	1	36	48	15	15	12	1	42	54	16
	1705	105	95	120	118	98	177	10	30	14	15	19	15	23	25	1	68	88	25	27	21	1	75	102	28	13	13	1	38	48	14	15	12	1	41	54	16
	1706	105	96	120	118	96	177	10	30	14	15	19	15	23	25	1	68	95	25	28	21	1	75	106	25	13	13	1	38	52	14	16	12	1	41	56	14
	1707	105	96	120	118	96	177	10	30	14	15	19	15	21	25	1	68	95	25	28	23	1	75	106	25	12	13	1	38	52	14	16	13	1	41	56	14
	1708	105	96	120	118	96	177	10	30	14	15	19	15	21	25	1	68	95	25	28	23	1	75	106	25	12	13	1	38	52	14	16	13	1	41	56	14
	1709	105	96	118	116	96	179	10	30	14	15	19	15	21	25	1	81	95	34	28	23	1	73	106	25	12	13	1	44	52	19	16	13	1	40	56	14
	1710	105	97	118	116	94	179	10	30	14	15	18	15	21	25	1	81	97	34	32	23	1	73	102	23	12	13	1	44	51	19	16	13	1	40	54	13
	1711	106	97	118	116	94	179	10	30	14	15	18	15	21	25	1	81	97	34	32	21	1	73	102	23	12	13	1	44	51	19	16	12	1	40	54	13
	1712	106	97	118	116	94	179	10	30	14	15	18	15	21	25	1	81	97	34	32	21	1	73	102	23	12	13	1	44	51	19	16	12	1	40	54	13
	1713	106	97	117	113	94	180	10	30	14	15	18	15	21	25	1	75	97	36	32	21	1	81	102	23	12	13	1	41	51	20	16	12	1	43	54	13
	1714	106	97	117	113	91	180	10	30	14	15	18	15	21	27	1	75	91	36	34	21	1	81	111	23	12	14	1	41	49	20	17	12	1	43	57	13
	1715	106	97	117	113	91	180	10	29	14	15	18	15	21	27	1	75	91	36	34	21	1	81	111	23	12	14	1	41	49	20	17	12	1	43	57	13
	1716	106	97	117	113	91	180	10	29	13	15	18	15	21	27	1	75	91	36	34	21	1	81	111	23	12	14	1	41	49	20	17	12	1	43	57	13
	1717	106	97	114	112	91	180	10	29	13	15	18	15	21	27	1	73	91	36	34	21	1	81	111	23	12	14	1	40	49	20	17	12	1	43	57	13
	1718	106	96	114	112	88	180	10	29	13	15	18	15	21	25	1	73	90	36	34	21	1	88	102	21	12	13	1	40	48	20	17	12	1	46	55	12
	1719	105	96	114	112	88	180	10	29	13	15	18	15	19	25	1	73	90	36	39	18	1	88	102	21	11	13	1	40	48	20	19	10	1	46	55	12
	1720	105	96	114	112	88	180	10	29	13	15	18	15	19	25	1	73	90	36	39	18	1	88	102	21	11	13	1	40	48	20	19	10	1	46	55	12
	1721	105	96	113	109	88	180	10	29	13	15	18	15	19	25	1	73	90	36	39	18	1	88	102	21	11	13	1	39	48	20	19	10	1	46	55	12
	1722	105	95	113	109	86	178	10	29	13	15	17	15	19	25	1	73	95	34	39	18	1	86	100	23	11	13	1	39	50	19	19	10	1	46	54	13
	1723	104	95	113	109	86	178	10	28	13	15	17	15	21	25	1	73	95	34	37	21	0	86	100	23	12	13	1	39	50	19	20	12	0	46	54	13
	1724	104	95	113	109	86	178	10	28	13	15	17	15	21	25	1	73	95	34	37	21	0	86	100	23	12	13	1	39	50	19	20	12	0	46	54	13
	1725	104	95	109	107	86	178	10	28	13	15	17	15	21	25	0	68	95	34	37	21	0	86	100	23	12	13	0	37	50	19	20	12	0	46	54	13
	1726	104	92	109	107	83	173	10	28	13	15	17	15	21	21	0	68	97	30	37	21	0	82	100	19	12	12	0	37	49	17	20	12	0	45	54	11
	1727	102	92	109	107	83	173	10	28	13	15	17	15	19	21	0	68	97	30	37	21	1	82	100	19	11	12	0	37	49	17	20	12	1	45	54	11
	1728	102	92	109	107	83	173	10	28	13	15	17	15	19	21	0	68	97	30	37	21	1	82	100	19	11	12	0	37	49	17	20	12	1	45	54	11
	1729	102	92	106	107	83	173	10	28	13	15	17	15	19	21	0	68	97	30	37	21	1	82	100	19	11	12	0	37	49	17	20	12	1	45	54	11
	1730	102	92	106	104	83	165	10	28	13	15	17	15	19	21	0	66	97	27	37	21	1	81	97	19	11	12	0	37	49	15	20	12	1	44	54	11
	1731	101	89	106	104	80	165	10	28	13	15	17	15	21	23	0	66	97	27	36	21	1	81	97	19	12	13	0	37	52	15	19	12	1	44	54	11
	1732	101	89	106	104	80	165	10	28	13	15	17	15	21	23	0	66	97	27	36	19	1	81	97	19	12	13	0	37	52	15	19	11	1	44	54	11
	1733	101	89	102	104	80	165	10	28	13	15	17	15	21	23	0	66	97	27	36	19	1	81	97	19	12	13	0	37	52	15	19	11	1	44	54	11
	1734	101	89	102	101	80	159	10	28	13	15	17	15	21	23	0	66	97	27	36	19	1	77	97	21	12	13	0	37	52	15	19	11	1	42	54	12
	1735	101	86	102	101	78	159	10	28	13	15	17	15	21	32	0	66	102	27	34	19	1	77	99	21	12	18	0	37	53	15	17	11	1	42	55	12
	1736	101	86	102	101	78	159	10	28	13	15	17	15	19	32	0	66	102	27	34	21	1	77	99	21	11	18	0	37	53	15	17	12	1	42	55	12
	1737	101	86	99	101	78	159	10	28	13	15	17	15	19	32	3	66	102	27	34	21	1	77	99	21	11	18	1	37	53	15	17	12	1	42	55	12
	1738	101	86	99	99	78	152	10	28	13	15	17	15	19	32	3	66	102	25	34	21	1	79	99	21	11	18	1	37	53	14	17	12	1	43	55	12
	1739	101	81	99	99	75	152	10	28	13	15	17	15	19	32	3	66	100	25	34	21	1	79	97	25	11	18	1	37	53	14	17	12	1	43	53	14
	1740	100	81	99	99	75	152	10	28	13	15	17	15	18	32	3	66	100	25	34	19	1	79	97	25	10	18	1	37	53	14	17	11	1	43	53	14
	1741	100	81	92	99	75	152	10	28	13	15	17	15	18	32	5	66	100	25	34	19	1	79	97	25	10	18	1	37	53	14	17	11	1	43	53	14
	1742	100	81	92	98	75	146	10	28	13	15	17	15	18	32	5	64	100	23	34	19	1	79	97	25	10	18	1	35	53	13	17	11	1	43	53	14
	1743	100	78	92	98	73	146	10	28	13	15	17	15	18	32	5	64	104	23	32	19	1	75	99	25	10	18	1	35	56	13	16	11	1	41	53	14
	1744	99	78	92	98	73	146	10	28	13	15	17	15	16	32	5	64	104	23	32	19	1	75	99	25	9	18	1	35	56	13	16	11	1	41	53	14
	1745	99	78	92	98	73	146	10	28	13	15	17	15	16	32	5	64	104	23	32	19	1	75	99	25	9	18	1	35	56	13	16	11	1	41	53	14
	1746	99	78	88	96	73	140	10	28	13	15	17	15	16	32	3	64	104	25	32	19	1	75	99	25	9	18	1	36	56	14	16	11	1	41	53	14
	1747	99	75	88	96	72	140	10	28	13	16	17	15	16	32	3	64	100	25	30	19	1	81	95	25	9	18	1	36	52	14	15	11	1	41	51	14
	1748	99	75	88	96	72	140	10	28	13	16	17	15	19	32	3	64	100	25	30	19	1	81	95	25	11	18	1	36	52	14	15	11	1	41	51	14
	1749	99	75	88	96	72	140	10	28	13	16	17	15	19	32	3	64	100	25	30	19	1	81	95	25	11	18	1	36	52	14	15	11	1	41	51	14
	1750	99	75	85	94	72	140	10	28	13	16	17	15	19	32	3	63	100	25	30	19	1	81	95	25	11	18	1	35	52	14	15	11	1	41	51	14
	1751	99	71	85	94	70	134	10	28	13	16	16	15	19	30	3	63	99	23	27	19	1	79	106	27	11	17	1	35	51	13	13	11	1	41	56	15
	1752	99	71	85	94	70	134	10	29	13	16	16	15	19	30	3	63	99	23	27	23	1	79	106	27	10	17	1	35	51	13	13	13	1	41	56	15
	1753	99	71	85	94	70	134	10	29	13	16	16	15	19	30	3	63	99	23	27	23	1	79	106	27	10	17	1	35	51	13	13	13	1	41	56	15
	1754	99	71	82	92	70	134	10	29	13	16	16	15	19	30	3	64	99	23	27	23	1	79	106	27	10	17	1	36	51	13	13	13	1	41	56	15
	1755	99	68	82	92	68	128	10	29	13	16	15	15	19	28	3	64	95	27	27	23	1	79	97	28	10	16	1	36	50	15	13	13	1	41	53	16
	1756	100	68	82	92	68	128	10	29	13	16	15	15	19	28	3	64	95	27	27	21	1	79	97	28	10	16	1	36	50	15	12	12	1	42	53	16
	1757	100	68	82	92	68	128	10	29	13	16	15	15	19	28	3	64	95	27	27	21	1	79	97	28	10	16	1	36	50	15	12	12	1	42	53	16
	1758	100	68	78	90	68	128	10	29	13	16	15	15	19	28	3	66	95	27	27	21	1	79	97	28	10	16	1	35	50	15	12	12	1	42	53	16
	1759	100	66	78	90	68	124	10	29	13	16	15	15	19	28	3	66	95	27	27	21	1	79	106	25	10	16	1	35	50	15	12	12	1	42	57	14
	1760	100	66	78	90	66	124	10	29	13	17	15	15	21	28	3	66	93	27	28	23	1	81	106	25	11	16	1	35	48	15	14	13	1	43	57	14
	1761	100	66	78	90	66	124	10	29	13	17	15	15	21	28	3	66	93	27	28	23	1	81	106	25	11	16	1	35	48	15	14	13	1	43	57	14
	1762	100	66	75	90	66	124	10	29	13	17	15	15	21	28	1	66	93	27	28	23	1	81	106	25	11	16	1	35	48	15	14	13	1	43	57	14
	1763	100	66	75	88	66	118	10	29	13	17	15	15	21	28	1	73	93	23	28	23	1	81	104	25	11	16	1	40	48	13	14	13	1	43	55	14
	1764	101	64	75	88	64	118	10	30	13	17	15	15	19	30	1	73	95	23	27	25	1	82	104	25	10	15	1	40	52	13	14	14	1	44	55	14
	1765	101	64	75	88	64	118	10	30	13	17	15	15	19	30	1	73	95	23	27	25	1	82	104	25	10	15	1	40	52	13	14	14	1	44	55	14
	1766	101	64	72	88	64	118	10	30	13	17	15	15	19	30	0	73	95	23	27	25	1	82	104	25	10	15	0	40	52	13	14	14	1	44	55	14
	1767	101	64	72	86	64	114	10	30	13	17	15	15	19	30	0	86	95	23	27	25	1	82	104	25	10	15	0	45	52	13	14	14	1	44	55	14
	1768	102	61	72	86	63	114	10	30	13	18	15	15	21	28	0	86	97	23	28	25	3	86	100	25	11	15	0	45	53	13	15	14	2	46	54	14
	1769	102	61	72	86	63	114	10	30	13	18	15	15	21	28	0	86	97	23	28	23	3	86	100	25	11	15	0	45	53	13	15	13	2	46	54	14
	1770	102	61	69	86	63	114	10	30	13	18	15	15	21	28	0	86	97	23	28	23	3	86	100	25	11	15	0	45	53	13	15	13	2	46	54	14
	1771	102	61	69	84	63	110	10	30	13	18	15	15	21	28	0	81	97	23	28	23	3	86	100	25	11	15	0	43	53	13	15	13	2	46	54	14
	1772	102	59	69	84	62	110	10	30	13	18	15	15	21	28	0	81	90	23	28	23	3	88	104	25	11	15	0	43	49	13	16	13	2	46	55	14
	1773	103	59	69	84	62	110	10	30	13	18	15	15	23	28	0	81	90	23	28	21	3	88	104	25	11	15	0	43	49	13	16	12	2	46	55	14
	1774	103	59	66	84	62	110	10	30	13	18	15	15	23	28	1	81	90	23	28	21	1	88	104	25	11	15	0	43	49	13	16	12	1	46	55	14
	1775	103	59	66	82	62	106	10	30	13	18	15	15	23	28	1	77	90	25	28	21	1	88	104	25	11	15	0	42	49	14	16	12	1	46	55	14
	1776	103	57	66	82	60	106	10	30	13	18	16	15	23	25	1	77	91	25	30	21	1	88	100	21	11	13	0	42	50	14	17	12	1	44	53	12
	1777	104	57	66	82	60	106	10	30	13	18	16	15	23	25	1	77	91	25	30	19	1	88	100	21	12	13	0	42	50	14	17	11	1	44	53	12
	1778	104	57	66	82	60	106	10	30	13	18	16	15	23	25	1	77	91	25	30	19	1	88	100	21	12	13	0	42	50	14	17	11	1	44	53	12
	1779	104	57	64	81	60	103	10	30	13	18	16	15	23	25	1	68	91	23	30	19	3	88	100	21	12	13	0	37	50	13	17	11	2	44	53	12
	1780	104	55	64	81	60	103	10	30	13	18	16	15	23	28	1	68	91	23	30	19	3	86	100	21	12	15	0	37	50	13	17	11	2	45	53	12
	1781	105	55	64	81	60	103	10	30	13	18	16	15	21	28	1	68	91	23	30	21	3	86	100	21	12	15	0	37	50	13	17	12	2	45	53	12
	1782	105	55	64	81	60	103	10	30	13	18	16	15	21	28	1	68	91	23	30	21	3	86	100	21	12	15	0	37	50	13	17	12	2	45	53	12
	1783	105	55	62	79	60	103	10	30	13	18	16	15	21	28	1	70	91	23	30	21	3	86	100	21	12	15	0	38	50	13	17	12	2	45	53	12
	1784	105	53	62	79	60	100	10	30	13	18	16	15	21	30	1	70	91	25	30	21	3	86	91	25	12	15	0	38	51	14	16	12	2	45	50	14
	1785	106	53	62	79	60	100	10	29	13	18	16	15	23	30	1	70	91	25	30	19	3	82	91	25	13	15	0	38	51	14	16	11	2	45	50	14
	1786	106	53	62	79	60	100	10	29	13	18	16	15	23	30	1	70	91	25	30	19	3	82	91	25	13	15	0	38	51	14	16	11	2	45	50	14
	1787	106	53	60	77	60	100	10	29	13	18	16	15	23	30	3	75	91	25	30	19	3	82	91	25	13	15	1	42	51	14	16	11	2	45	50	14
	1788	106	52	60	77	59	98	10	29	13	18	16	15	23	25	3	75	95	27	32	19	3	82	90	30	13	14	1	42	51	15	16	11	2	45	49	16
	1789	107	52	60	77	59	98	10	29	13	18	16	15	25	25	3	75	95	27	32	21	3	84	90	30	14	14	1	42	51	15	16	12	2	46	49	16
	1790	107	52	60	77	59	98	10	29	13	18	16	15	25	25	3	75	95	27	32	21	1	84	90	30	14	14	1	42	51	15	16	12	1	46	49	16
	1791	107	52	59	77	59	98	10	29	13	18	16	15	25	25	3	75	95	27	32	21	1	84	90	30	14	14	1	42	51	15	16	12	1	46	49	16
	1792	107	50	59	76	59	95	10	29	13	18	16	15	25	25	3	82	95	27	32	21	1	84	84	28	14	13	1	44	51	15	16	12	1	46	47	15
	1793	107	50	59	76	58	95	10	29	13	18	16	15	23	25	3	82	95	27	32	23	1	82	84	28	13	13	1	44	50	15	16	13	1	45	47	15
	1794	107	50	59	76	58	95	10	29	13	18	16	15	23	25	3	82	95	27	32	23	3	82	84	28	13	13	1	44	50	15	16	13	2	45	47	15
	1795	107	50	58	76	58	95	10	29	13	18	16	15	23	25	3	82	95	27	32	23	3	82	84	28	13	13	1	44	50	15	16	13	2	45	47	15
	1796	107	50	58	74	58	93	10	29	13	18	16	15	23	25	3	81	95	25	32	23	3	82	84	30	13	13	1	44	50	14	16	13	2	45	47	17
	1797	107	50	58	74	57	93	10	29	13	18	16	15	21	25	3	81	95	25	32	25	3	84	84	30	12	13	1	44	51	14	16	13	2	46	47	17
	1798	107	50	58	74	57	93	10	29	13	18	16	15	21	25	3	81	95	25	32	25	3	84	84	30	12	13	1	44	51	14	16	13	2	46	47	17
	1799	107	50	56	74	57	93	10	29	13	18	16	15	21	25	1	81	95	25	32	25	3	84	84	30	12	13	1	44	51	14	16	13	2	46	47	17
	1800	107	50	56	73	57	91	10	29	13	18	16	15	21	25	1	73	95	23	32	25	3	84	84	30	12	13	1	41	51	13	16	13	2	46	47	17
	1801	107	49	56	73	57	91	10	29	13	17	17	15	19	23	1	73	91	23	32	25	3	79	102	30	11	12	1	41	49	13	16	13	2	44	55	17
	1802	107	49	56	73	57	91	10	29	13	17	17	15	19	23	1	73	91	23	32	27	5	79	102	30	11	12	1	41	49	13	16	14	3	44	55	17
	1803	107	49	54	73	57	91	10	29	13	17	17	15	19	23	1	73	91	23	32	27	5	79	102	30	11	12	1	41	49	13	16	14	3	44	55	17
	1804	107	49	54	72	57	89	10	29	13	17	17	15	19	23	1	73	91	27	32	27	5	79	102	28	11	12	1	41	49	15	16	14	3	44	55	15
	1805	107	47	54	72	56	89	10	29	13	17	17	15	19	25	1	73	90	27	36	27	5	81	117	28	11	14	1	41	47	15	17	14	3	44	64	15
	1806	107	47	54	72	56	89	10	29	13	17	17	15	19	25	1	73	90	27	36	27	3	81	117	28	11	14	1	41	47	15	17	13	2	44	64	15
	1807	107	47	53	72	56	89	10	29	13	17	17	15	19	25	1	73	90	27	36	27	3	81	117	28	11	14	1	41	47	15	17	13	2	44	64	15
	1808	107	47	53	71	56	88	10	29	13	17	17	15	19	25	1	70	90	27	36	27	3	81	117	28	11	14	1	39	47	15	17	13	2	44	64	15
	1809	107	46	53	71	56	88	10	29	13	17	17	15	19	23	1	70	82	27	37	27	3	84	113	27	11	13	1	39	45	15	18	13	2	45	63	15
	1810	107	46	53	71	56	88	10	29	13	17	17	15	18	23	1	70	82	27	37	27	3	84	113	27	10	13	1	39	45	15	18	14	2	45	63	15
	1811	107	46	51	71	56	88	10	29	13	17	17	15	18	23	1	70	82	27	37	27	3	84	113	27	10	13	1	39	45	15	18	14	2	45	63	15
	1812	107	46	51	69	56	86	10	29	13	17	17	15	18	23	1	75	82	27	37	27	3	84	113	27	10	13	1	41	45	15	18	14	2	45	63	15
	1813	107	45	51	69	55	86	10	29	13	17	17	15	18	21	1	75	81	27	34	27	3	86	109	27	10	12	1	41	45	15	17	14	2	45	61	15
	1814	107	45	51	69	55	86	10	30	13	17	17	15	18	21	1	75	81	27	34	23	3	86	109	27	10	12	1	41	45	15	17	12	2	45	61	15
	1815	107	45	51	69	55	86	10	30	13	17	17	15	18	21	1	75	81	27	34	23	3	86	109	27	10	12	1	41	45	15	17	12	2	45	61	15
	1816	107	45	50	68	55	86	10	30	13	17	17	15	18	21	1	75	81	27	34	23	3	86	109	27	10	12	1	41	45	15	17	12	2	45	61	15
	1817	107	43	50	68	54	86	10	30	13	17	17	15	18	21	1	75	84	25	34	23	3	86	108	28	10	12	1	41	47	14	16	12	2	45	60	16
	1818	108	43	50	68	54	86	10	30	13	17	17	15	18	21	1	75	84	25	34	23	3	84	108	28	10	12	1	41	47	14	16	12	2	44	60	16
	1819	108	43	50	68	54	86	10	30	13	17	17	15	18	21	1	75	84	25	34	23	3	84	108	28	10	12	1	41	47	14	16	12	2	44	60	16
	1820	108	43	49	66	54	86	10	30	13	17	17	15	18	21	1	73	84	25	34	23	3	84	108	28	10	12	1	40	47	14	16	12	2	44	60	16
	1821	108	43	49	66	54	84	10	30	13	17	17	15	18	21	1	73	91	27	36	23	3	84	108	28	10	12	1	40	51	15	16	12	2	44	58	15
	1822	109	43	49	66	54	84	10	30	13	17	17	15	18	21	1	73	91	27	36	19	3	84	108	28	10	12	1	40	51	15	16	11	2	45	58	15
	1823	109	43	49	66	54	84	10	30	13	17	17	15	18	21	1	73	91	27	36	19	3	84	108	28	10	12	1	40	51	15	16	11	2	45	58	15
	1824	109	43	48	66	54	84	10	30	13	17	17	15	18	21	1	73	91	27	36	19	3	84	108	28	10	12	1	40	51	15	16	11	2	45	58	15
	1825	109	42	48	65	54	83	10	30	13	17	17	15	18	19	1	75	91	30	36	19	3	84	113	27	10	11	1	40	51	16	16	11	2	45	57	14
	1826	109	42	48	65	54	83	10	30	13	17	17	15	18	19	1	75	97	30	36	21	3	82	113	27	10	11	1	40	54	16	16	12	2	44	57	14
	1827	109	42	48	65	54	83	10	30	14	17	17	15	18	19	1	75	97	30	36	21	3	82	113	27	10	11	1	40	54	16	16	12	2	44	57	14
	1828	109	42	47	65	54	83	10	30	14	17	17	15	18	19	1	75	97	30	36	21	3	82	113	27	10	11	1	40	54	16	16	12	2	44	57	14
	1829	109	42	47	64	54	82	10	30	14	17	17	15	18	19	1	75	97	32	36	21	3	82	113	30	10	11	1	40	54	17	16	12	2	44	57	16
	1830	110	41	47	64	53	82	10	31	14	17	17	15	19	21	1	75	99	32	34	18	3	86	117	30	11	12	1	40	54	17	14	10	2	44	61	16
	1831	110	41	47	64	53	82	10	31	14	17	17	15	19	21	1	75	99	32	34	18	3	86	117	30	11	12	1	40	54	17	14	10	2	44	61	16
	1832	110	41	47	64	53	82	10	31	14	17	17	15	19	21	0	75	99	32	34	18	3	86	117	30	11	12	0	40	54	17	14	10	2	44	61	16
	1833	110	41	47	62	53	80	10	31	14	17	17	15	19	21	0	77	99	28	34	18	3	86	117	30	11	12	0	41	54	15	14	10	2	44	61	16
	1834	109	40	47	62	53	80	10	31	14	17	17	15	27	21	0	77	93	28	30	18	3	79	111	30	15	12	0	41	51	15	14	10	2	41	59	16
	1835	109	40	47	62	53	80	10	31	14	17	17	15	27	21	0	77	93	28	30	19	3	79	111	30	15	12	0	41	51	15	14	11	2	41	59	16
	1836	109	40	46	62	53	80	10	31	14	17	17	15	27	21	1	77	93	28	30	19	3	79	111	30	15	12	1	41	51	15	14	11	2	41	59	16
	1837	109	40	46	61	53	79	10	31	14	17	17	15	27	21	1	79	93	28	30	19	3	79	111	30	15	12	1	43	51	15	14	11	2	41	59	16
	1838	109	39	46	61	52	79	10	31	14	17	17	15	27	23	1	79	93	28	28	19	3	81	111	30	15	13	1	43	50	15	13	11	2	43	58	16
	1839	109	39	46	61	52	79	10	31	14	17	17	15	27	23	1	79	93	28	28	19	3	81	111	30	15	13	1	43	50	15	13	11	2	43	58	16
	1840	109	39	45	61	52	79	10	31	14	17	17	15	27	23	0	79	93	28	28	19	3	81	111	30	15	13	0	43	50	15	13	11	2	43	58	16
	1841	109	39	45	60	52	78	10	31	14	17	17	15	27	23	0	82	93	30	28	19	3	81	111	30	15	13	0	45	50	16	13	11	2	43	58	16
	1842	109	38	45	60	52	78	10	31	14	17	17	15	27	25	0	82	95	30	28	19	3	79	111	30	15	14	0	45	49	16	14	11	2	43	57	16
	1843	108	38	45	60	52	78	10	31	14	17	17	15	25	25	0	82	95	30	28	23	3	79	111	30	14	14	0	45	49	16	14	13	2	43	57	16
	1844	108	38	44	60	52	78	10	31	14	17	17	15	25	25	0	82	95	30	28	23	3	79	111	30	14	14	0	45	49	16	14	13	2	43	57	16
	1845	108	38	44	60	52	77	10	31	14	17	17	15	25	25	0	82	95	28	28	23	3	79	111	30	14	14	0	46	49	15	14	13	2	43	57	16
	1846	108	37	44	60	52	77	10	31	14	17	17	15	25	23	0	82	93	28	25	23	5	81	118	28	14	13	0	46	48	15	14	13	1	45	58	16
	1847	107	37	44	60	52	77	10	31	14	17	17	15	21	23	0	82	93	28	25	23	5	81	118	28	12	13	0	46	48	15	14	13	1	45	58	16
	1848	107	37	43	60	52	77	10	31	14	17	17	15	21	23	1	82	93	28	25	23	5	81	118	28	12	13	1	46	48	15	14	13	1	45	58	16
	1849	107	37	43	59	52	77	10	31	14	17	17	15	21	23	1	84	93	28	25	23	5	81	118	28	12	13	1	47	48	15	14	13	1	45	58	16
	1850	107	36	43	59	51	75	10	31	14	17	17	15	21	27	1	84	95	27	23	23	3	81	115	30	12	15	1	47	50	14	13	13	1	45	59	17
	1851	107	36	43	59	51	75	10	32	14	17	17	15	21	27	1	84	95	27	23	23	3	77	115	30	12	15	1	47	50	14	13	13	1	43	59	17
	1852	107	36	43	59	51	75	10	32	14	17	17	15	21	27	1	84	95	27	23	23	3	77	115	30	12	15	1	47	50	14	13	13	1	43	59	17
	1853	107	36	42	58	51	75	10	32	14	17	17	15	21	27	1	81	95	27	23	23	3	77	115	30	12	15	1	45	50	14	13	13	1	43	59	17
	1854	107	35	42	58	51	74	10	32	14	17	17	14	21	23	1	81	93	25	32	23	3	77	113	30	12	13	1	45	48	14	17	13	1	43	59	17
	1855	106	35	42	58	51	74	10	32	14	17	17	14	19	23	1	81	93	25	32	21	3	75	113	30	11	13	1	45	48	14	17	12	1	42	59	17
	1856	106	35	42	58	51	74	10	32	14	17	17	14	19	23	1	81	93	25	32	21	3	75	113	30	11	13	1	45	48	14	17	12	1	42	59	17
	1857	106	35	41	58	51	74	10	32	13	17	17	14	19	23	1	81	93	25	32	21	3	75	113	30	11	13	1	45	48	14	17	12	1	42	59	17
	1858	106	35	41	57	51	73	10	32	13	17	17	14	19	23	1	82	93	27	36	21	3	75	109	32	11	13	1	46	48	15	19	12	1	42	57	18
	1859	105	35	41	57	50	73	10	32	13	17	17	14	18	23	1	82	91	27	36	21	3	77	109	32	10	13	1	46	48	15	19	12	1	43	57	18
	1860	105	35	41	57	50	73	10	32	13	17	17	14	18	23	1	82	91	27	36	21	3	77	109	32	10	13	1	46	48	15	19	12	1	43	57	18
	1861	105	35	41	57	50	73	10	32	13	17	17	14	18	23	1	82	91	27	36	21	3	77	109	32	10	13	1	46	48	15	19	12	1	43	57	18
	1862	105	35	41	56	50	72	10	32	13	17	17	14	18	19	1	79	91	27	36	21	3	77	109	32	10	11	1	44	48	15	19	12	1	43	57	18
	1863	104	35	41	56	50	72	10	32	13	17	17	14	18	19	1	79	90	27	36	23	3	75	115	32	10	11	1	44	48	15	20	12	1	42	60	18
	1864	104	35	41	56	50	72	10	32	13	17	17	14	18	19	1	79	90	27	36	23	3	75	115	32	10	11	1	44	48	15	20	12	1	42	60	18
	1865	104	35	40	56	50	72	10	32	13	17	17	14	18	19	1	79	90	27	36	23	3	75	115	32	10	11	1	44	48	15	20	12	1	42	60	18
	1866	104	35	40	55	50	71	10	32	13	17	17	14	18	19	1	73	90	27	36	23	3	75	115	34	10	11	1	41	48	15	20	12	1	42	60	19
	1867	103	35	40	55	50	71	10	32	13	17	17	14	19	23	1	73	82	27	34	23	3	73	117	34	11	12	1	41	46	15	19	12	1	41	62	19
	1868	103	35	40	55	50	71	10	32	12	17	17	14	19	23	1	73	82	27	34	23	3	73	117	34	11	12	1	41	46	15	19	12	1	41	62	19
	1869	103	35	39	55	50	71	10	32	12	17	17	14	19	23	1	73	82	27	34	23	3	73	117	34	11	12	1	41	46	15	19	12	1	41	62	19
	1870	103	35	39	55	50	70	10	32	12	17	17	14	19	23	1	75	82	28	34	23	3	73	117	34	11	12	1	42	46	15	19	12	1	41	62	19
	1871	102	34	39	55	49	70	10	32	12	17	17	14	19	23	1	75	86	28	32	23	3	82	118	34	11	11	1	42	48	15	18	12	1	46	63	19
	1872	102	34	39	55	49	70	10	33	12	17	17	14	19	23	1	75	86	28	32	25	1	82	118	34	11	11	1	42	48	15	18	13	1	46	63	19
	1873	102	34	38	55	49	70	10	33	12	17	17	14	19	23	1	75	86	28	32	25	1	82	118	34	11	11	1	42	48	15	18	13	1	46	63	19
	1874	102	34	38	54	49	69	10	33	12	17	17	14	19	23	1	73	86	28	32	25	1	82	118	32	11	11	1	41	48	15	18	13	1	46	63	18
	1875	102	33	38	54	49	69	10	33	12	17	17	14	19	25	1	73	88	28	32	25	1	88	118	32	11	12	1	41	49	15	18	13	1	49	62	18
	1876	101	33	38	54	49	69	10	33	12	17	17	14	19	25	1	73	88	28	32	30	1	88	118	32	11	12	1	41	49	15	18	15	1	49	62	18
	1877	101	33	38	54	49	69	10	33	12	17	17	14	19	25	1	73	88	28	32	30	1	88	118	32	11	12	1	41	49	15	18	15	1	49	62	18
	1878	101	33	38	53	49	68	10	33	12	17	17	14	19	25	1	72	88	25	32	30	1	88	118	32	11	12	1	40	49	13	18	15	1	49	62	18
	1879	101	33	38	53	49	68	10	33	12	17	17	14	19	23	1	72	88	25	32	30	1	84	117	32	11	12	1	40	49	13	16	15	1	47	60	18
	1880	101	33	38	53	49	68	10	33	12	17	17	14	19	23	1	72	88	25	32	32	3	84	117	32	11	12	1	40	49	13	16	15	2	47	60	18
	1881	101	33	37	53	49	68	10	33	12	17	17	14	19	23	0	72	88	25	32	32	3	84	117	32	11	12	0	40	49	13	16	15	2	47	60	18
	1882	101	33	37	53	49	68	10	33	12	17	17	14	19	23	0	72	88	25	32	32	3	84	117	32	11	12	0	40	49	13	16	15	2	47	60	18
	1883	101	32	37	53	49	67	10	33	12	17	16	14	19	21	0	72	90	23	32	32	3	84	111	28	11	11	0	40	50	12	16	15	2	47	58	16
	1884	103	32	37	53	49	67	10	33	12	17	16	14	18	21	0	72	90	23	32	36	3	81	111	28	10	11	0	40	50	12	16	17	2	45	58	16
	1885	103	32	36	53	49	67	10	33	12	17	16	14	18	21	0	72	90	23	32	36	3	81	111	28	10	11	0	40	50	12	16	17	2	45	58	16
	1886	103	32	36	52	49	67	10	33	12	17	16	14	18	21	0	70	90	23	32	36	3	81	111	28	10	11	0	39	50	12	16	17	2	45	58	16
	1887	103	31	36	52	48	66	10	33	12	17	16	14	18	25	0	70	86	19	30	36	3	81	113	27	10	13	0	39	48	10	13	17	2	45	59	15
	1888	104	31	36	52	48	66	10	33	12	17	16	14	18	25	0	70	86	19	30	30	3	79	113	27	10	13	0	39	48	10	13	15	2	44	59	15
	1889	104	31	36	52	48	66	10	33	12	17	16	14	18	25	0	70	86	19	30	30	3	79	113	27	10	13	0	39	48	10	13	15	2	44	59	15
	1890	104	31	36	52	48	66	10	33	12	17	16	14	18	25	0	70	86	19	30	30	3	79	113	27	10	13	0	39	48	10	13	15	2	44	59	15
	1891	104	31	36	51	48	64	10	33	12	17	16	14	18	25	0	70	86	21	32	30	3	79	108	27	10	13	0	39	48	11	16	15	2	44	59	15
	1892	104	31	36	51	48	64	10	33	12	17	16	14	18	25	0	70	86	21	32	32	5	82	108	27	10	13	0	39	47	11	16	17	3	46	59	15
	1893	104	31	36	51	48	64	10	33	12	17	16	14	18	25	0	70	86	21	32	32	5	82	108	27	10	13	0	39	47	11	16	17	3	46	59	15
	1894	104	31	35	51	48	64	10	33	12	17	16	14	18	25	1	70	86	21	32	32	5	82	108	27	10	13	1	39	47	11	16	17	3	46	59	15
	1895	104	30	35	51	48	63	10	33	12	17	16	14	18	27	1	72	86	19	32	32	5	82	108	25	10	12	1	40	47	11	16	17	3	46	59	14
	1896	105	30	35	51	48	63	10	33	12	17	16	14	14	27	1	72	86	19	34	32	3	84	111	25	8	12	1	40	47	11	18	16	2	46	59	14
	1897	105	30	35	51	48	63	10	33	12	17	16	14	14	27	1	72	86	19	34	32	3	84	111	25	8	12	1	40	47	11	18	16	2	46	59	14
	1898	105	30	34	51	48	63	10	33	12	17	16	14	14	27	0	72	86	19	34	32	3	84	111	25	8	12	0	40	47	11	18	16	2	46	59	14
	1899	105	30	34	50	48	62	10	33	12	17	16	14	14	27	0	75	86	19	34	32	3	84	111	25	8	12	0	42	47	11	18	16	2	46	59	14
	1900	106	29	34	50	47	62	10	33	12	17	15	14	18	27	0	75	84	19	34	28	3	86	109	25	10	12	0	42	46	11	18	15	2	47	58	14
	1901	106	29	34	50	47	62	10	33	12	17	15	14	18	27	0	75	84	19	34	28	3	86	109	25	10	12	0	42	46	11	18	15	2	47	58	14
	1902	106	29	34	50	47	62	10	33	12	17	15	14	18	27	1	75	84	19	34	28	3	86	109	25	10	12	1	42	46	11	18	15	2	47	58	14
	1903	106	29	34	49	47	60	10	33	12	17	15	14	18	27	1	79	84	19	34	28	3	86	109	25	10	12	1	44	46	11	18	15	2	47	58	14
	1904	107	29	34	49	47	60	10	33	12	17	15	14	18	28	1	79	84	19	34	28	1	84	113	25	10	14	1	44	46	11	17	15	1	46	60	14
	1905	107	29	34	49	47	60	10	32	12	17	15	14	18	28	1	79	84	19	34	23	1	84	113	25	10	14	1	44	46	11	17	13	1	46	60	14
	1906	107	29	34	49	47	60	10	32	12	17	15	14	18	28	1	79	84	19	34	23	1	84	113	25	10	14	1	44	46	11	17	13	1	46	60	14
	1907	107	29	34	49	47	60	10	32	12	17	15	14	18	28	1	81	84	23	34	23	1	84	113	25	10	14	1	45	46	13	17	13	1	46	60	14
	1908	108	28	34	49	47	60	10	32	12	17	15	14	18	27	1	81	88	23	36	23	3	84	113	25	10	12	1	45	48	13	18	13	2	45	61	14
	1909	108	28	34	49	47	60	10	32	12	17	15	14	18	27	1	81	88	23	36	25	3	84	113	25	10	12	1	45	48	13	18	14	2	45	61	14
	1910	108	28	33	49	47	60	10	32	12	17	15	14	18	27	1	81	88	23	36	25	3	84	113	25	10	12	1	45	48	13	18	14	2	45	61	14
	1911	108	28	33	48	47	59	10	32	12	17	15	14	18	27	1	79	88	28	36	25	3	84	113	27	10	12	1	44	48	15	18	14	2	45	61	15
	1912	108	28	33	48	47	59	10	32	12	17	15	14	18	27	1	79	97	28	32	25	3	86	113	27	10	12	1	44	52	15	17	14	2	45	61	15
	1913	109	28	33	48	47	59	10	32	12	17	15	14	18	27	1	79	97	28	32	21	3	86	113	27	10	12	1	44	52	15	17	12	2	45	61	15
	1914	109	28	33	48	47	59	10	32	12	17	15	14	18	27	1	79	97	28	32	21	3	86	113	27	10	12	1	44	52	15	17	12	2	45	61	15
	1915	109	28	33	47	47	59	10	32	12	17	15	14	18	27	1	82	97	28	32	21	3	86	113	27	10	12	1	46	52	15	17	12	2	45	61	15
	1916	109	28	33	47	47	59	10	32	12	17	15	14	18	23	1	82	99	28	36	21	3	86	115	28	10	12	1	46	53	15	18	12	2	45	59	16
	1917	109	28	33	47	47	59	10	32	12	18	15	14	14	23	1	82	99	28	36	19	3	84	115	28	8	12	1	46	53	15	18	11	2	43	59	16
	1918	109	28	32	47	47	59	10	32	12	18	15	14	14	23	1	82	99	28	36	19	3	84	115	28	8	12	1	46	53	15	18	11	2	43	59	16
	1919	109	28	32	47	47	59	10	32	12	18	15	14	14	23	1	81	99	28	36	19	3	84	115	28	8	12	1	45	53	15	18	11	2	43	59	16
	1920	109	28	32	47	47	58	10	32	12	18	14	14	14	21	1	81	99	28	34	19	3	84	108	30	8	12	1	45	54	15	17	11	2	43	57	17
	1921	109	28	32	47	47	58	10	32	12	18	14	14	18	21	1	81	99	28	34	16	1	90	108	30	9	12	1	45	54	15	17	9	1	45	57	17
	1922	109	28	32	47	47	58	10	32	12	18	14	14	18	21	1	81	99	28	34	16	1	90	108	30	9	12	1	45	54	15	17	9	1	45	57	17
	1923	109	28	32	47	47	58	10	32	12	18	14	14	18	21	1	81	99	28	34	16	1	90	108	30	9	12	1	45	54	15	17	9	1	45	57	17
	1924	109	28	32	47	47	57	10	32	12	18	14	14	18	19	1	73	99	27	32	16	1	90	106	28	9	11	1	41	54	14	16	9	1	45	55	16
	1925	109	28	32	47	47	57	10	31	12	18	14	14	19	19	1	73	90	27	32	18	3	81	106	28	11	11	1	41	49	14	16	10	2	42	55	16
	1926	109	28	32	47	47	57	10	31	12	18	14	14	19	19	1	73	90	27	32	18	3	81	106	28	11	11	1	41	49	14	16	10	2	42	55	16
	1927	109	28	31	47	47	57	10	31	12	18	14	14	19	19	1	73	90	27	32	18	3	81	106	28	11	11	1	41	49	14	16	10	2	42	55	16
	1928	109	28	31	47	47	57	10	31	12	18	14	14	19	21	1	72	90	27	32	18	3	81	106	28	11	11	1	40	49	14	16	10	2	42	55	16
	1929	107	28	31	47	46	57	10	31	12	18	14	14	18	21	1	72	86	27	32	18	3	77	106	28	10	11	1	40	47	14	17	10	2	42	58	16
	1930	107	28	31	47	46	57	10	31	12	18	14	14	18	21	1	72	86	27	32	18	3	77	106	28	10	11	1	40	47	14	17	10	2	42	58	16
	1931	107	28	31	47	46	57	10	31	12	18	14	14	18	21	1	72	86	27	32	18	3	77	106	28	10	11	1	40	47	14	17	10	2	42	58	16
	1932	107	27	31	46	46	56	10	31	12	18	14	14	18	21	1	72	86	25	32	18	3	77	106	28	10	11	1	40	47	13	17	10	2	42	58	16
	1933	106	27	31	46	46	56	10	31	12	18	14	14	18	21	1	72	86	25	34	18	1	88	104	28	10	11	1	40	47	13	18	10	1	48	57	16
	1934	106	27	31	46	46	56	10	31	12	18	14	14	18	21	1	72	86	25	34	18	1	88	104	28	10	11	1	40	47	13	18	10	1	48	57	16
	1935	106	27	30	46	46	56	10	31	12	18	14	14	18	21	0	72	86	25	34	18	1	88	104	28	10	11	0	40	47	13	18	10	1	48	57	16
	1936	106	27	30	46	46	56	10	31	12	18	14	14	18	21	0	84	86	23	34	18	1	88	104	27	10	11	0	44	47	13	18	10	1	48	57	15
	1937	105	27	30	46	46	56	10	31	13	17	14	14	21	27	0	84	84	23	37	18	3	86	102	27	12	14	0	44	46	13	18	10	2	47	56	15
	1938	105	27	30	46	46	56	10	31	13	17	14	14	21	27	0	84	84	23	37	19	3	86	102	27	12	14	0	44	46	13	18	11	2	47	56	15
	1939	105	27	30	46	46	56	10	31	13	17	14	14	21	27	0	84	84	23	37	19	3	86	102	27	12	14	0	44	46	13	18	11	2	47	56	15
	1940	105	27	30	46	46	55	10	31	13	17	14	14	21	27	0	88	84	25	37	19	3	86	102	27	12	14	0	46	46	14	18	11	2	47	56	15
	1941	105	27	30	46	46	55	10	31	13	17	14	14	23	27	0	88	82	25	41	19	1	86	106	27	11	14	0	46	44	14	20	11	1	47	56	15
	1942	105	27	30	46	46	55	10	31	13	17	14	14	23	27	0	88	82	25	41	23	1	86	106	27	11	14	0	46	44	14	20	13	1	47	56	15
	1943	105	27	30	46	46	55	10	31	13	17	14	14	23	27	0	88	82	25	41	23	1	86	106	27	11	14	0	46	44	14	20	13	1	47	56	15
	1944	105	27	30	45	46	54	10	31	13	17	14	14	23	27	0	82	82	25	41	23	1	86	106	23	11	14	0	43	44	13	20	13	1	47	56	13
	1945	105	27	30	45	45	54	10	31	13	17	14	14	23	27	0	82	77	25	43	23	3	79	108	23	11	14	0	43	41	13	22	13	2	43	57	13
	1946	106	27	30	45	45	54	10	31	13	17	14	14	23	27	0	82	77	25	43	27	3	79	108	23	12	14	0	43	41	13	22	15	2	43	57	13
	1947	106	27	29	45	45	54	10	31	13	17	14	14	23	27	1	82	77	25	43	27	3	79	108	23	12	14	1	43	41	13	22	15	2	43	57	13
	1948	106	27	29	45	45	54	10	31	13	17	14	14	23	27	1	81	77	23	43	27	3	79	108	27	12	14	1	42	41	12	22	15	2	43	57	15
	1949	106	27	29	45	45	54	10	31	13	17	14	14	23	30	1	81	77	23	43	27	3	79	113	27	12	15	1	42	42	12	22	15	2	43	61	15
	1950	107	27	29	45	45	54	10	31	13	16	14	14	23	30	1	81	77	23	43	32	3	77	113	27	12	15	1	42	42	12	22	18	2	42	61	15
	1951	107	27	29	45	45	54	10	31	13	16	14	14	23	30	1	81	77	23	43	32	3	77	113	27	12	15	1	42	42	12	22	18	2	42	61	15
	1952	107	27	29	44	45	54	10	31	13	16	14	14	23	30	1	72	77	23	43	32	3	77	113	27	12	15	1	39	42	12	22	18	2	42	61	15
	1953	107	26	29	44	45	53	10	31	13	16	14	15	23	25	1	72	82	28	36	32	1	77	120	28	12	14	1	39	44	15	20	18	1	42	65	16
	1954	107	26	29	44	45	53	10	31	13	16	14	15	23	25	1	72	82	28	36	36	1	68	120	28	12	14	1	39	44	15	20	20	1	38	65	16
	1955	107	26	28	44	45	53	10	31	13	16	14	15	23	25	0	72	82	28	36	36	1	68	120	28	12	14	0	39	44	15	20	20	1	38	65	16
	1956	107	26	28	44	45	53	10	31	13	16	14	15	23	25	0	72	82	28	36	36	1	68	120	36	12	14	0	39	44	15	20	20	1	38	65	19
	1957	107	26	28	44	45	52	10	31	13	16	14	15	23	25	0	79	82	27	37	36	1	68	124	34	12	14	0	42	44	14	19	20	1	38	67	18
	1958	105	26	28	44	45	52	10	31	13	16	14	15	21	25	0	79	81	27	37	36	1	73	124	34	11	14	0	42	44	14	19	20	1	41	67	18
	1959	105	26	28	44	45	52	10	31	13	16	14	15	21	25	1	79	81	27	37	36	1	73	124	34	11	14	1	42	44	14	19	20	1	41	67	18
	1960	105	26	28	44	45	52	10	31	13	16	14	15	21	25	1	79	81	27	37	36	1	73	124	34	11	14	1	42	44	14	19	20	1	41	67	18
	1961	105	26	28	43	45	52	10	31	13	16	14	15	21	25	1	75	81	28	32	36	1	73	124	32	11	14	1	41	44	15	17	20	1	41	67	17
	1962	103	26	28	43	44	52	10	30	13	16	14	15	21	25	1	75	79	28	32	32	1	86	129	32	11	14	1	41	43	15	17	18	1	47	69	17
	1963	103	26	28	43	44	52	10	30	13	16	14	15	21	25	1	75	79	28	32	32	1	86	129	32	11	14	1	41	43	15	17	18	1	47	69	17
	1964	103	26	27	43	44	52	10	30	13	16	14	15	21	25	5	75	79	28	32	32	1	86	129	32	11	14	2	41	43	15	17	18	1	47	69	17
	1965	103	26	27	43	44	52	10	30	13	16	14	15	21	21	5	75	79	23	32	32	1	86	129	32	11	12	2	41	43	12	17	18	1	47	69	17
	1966	100	26	27	43	44	52	10	30	12	16	14	15	19	21	5	75	81	23	34	28	1	88	129	32	11	12	2	41	45	12	18	16	1	49	67	17
	1967	100	26	27	43	44	52	10	30	12	16	14	15	19	21	5	75	81	23	34	28	1	88	129	32	11	12	2	41	45	12	18	16	1	49	67	17
	1968	100	26	26	43	44	52	10	30	12	16	14	15	19	21	5	75	81	23	34	28	1	88	129	32	11	12	2	41	45	12	18	16	1	49	67	17
	1969	100	26	26	43	44	51	10	30	12	16	14	15	19	21	5	73	81	23	34	28	1	88	129	32	11	12	2	40	45	13	18	16	1	49	67	17
	1970	95	25	26	43	44	51	10	30	12	16	14	15	18	21	5	73	88	23	32	28	0	88	124	34	10	11	2	40	49	13	15	16	0	49	66	18
	1971	95	25	26	43	44	51	10	30	12	16	14	15	18	21	5	73	88	23	32	27	0	88	124	34	10	11	2	40	49	13	15	15	0	49	66	18
	1972	95	25	26	43	44	51	10	30	12	16	14	15	18	21	5	73	88	23	32	27	0	88	124	34	10	11	2	40	49	13	15	15	0	49	66	18
	1973	95	25	26	43	44	51	10	30	12	16	14	15	18	21	5	72	88	21	32	27	0	88	124	34	10	11	2	39	49	12	15	15	0	49	66	18
	1974	91	25	26	43	44	51	10	30	12	17	13	15	19	21	5	72	99	21	32	27	1	86	124	36	11	12	2	39	55	12	15	15	1	48	65	17
	1975	91	25	26	43	44	51	10	30	12	17	13	15	19	21	5	72	99	21	32	23	1	86	124	36	11	12	2	39	55	12	15	13	1	48	65	17
	1976	91	25	25	43	44	51	10	30	12	17	13	15	19	21	5	72	99	21	32	23	1	86	124	36	11	12	2	39	55	12	15	13	1	48	65	17
	1977	91	25	25	42	44	50	10	30	12	17	13	15	19	21	5	66	99	23	32	23	1	86	124	36	11	12	2	37	55	12	15	13	1	48	65	17
	1978	91	25	25	42	44	50	10	30	12	17	13	15	19	19	5	66	90	23	30	23	1	86	117	34	11	11	2	37	50	12	13	13	1	48	61	18
	1979	89	25	25	42	44	50	10	30	12	17	13	15	18	19	5	66	90	23	30	23	1	84	117	34	10	11	2	37	50	12	13	13	1	47	61	18
	1980	89	25	25	42	44	50	10	30	12	17	13	15	18	19	5	66	90	23	30	23	1	84	117	34	10	11	2	37	50	12	13	13	1	47	61	18
	1981	89	25	25	42	44	50	10	30	12	17	13	15	18	19	5	68	90	21	30	23	1	84	117	34	10	11	2	38	50	11	13	13	1	47	61	18
	1982	89	24	25	42	43	50	10	30	12	17	13	15	18	21	5	68	93	21	27	23	1	84	111	34	10	11	2	38	51	11	13	13	1	47	57	17
	1983	85	24	25	42	43	50	10	30	12	17	13	15	16	21	5	68	93	21	27	23	1	82	111	34	9	11	2	38	51	11	13	13	1	46	57	17
	1984	85	24	24	42	43	50	10	30	12	17	13	15	16	21	1	68	93	21	27	23	1	82	111	34	9	11	0	38	51	11	13	13	1	46	57	17
	1985	85	24	24	42	43	50	10	30	12	17	13	15	16	21	1	70	93	21	27	23	1	82	111	34	9	11	0	39	51	11	13	13	1	46	57	17
	1986	85	24	24	42	43	49	10	30	12	17	13	15	16	19	1	70	93	23	27	23	1	82	113	34	9	11	0	39	46	11	13	13	1	46	59	17
	1987	81	24	24	42	43	49	10	29	12	17	13	15	12	19	1	70	93	23	27	23	1	82	113	34	7	11	0	39	46	11	13	13	1	46	59	17
	1988	81	24	24	42	43	49	10	29	12	17	13	15	12	19	5	70	93	23	27	23	1	82	113	34	7	11	2	39	46	11	13	13	1	46	59	17
	1989	81	24	24	42	43	49	10	29	12	17	13	15	12	19	5	70	93	23	27	23	1	82	113	34	7	11	2	39	46	11	13	13	1	46	59	17
	1990	81	24	24	42	43	49	10	29	12	17	13	15	12	23	5	66	93	25	27	23	1	82	108	32	7	12	2	37	46	12	13	13	1	46	56	17
	1991	78	24	24	42	43	49	10	29	12	17	13	15	12	23	5	66	95	25	27	23	0	97	108	32	7	12	2	37	49	12	13	13	0	52	56	17
	1992	78	24	24	42	43	49	10	29	12	17	13	15	12	23	3	66	95	25	27	23	0	97	108	32	7	12	2	37	49	12	13	13	0	52	56	17
	1993	78	24	24	42	43	49	10	29	12	17	13	15	12	23	3	66	95	25	27	23	0	97	108	32	7	12	2	37	49	12	13	13	0	52	56	17
	1994	78	24	24	41	43	49	10	29	12	17	13	15	12	23	3	72	95	25	28	23	0	97	108	36	7	12	2	39	49	13	14	13	0	52	56	17
	1995	74	24	24	41	43	49	10	29	12	17	13	15	12	23	3	72	88	25	28	27	0	106	106	36	7	12	2	39	48	13	14	14	0	54	55	17
[truncated: 1,305 more rows]
